# Supplementary material for: The Role of ABA in the Interaction between Citrus Fruit and Penicillium digitatum
Source: Int J Mol Sci. 2022 Dec 13;23(24):15796. doi: 10.3390/ijms232415796 (PMC9779756; doi:10.3390/ijms232415796)
Supplement: Supplementary file 1 [file ijms-23-15796-s001.zip]

Archive with 7 entries (7 files):
- Certificado Revisi¿«n T Lafuente.pdf
- IJMS_SupplemMat.pdf
- IJMS_Table  S5.xlsx
- IJMS_Table  S6.xlsx
- IJMS_Table  S7.xlsx
- IJMS_Table S2.xlsx
- IJMS_Table S3.xlsx
