# Supplementary material for: The Role of ABA in the Interaction between Citrus Fruit and Penicillium digitatum
Source: Int J Mol Sci. 2022 Dec 13;23(24):15796. doi: 10.3390/ijms232415796 (PMC9779756; doi:10.3390/ijms232415796)
Supplement: Supplementary file 1 [file ijms-23-15796-s001.zip › IJMS_Table S5.xlsx]

## Sheet: Information
Table S5: The constitutive differences between Navelate and Pinalate fruit. The DEGs that met a p-adjusted value ≤ 0.05 and a cut-off of |Log2 Fold Change| ≥ 1 in the comparison of freshly harvested (FH) Pinalate and Navelate fruit. The fold change expression (FC) and Log2 FC values of the compared conditions are included. Positive numbers denote higher expression values in the first term of the …
FHP vs FHN = freshly harvested fruit flavedo of Pinalate cultivar vs freshly harvested fruit flavedo of Navelate cultivar
DEGs have been ordered from higher to lower fold change values in each sheet.

## Sheet: Table S5
Table S5: See Table legend in the 'Information' sheet
	FHP v FHN
Orange ID	FC	log2FC	padj	Best-hit-arabi-name	Symbol	Description
orange1.1g040467m.g	222.894	7.8	6.2924e-19	AT5G12890.1		UDP-Glycosyltransferase superfamily protein
orange1.1g037784m.g	192.712	7.59	1.38867e-16	AT1G03220.1		Eukaryotic aspartyl protease family protein
orange1.1g018407m.g	125.257	6.969	6.01585e-19	AT2G40740.1	ATWRKY55,WRKY55	WRKY DNA-binding protein 55
orange1.1g046838m.g	97.575	6.608	4.68205e-08	AT4G31980.1
orange1.1g037024m.g	81.84	6.355	2.2425e-15	AT5G65790.1	ATMYB68,MYB68	myb domain protein 68
orange1.1g035827m.g	67.123	6.069	7.8426e-07	AT4G31500.1	ATR4,CYP83B1,RED1,RNT1,SUR2	cytochrome P450, family 83, subfamily B, polypeptide 1
orange1.1g026800m.g	66.664	6.059	1.66454e-15	AT5G12340.1
orange1.1g045159m.g	63.713	5.994	1.08135e-15	AT1G61610.1		S-locus lectin protein kinase family protein
orange1.1g037245m.g	62.609	5.968	7.99261e-21	AT4G03460.1		Ankyrin repeat family protein
orange1.1g006054m.g	58.494	5.87	1.67335e-13	AT4G03500.1		Ankyrin repeat family protein
orange1.1g014668m.g	48.185	5.591	2.9113e-22	AT4G31980.1
orange1.1g038393m.g	43.84	5.454	9.52914e-05	AT5G44700.1	EDA23,GSO2	Leucine-rich repeat transmembrane protein kinase
orange1.1g037621m.g	42.327	5.404	1.22094e-15	AT5G53110.1		RING/U-box superfamily protein
orange1.1g028132m.g	40.168	5.328	1.51741e-18	AT5G12340.1
orange1.1g003821m.g	39.528	5.305	2.7891e-07	AT1G05200.1	ATGLR3.4,GLR3.4,GLUR3	glutamate receptor 3.4
orange1.1g044715m.g	38.846	5.28	0.000202615	AT2G30395.1	ATOFP17,OFP17	ovate family protein 17
orange1.1g029535m.g	36.963	5.208	1.0107e-19	AT2G45760.1	BAL,BAP2	BON association protein 2
orange1.1g046369m.g	33.259	5.056	4.41012e-18	AT2G45010.1		PLAC8 family protein
orange1.1g001710m.g	29.797	4.897	3.92731e-51	AT3G47570.1		Leucine-rich repeat protein kinase family protein
orange1.1g047268m.g	28.822	4.849	1.0526e-09	AT4G22030.1		F-box family protein with a domain of unknown function (DUF295)
orange1.1g020265m.g	28.752	4.846	0.00113251
orange1.1g045210m.g	28.754	4.846	3.1552e-21	AT2G34930.1		disease resistance family protein / LRR family protein
orange1.1g011196m.g	26.039	4.703	3.58541e-06	AT4G23180.1	CRK10,RLK4	cysteine-rich RLK (RECEPTOR-like protein kinase) 10
orange1.1g011792m.g	26.005	4.701	1.43387e-22	AT1G22400.1	ATUGT85A1,UGT85A1	UDP-Glycosyltransferase superfamily protein
orange1.1g029456m.g	24.491	4.614	1.50557e-07	AT2G33510.1
orange1.1g039011m.g	23.219	4.537	3.47459e-25	AT4G22030.1		F-box family protein with a domain of unknown function (DUF295)
orange1.1g046419m.g	23.074	4.528	5.26512e-33	AT4G26930.1	AtMYB97,MYB97	myb domain protein 97
orange1.1g014328m.g	21.664	4.437	3.93496e-13	AT4G31980.1
orange1.1g027116m.g	21.282	4.412	3.60842e-12	AT5G49290.1	ATRLP56,RLP56	receptor like protein 56
orange1.1g006952m.g	21.214	4.407	2.74112e-14	AT4G23180.1	CRK10,RLK4	cysteine-rich RLK (RECEPTOR-like protein kinase) 10
orange1.1g011189m.g	20.626	4.366	6.15265e-12	AT1G21270.1	WAK2	wall-associated kinase 2
orange1.1g035623m.g	20.005	4.322	7.2145e-34	AT4G31500.1	ATR4,CYP83B1,RED1,RNT1,SUR2	cytochrome P450, family 83, subfamily B, polypeptide 1
orange1.1g001775m.g	19.422	4.28	1.00275e-33	AT4G37640.1	ACA2	calcium ATPase 2
orange1.1g019763m.g	18.671	4.223	1.14658e-35	AT2G36090.1		F-box family protein
orange1.1g044990m.g	18.477	4.208	2.00942e-13	AT4G28460.1
orange1.1g005649m.g	17.744	4.149	6.28439e-56	AT4G05200.1	CRK25	cysteine-rich RLK (RECEPTOR-like protein kinase) 25
orange1.1g033301m.g	17.685	4.144	3.88317e-10	AT3G53690.1		RING/U-box superfamily protein
orange1.1g040808m.g	16.848	4.074	6.6891e-26	AT1G66920.2		Protein kinase superfamily protein
orange1.1g011961m.g	16.627	4.055	2.48632e-17	AT1G73805.1		Calmodulin binding protein-like
orange1.1g037315m.g	16.239	4.021	0.0275317	AT1G74190.1	AtRLP15,RLP15	receptor like protein 15
orange1.1g038677m.g	16.127	4.011	0.0204723	AT4G31940.1	CYP82C4	cytochrome P450, family 82, subfamily C, polypeptide 4
orange1.1g008817m.g	16.063	4.006	1.57428e-12	AT5G23960.2	ATTPS21,TPS21	terpene synthase 21
orange1.1g025837m.g	16.018	4.002	3.50186e-12	AT4G17030.1	AT-EXPR,ATEXLB1,ATEXPR1,ATHEXP BETA 3.1,EXLB1,EXPR	expansin-like B1
orange1.1g044854m.g	15.5	3.954	3.49113e-29	AT4G33050.3	EDA39	calmodulin-binding family protein
orange1.1g046270m.g	15.476	3.952	3.87347e-29	AT1G11050.1		Protein kinase superfamily protein
orange1.1g028247m.g	15.406	3.945	8.85883e-44	AT5G08350.1		GRAM domain-containing protein / ABA-responsive protein-related
orange1.1g002454m.g	15.295	3.935	1.80117e-46	AT2G29120.1	ATGLR2.7,GLR2.7	glutamate receptor 2.7
orange1.1g033695m.g	15.285	3.934	3.86433e-27	AT2G26560.1	PLA IIA,PLA2A,PLP2	phospholipase A 2A
orange1.1g014158m.g	15.075	3.914	7.4262e-09	AT4G00770.1
orange1.1g042271m.g	15.052	3.912	1.88553e-20	AT1G07390.3	AtRLP1,RLP1	receptor like protein 1
orange1.1g044297m.g	14.86	3.893	6.23535e-55	AT2G46620.1		P-loop containing nucleoside triphosphate hydrolases superfamily protein
orange1.1g006446m.g	14.552	3.863	2.51403e-16	AT5G06740.1		Concanavalin A-like lectin protein kinase family protein
orange1.1g042588m.g	14.312	3.839	4.27723e-16	AT1G25390.1		Protein kinase superfamily protein
orange1.1g028281m.g	14.251	3.833	2.46953e-34	AT5G08350.1		GRAM domain-containing protein / ABA-responsive protein-related
orange1.1g026939m.g	14.112	3.819	1.78074e-09	AT1G65790.1	ARK1,RK1	receptor kinase 1
orange1.1g041350m.g	14.059	3.813	2.41279e-33	AT1G66910.1		Protein kinase superfamily protein
orange1.1g026040m.g	14.038	3.811	4.90116e-08	AT3G27090.1		DCD (Development and Cell Death) domain protein
orange1.1g011936m.g	14.023	3.81	5.44155e-33	AT5G51160.1		Ankyrin repeat family protein
orange1.1g013521m.g	13.571	3.762	0.0424641	AT2G13810.1	ALD1	AGD2-like defense response protein 1
orange1.1g035362m.g	13.261	3.729	6.00517e-17
orange1.1g031966m.g	13.085	3.71	1.22834e-21	AT2G37430.1		C2H2 and C2HC zinc fingers superfamily protein
orange1.1g034544m.g	12.898	3.689	6.47665e-13
orange1.1g024920m.g	12.874	3.686	2.53749e-10	AT1G25390.1		Protein kinase superfamily protein
orange1.1g034820m.g	12.82	3.68	3.92653e-05
orange1.1g040473m.g	12.723	3.669	4.87256e-26	AT3G26320.1	CYP71B36	cytochrome P450, family 71, subfamily B, polypeptide 36
orange1.1g031402m.g	12.555	3.65	1.04646e-06	AT3G23230.1		Integrase-type DNA-binding superfamily protein
orange1.1g033565m.g	12.523	3.646	6.19453e-29	AT2G18950.1	ATHPT,HPT1,TPT1,VTE2	homogentisate phytyltransferase 1
orange1.1g047927m.g	12.283	3.619	4.5944e-20	AT1G47890.1	AtRLP7,RLP7	receptor like protein 7
orange1.1g006663m.g	12.244	3.614	2.33754e-10	AT5G19600.1	SULTR3;5	sulfate transporter 3;5
orange1.1g039471m.g	12.23	3.612	2.37494e-53	AT5G38280.1	PR5K	PR5-like receptor kinase
orange1.1g009152m.g	12.206	3.609	3.52727e-05	AT5G05260.1	CYP79A2	cytochrome p450 79a2
orange1.1g047276m.g	12.203	3.609	6.12531e-32	AT5G20050.1		Protein kinase superfamily protein
orange1.1g014219m.g	11.974	3.582	7.88152e-31	AT3G12580.1	ATHSP70,HSP70	heat shock protein 70
orange1.1g034560m.g	11.948	3.579	2.17673e-15	AT4G19950.1
orange1.1g031101m.g	11.916	3.575	1.29513e-48	AT1G58420.1		Uncharacterised conserved protein UCP031279
orange1.1g041966m.g	11.91	3.574	3.49677e-42	AT1G10340.1		Ankyrin repeat family protein
orange1.1g036411m.g	11.868	3.569	1.47492e-11	AT1G74180.1	AtRLP14,RLP14	receptor like protein 14
orange1.1g048643m.g	11.786	3.559	2.977e-59	AT2G20340.1		Pyridoxal phosphate (PLP)-dependent transferases superfamily protein
orange1.1g016635m.g	11.77	3.557	3.33098e-38	AT5G51460.2	ATTPPA	Haloacid dehalogenase-like hydrolase (HAD) superfamily protein
orange1.1g008967m.g	11.736	3.553	4.51255e-47	AT5G56960.1		basic helix-loop-helix (bHLH) DNA-binding family protein
orange1.1g019585m.g	11.732	3.552	6.51172e-13	AT5G17820.1		Peroxidase superfamily protein
orange1.1g011570m.g	11.645	3.542	1.71391e-27	AT4G11280.1	ACS6,ATACS6	1-aminocyclopropane-1-carboxylic acid (acc) synthase 6
orange1.1g047514m.g	11.635	3.54	1.08618e-17	AT4G21920.1
orange1.1g035522m.g	11.583	3.534	1.6941e-14	AT1G35710.1		Protein kinase family protein with leucine-rich repeat domain
orange1.1g001653m.g	11.399	3.511	5.78166e-38	AT1G07390.3	AtRLP1,RLP1	receptor like protein 1
orange1.1g042163m.g	11.369	3.507	3.96941e-21	AT2G47485.1
orange1.1g019737m.g	11.354	3.505	1.9292e-30	AT4G11070.1	AtWRKY41,WRKY41	WRKY family transcription factor
orange1.1g010670m.g	11.326	3.502	2.58474e-101	AT2G39200.1	ATMLO12,MLO12	Seven transmembrane MLO family protein
orange1.1g037841m.g	11.32	3.501	1.79371e-09	AT2G29120.1	ATGLR2.7,GLR2.7	glutamate receptor 2.7
orange1.1g039451m.g	11.301	3.498	4.85885e-06	AT1G24110.1		Peroxidase superfamily protein
orange1.1g029943m.g	11.294	3.497	7.94112e-47	AT2G32030.1		Acyl-CoA N-acyltransferases (NAT) superfamily protein
orange1.1g046311m.g	11.234	3.49	3.39258e-09	AT5G47850.1	CCR4	CRINKLY4 related 4
orange1.1g004264m.g	11.225	3.489	4.37018e-08	AT4G27290.1		S-locus lectin protein kinase family protein
orange1.1g042755m.g	11.184	3.483	1.44819e-06	AT4G34410.1	RRTF1	redox responsive transcription factor 1
orange1.1g013222m.g	11.067	3.468	5.83078e-34	AT2G38470.1	ATWRKY33,WRKY33	WRKY DNA-binding protein 33
orange1.1g002414m.g	10.999	3.459	2.26311e-17	AT5G53130.1	ATCNGC1,CNGC1	cyclic nucleotide gated channel 1
orange1.1g023996m.g	10.999	3.459	2.96111e-11	AT5G22380.1	anac090,NAC090	NAC domain containing protein 90
orange1.1g012136m.g	10.965	3.455	1.35007e-16	AT5G67050.1		alpha/beta-Hydrolases superfamily protein
orange1.1g016611m.g	10.911	3.448	2.16223e-17	AT1G13480.1		Protein of unknown function (DUF1262)
orange1.1g012275m.g	10.817	3.435	0.00426799	AT3G04440.1		Plasma-membrane choline transporter family protein
orange1.1g042664m.g	10.819	3.435	1.58511e-36	AT5G54000.1		2-oxoglutarate (2OG) and Fe(II)-dependent oxygenase superfamily protein
orange1.1g011580m.g	10.786	3.431	9.1331e-25	AT1G77380.1	AAP3,ATAAP3	amino acid permease 3
orange1.1g032680m.g	10.642	3.412	3.98537e-36	AT2G23270.1
orange1.1g040624m.g	10.55	3.399	2.52882e-30	AT1G49390.1		2-oxoglutarate (2OG) and Fe(II)-dependent oxygenase superfamily protein
orange1.1g038398m.g	10.424	3.382	6.42249e-05	AT5G63020.1		Disease resistance protein (CC-NBS-LRR class) family
orange1.1g043317m.g	10.253	3.358	5.55801e-48	AT1G07390.2	AtRLP1,RLP1	receptor like protein 1
orange1.1g024484m.g	10.228	3.354	1.15536e-35	AT3G23250.1	ATMYB15,ATY19,MYB15	myb domain protein 15
orange1.1g038250m.g	10.21	3.352	3.71614e-21	AT5G37490.1		ARM repeat superfamily protein
orange1.1g035010m.g	10.203	3.351	1.79957e-14	AT4G28460.1
orange1.1g031482m.g	10.159	3.345	3.12759e-24	AT5G26170.1	ATWRKY50,WRKY50	WRKY DNA-binding protein 50
orange1.1g003465m.g	10.153	3.344	7.99069e-21	AT1G35710.1		Protein kinase family protein with leucine-rich repeat domain
orange1.1g038285m.g	10.145	3.343	1.13784e-08	AT5G51990.1	CBF4,DREB1D	C-repeat-binding factor 4
orange1.1g037084m.g	10.033	3.327	2.06684e-08	AT2G31880.1	EVR,SOBIR1	Leucine-rich repeat protein kinase family protein
orange1.1g047642m.g	9.95	3.315	1.75415e-10	AT3G46530.1	RPP13	NB-ARC domain-containing disease resistance protein
orange1.1g014981m.g	9.824	3.296	1.05766e-05	AT4G31980.1
orange1.1g015708m.g	9.816	3.295	1.37466e-27	AT1G07160.1		Protein phosphatase 2C family protein
orange1.1g042174m.g	9.805	3.294	3.71397e-32	AT3G23240.1	ATERF1,ERF1	ethylene response factor 1
orange1.1g047779m.g	9.706	3.279	2.05854e-14	AT4G31980.1
orange1.1g032314m.g	9.694	3.277	4.13495e-21
orange1.1g013369m.g	9.639	3.269	4.70768e-11	AT5G54610.1	ANK	ankyrin
orange1.1g045079m.g	9.618	3.266	6.51405e-56	AT1G07530.1	ATGRAS2,GRAS2,SCL14	SCARECROW-like 14
orange1.1g046382m.g	9.617	3.266	1.26244e-34	AT1G74190.1	AtRLP15,RLP15	receptor like protein 15
orange1.1g047334m.g	9.493	3.247	1.78911e-25	AT5G47230.1	ATERF-5,ATERF5,ERF5	ethylene responsive element binding factor 5
orange1.1g045032m.g	9.449	3.24	1.36416e-11	AT4G23810.1	ATWRKY53,WRKY53	WRKY family transcription factor
orange1.1g007890m.g	9.43	3.237	2.32541e-34	AT4G39830.1		Cupredoxin superfamily protein
orange1.1g009984m.g	9.417	3.235	2.03609e-37	AT4G33050.3	EDA39	calmodulin-binding family protein
orange1.1g039409m.g	9.328	3.221	1.78916e-17	AT3G23240.1	ATERF1,ERF1	ethylene response factor 1
orange1.1g019700m.g	9.321	3.22	8.99761e-08	AT2G03760.1	AtSOT1,AtSOT12,ATST1,RAR047,SOT12,ST,ST1	sulphotransferase 12
orange1.1g029639m.g	9.269	3.212	4.39799e-43	AT2G46495.1		RING/U-box superfamily protein
orange1.1g029521m.g	9.248	3.209	1.6146e-17	AT5G49290.1	ATRLP56,RLP56	receptor like protein 56
orange1.1g048091m.g	9.236	3.207	3.74116e-16	AT2G47485.1
orange1.1g038103m.g	9.198	3.201	2.06224e-28	AT2G19130.1		S-locus lectin protein kinase family protein
orange1.1g001349m.g	9.19	3.2	1.45898e-88	AT3G06880.2		Transducin/WD40 repeat-like superfamily protein
orange1.1g002362m.g	9.133	3.191	2.79406e-28	AT3G14470.1		NB-ARC domain-containing disease resistance protein
orange1.1g034459m.g	9.121	3.189	7.55299e-18	AT1G32928.1
orange1.1g039917m.g	9.1	3.186	6.62306e-16	AT4G37290.1
orange1.1g038644m.g	8.984	3.167	6.8437e-08	AT1G50450.1		Saccharopine dehydrogenase
orange1.1g009362m.g	8.926	3.158	1.34156e-29	AT1G76430.1	PHT1;9	phosphate transporter 1;9
orange1.1g029381m.g	8.886	3.152	5.06069e-52	AT2G22880.1		VQ motif-containing protein
orange1.1g045618m.g	8.874	3.15	3.86662e-42	AT5G17680.1		disease resistance protein (TIR-NBS-LRR class), putative
orange1.1g003882m.g	8.844	3.145	0.00736823	AT5G06850.1		C2 calcium/lipid-binding plant phosphoribosyltransferase family protein
orange1.1g021193m.g	8.838	3.144	1.10464e-29	AT5G66320.1	GATA5	GATA transcription factor 5
orange1.1g043874m.g	8.804	3.138	8.68634e-06	AT3G57270.1	BG1	beta-1,3-glucanase 1
orange1.1g007677m.g	8.789	3.136	0.00599025	AT3G54070.1		Ankyrin repeat family protein
orange1.1g024824m.g	8.728	3.126	1.87339e-22	AT4G04960.1		Concanavalin A-like lectin protein kinase family protein
orange1.1g026746m.g	8.709	3.123	2.26532e-13	AT5G43650.1	BHLH92	basic helix-loop-helix (bHLH) DNA-binding superfamily protein
orange1.1g030733m.g	8.635	3.11	4.80558e-66	AT4G36040.1		Chaperone DnaJ-domain superfamily protein
orange1.1g019778m.g	8.616	3.107	2.56672e-90	AT1G35190.1		2-oxoglutarate (2OG) and Fe(II)-dependent oxygenase superfamily protein
orange1.1g048079m.g	8.584	3.102	2.28062e-13	AT1G78830.1		Curculin-like (mannose-binding) lectin family protein
orange1.1g010727m.g	8.524	3.092	4.33684e-23	AT4G31500.1	ATR4,CYP83B1,RED1,RNT1,SUR2	cytochrome P450, family 83, subfamily B, polypeptide 1
orange1.1g033262m.g	8.518	3.09	6.83131e-20	AT3G20340.1
orange1.1g015443m.g	8.434	3.076	2.51218e-26	AT5G59790.1		Domain of unknown function (DUF966)
orange1.1g034543m.g	8.275	3.049	5.0863e-15	AT1G32928.1
orange1.1g042974m.g	8.275	3.049	2.06356e-37	AT5G46910.1		Transcription factor jumonji (jmj) family protein / zinc finger (C5HC2 type) family protein
orange1.1g040699m.g	8.255	3.045	0.0144662	AT1G07390.1	AtRLP1,RLP1	receptor like protein 1
orange1.1g013090m.g	8.218	3.039	1.67099e-33	AT1G69040.2	ACR4	ACT domain repeat 4
orange1.1g014679m.g	8.222	3.039	1.93745e-33	AT1G03220.1		Eukaryotic aspartyl protease family protein
orange1.1g035536m.g	8.162	3.029	5.19044e-05	AT1G69730.1		Wall-associated kinase family protein
orange1.1g046882m.g	8.094	3.017	4.95207e-23	AT2G34500.1	CYP710A1	cytochrome P450, family 710, subfamily A, polypeptide 1
orange1.1g045960m.g	8.085	3.015	1.46557e-83	AT5G66430.1		S-adenosyl-L-methionine-dependent methyltransferases superfamily protein
orange1.1g040468m.g	8.073	3.013	5.83642e-16	AT1G07390.3	AtRLP1,RLP1	receptor like protein 1
orange1.1g044262m.g	7.974	2.995	1.24932e-33	AT4G23220.1	CRK14	cysteine-rich RLK (RECEPTOR-like protein kinase) 14
orange1.1g024860m.g	7.952	2.991	1.30341e-08	AT3G23250.1	ATMYB15,ATY19,MYB15	myb domain protein 15
orange1.1g045712m.g	7.924	2.986	5.68333e-39	AT1G65690.1		Late embryogenesis abundant (LEA) hydroxyproline-rich glycoprotein family
orange1.1g038707m.g	7.874	2.977	1.65137e-05	AT1G79670.1	RFO1,WAKL22	Wall-associated kinase family protein
orange1.1g041073m.g	7.876	2.977	4.98433e-27	AT5G38260.1		Protein kinase superfamily protein
orange1.1g034205m.g	7.861	2.975	1.14395e-09	AT2G30540.1		Thioredoxin superfamily protein
orange1.1g009394m.g	7.812	2.966	9.61458e-65	AT4G26270.1	PFK3	phosphofructokinase 3
orange1.1g009261m.g	7.805	2.964	4.87506e-34	AT4G25650.1	ACD1-LIKE,PTC52,TIC55-IV	ACD1-like
orange1.1g007515m.g	7.778	2.959	1.22534e-37	AT1G10340.1		Ankyrin repeat family protein
orange1.1g040297m.g	7.759	2.956	7.25039e-21	AT1G74170.1	AtRLP13,RLP13	receptor like protein 13
orange1.1g048636m.g	7.745	2.953	9.9555e-14	AT3G44260.1		Polynucleotidyl transferase, ribonuclease H-like superfamily protein
orange1.1g021598m.g	7.728	2.95	3.45464e-13	AT3G56400.1	ATWRKY70,WRKY70	WRKY DNA-binding protein 70
orange1.1g047563m.g	7.718	2.948	6.75338e-10	AT1G74190.1	AtRLP15,RLP15	receptor like protein 15
orange1.1g042800m.g	7.686	2.942	2.57961e-30	AT4G29680.1		Alkaline-phosphatase-like family protein
orange1.1g030446m.g	7.649	2.935	2.15593e-15
orange1.1g047297m.g	7.593	2.925	1.89474e-13	AT5G01750.2		Protein of unknown function (DUF567)
orange1.1g012823m.g	7.557	2.918	1.2622e-15	AT3G30390.2		Transmembrane amino acid transporter family protein
orange1.1g008374m.g	7.549	2.916	2.23338e-33	AT5G06740.1		Concanavalin A-like lectin protein kinase family protein
orange1.1g040360m.g	7.545	2.916	4.76176e-13	AT2G45760.1	BAL,BAP2	BON association protein 2
orange1.1g016436m.g	7.544	2.915	5.45622e-14	AT1G60060.1		Serine/threonine-protein kinase WNK (With No Lysine)-related
orange1.1g010103m.g	7.444	2.896	0.016754	AT2G45220.1		Plant invertase/pectin methylesterase inhibitor superfamily
orange1.1g028383m.g	7.413	2.89	8.53347e-29	AT5G39670.1		Calcium-binding EF-hand family protein
orange1.1g038648m.g	7.4	2.888	4.17395e-29	AT5G07990.1	CYP75B1,D501,TT7	Cytochrome P450 superfamily protein
orange1.1g038259m.g	7.376	2.883	3.2771e-21	AT5G44400.1		FAD-binding Berberine family protein
orange1.1g005893m.g	7.358	2.879	6.21593e-48	AT4G23180.1	CRK10,RLK4	cysteine-rich RLK (RECEPTOR-like protein kinase) 10
orange1.1g005492m.g	7.346	2.877	7.30261e-31	AT1G19390.1		Wall-associated kinase family protein
orange1.1g047355m.g	7.347	2.877	1.88017e-23	AT1G52360.1		Coatomer, beta\' subunit
orange1.1g029963m.g	7.33	2.874	9.70549e-55	AT4G14305.1		Peroxisomal membrane 22 kDa (Mpv17/PMP22) family protein
orange1.1g013845m.g	7.308	2.869	1.46724e-56	AT2G18950.1	ATHPT,HPT1,TPT1,VTE2	homogentisate phytyltransferase 1
orange1.1g045212m.g	7.24	2.856	7.28835e-06	AT3G16030.1	CES101	lectin protein kinase family protein
orange1.1g004268m.g	7.178	2.844	1.75945e-19	AT4G08850.1		Leucine-rich repeat receptor-like protein kinase family protein
orange1.1g020511m.g	7.116	2.831	7.3575e-07	AT2G41480.1		Peroxidase superfamily protein
orange1.1g014290m.g	7.073	2.822	6.77904e-06	AT4G31980.1
orange1.1g018821m.g	7.01	2.81	1.18501e-17	AT2G27310.1		F-box family protein
orange1.1g030372m.g	6.998	2.807	1.97805e-07	AT2G01670.1	atnudt17,NUDT17	nudix hydrolase homolog 17
orange1.1g002525m.g	6.964	2.8	5.08541e-60	AT5G47910.1	ATRBOHD,RBOHD	respiratory burst oxidase homologue D
orange1.1g048678m.g	6.947	2.796	1.69385e-14	AT5G49290.1	ATRLP56,RLP56	receptor like protein 56
orange1.1g027547m.g	6.939	2.795	2.41398e-11	AT4G20970.1		basic helix-loop-helix (bHLH) DNA-binding superfamily protein
orange1.1g027524m.g	6.929	2.793	4.22631e-30	AT2G29420.1	ATGSTU7,GST25,GSTU7	glutathione S-transferase tau 7
orange1.1g014607m.g	6.912	2.789	3.45416e-13	AT1G67820.1		Protein phosphatase 2C family protein
orange1.1g029667m.g	6.899	2.786	9.81907e-14	AT1G14870.1	PCR2	PLANT CADMIUM RESISTANCE 2
orange1.1g006724m.g	6.877	2.782	3.68214e-25	AT2G37980.1		O-fucosyltransferase family protein
orange1.1g024117m.g	6.844	2.775	3.6738e-19	AT2G47920.1		Kinase interacting (KIP1-like) family protein
orange1.1g036032m.g	6.844	2.775	3.59531e-10	AT1G35210.1
orange1.1g037597m.g	6.842	2.774	8.68934e-14	AT1G74190.1	AtRLP15,RLP15	receptor like protein 15
orange1.1g035241m.g	6.825	2.771	5.8706e-27
orange1.1g047791m.g	6.825	2.771	5.94926e-34	AT3G30280.1		HXXXD-type acyl-transferase family protein
orange1.1g026242m.g	6.801	2.766	2.04641e-51	AT4G39670.1		Glycolipid transfer protein (GLTP) family protein
orange1.1g016333m.g	6.78	2.761	1.37385e-15	AT4G27290.1		S-locus lectin protein kinase family protein
orange1.1g017525m.g	6.774	2.76	5.5163e-15	AT1G12220.2	RPS5	Disease resistance protein (CC-NBS-LRR class) family
orange1.1g000887m.g	6.767	2.759	0.00943184	AT3G14460.1		LRR and NB-ARC domains-containing disease resistance protein
orange1.1g039902m.g	6.714	2.747	1.81649e-09	AT4G37700.1
orange1.1g033004m.g	6.677	2.739	2.53306e-53	AT4G37810.1
orange1.1g016687m.g	6.653	2.734	0.000131839	AT1G27770.1	ACA1,PEA1	autoinhibited Ca2+-ATPase 1
orange1.1g009367m.g	6.626	2.728	1.20678e-70	AT3G57530.1	ATCPK32,CDPK32,CPK32	calcium-dependent protein kinase 32
orange1.1g006317m.g	6.619	2.727	2.11554e-43	AT4G23220.1	CRK14	cysteine-rich RLK (RECEPTOR-like protein kinase) 14
orange1.1g033545m.g	6.61	2.725	7.2611e-23	AT5G05300.1
orange1.1g017025m.g	6.57	2.716	1.03736e-18	AT1G35910.1		Haloacid dehalogenase-like hydrolase (HAD) superfamily protein
orange1.1g045327m.g	6.56	2.714	6.4425e-14	AT1G71520.1		Integrase-type DNA-binding superfamily protein
orange1.1g031240m.g	6.52	2.705	1.3476e-31	AT5G22920.1		CHY-type/CTCHY-type/RING-type Zinc finger protein
orange1.1g003832m.g	6.494	2.699	4.82631e-18	AT4G27300.1		S-locus lectin protein kinase family protein
orange1.1g042712m.g	6.463	2.692	3.52426e-27	AT1G28190.1
orange1.1g047762m.g	6.44	2.687	8.34915e-07
orange1.1g003146m.g	6.336	2.663	1.49453e-12	AT1G20780.1	ATPUB44,PUB44,SAUL1	senescence-associated E3 ubiquitin ligase 1
orange1.1g001226m.g	6.329	2.662	8.4575e-32	AT5G63930.1		Leucine-rich repeat protein kinase family protein
orange1.1g005156m.g	6.328	2.662	2.15818e-39	AT4G23180.1	CRK10,RLK4	cysteine-rich RLK (RECEPTOR-like protein kinase) 10
orange1.1g042075m.g	6.304	2.656	7.78944e-19	AT3G47570.1		Leucine-rich repeat protein kinase family protein
orange1.1g017954m.g	6.281	2.651	1.42019e-39	AT5G63160.1	BT1	BTB and TAZ domain protein 1
orange1.1g005824m.g	6.279	2.65	7.09043e-08	AT5G02500.1	AT-HSC70-1,HSC70,HSC70-1,HSP70-1	heat shock cognate protein 70-1
orange1.1g014913m.g	6.259	2.646	9.68776e-12	AT3G52450.1	PUB22	plant U-box 22
orange1.1g019444m.g	6.254	2.645	2.27257e-06	AT5G64460.8		Phosphoglycerate mutase family protein
orange1.1g044553m.g	6.254	2.645	7.42363e-23	AT1G17710.1		Pyridoxal phosphate phosphatase-related protein
orange1.1g048515m.g	6.254	2.645	4.42422e-81	AT4G38060.2
orange1.1g041979m.g	6.232	2.64	1.65376e-68	AT3G25070.1	RIN4	RPM1 interacting protein 4
orange1.1g044015m.g	6.212	2.635	9.72045e-08	AT2G37730.1		Protein of unknown function (DUF604)
orange1.1g005825m.g	6.186	2.629	2.61908e-25	AT1G65800.1	ARK2,RK2	receptor kinase 2
orange1.1g029511m.g	6.185	2.629	8.97601e-10	AT3G04730.1	IAA16	indoleacetic acid-induced protein 16
orange1.1g046723m.g	6.181	2.628	4.69588e-09	AT1G12220.2	RPS5	Disease resistance protein (CC-NBS-LRR class) family
orange1.1g001017m.g	6.179	2.627	6.97618e-61	AT1G68710.1		ATPase E1-E2 type family protein / haloacid dehalogenase-like hydrolase family protein
orange1.1g039943m.g	6.169	2.625	2.54244e-22	AT1G52190.1		Major facilitator superfamily protein
orange1.1g046948m.g	6.169	2.625	6.09884e-09	AT3G12910.1		NAC (No Apical Meristem) domain transcriptional regulator superfamily protein
orange1.1g023873m.g	6.143	2.619	3.36247e-34	AT3G54420.1	ATCHITIV,ATEP3,CHIV,EP3	homolog of carrot EP3-3 chitinase
orange1.1g040622m.g	6.117	2.613	0.00300751	AT5G64460.8		Phosphoglycerate mutase family protein
orange1.1g022773m.g	6.071	2.602	1.16343e-11	AT5G22250.1		Polynucleotidyl transferase, ribonuclease H-like superfamily protein
orange1.1g037913m.g	6.063	2.6	1.1493e-14	AT1G76650.1	CML38	calmodulin-like 38
orange1.1g001275m.g	6.033	2.593	1.99895e-24	AT1G73080.1	ATPEPR1,PEPR1	PEP1 receptor 1
orange1.1g043807m.g	6.028	2.592	2.40179e-12	AT5G27420.1	ATL31,CNI1	carbon/nitrogen insensitive 1
orange1.1g006236m.g	6.011	2.588	6.24021e-16	AT2G40140.2	ATSZF2,CZF1,SZF2,ZFAR1	zinc finger (CCCH-type) family protein
orange1.1g040562m.g	5.998	2.584	5.22564e-05	AT5G33340.1	CDR1	Eukaryotic aspartyl protease family protein
orange1.1g002901m.g	5.971	2.578	2.36806e-39	AT5G05130.1		DNA/RNA helicase protein
orange1.1g047245m.g	5.967	2.577	0.000411674	AT5G13290.2	CRN,SOL2	Protein kinase superfamily protein
orange1.1g032375m.g	5.931	2.568	5.95479e-13	AT5G42380.1	CML37,CML39	calmodulin like 37
orange1.1g038071m.g	5.921	2.566	5.25736e-14	AT2G26150.1	ATHSFA2,HSFA2	heat shock transcription factor A2
orange1.1g003045m.g	5.907	2.562	2.98819e-68	AT4G21390.1	B120	S-locus lectin protein kinase family protein
orange1.1g038768m.g	5.906	2.562	3.68549e-21	AT1G70250.1		receptor serine/threonine kinase, putative
orange1.1g039797m.g	5.903	2.562	1.13736e-35	AT2G36650.1
orange1.1g044938m.g	5.898	2.56	2.48248e-21	AT4G17500.1	ATERF-1,ERF-1	ethylene responsive element binding factor 1
orange1.1g016141m.g	5.883	2.557	3.53598e-13	AT1G26360.1	ATMES13,MES13	methyl esterase 13
orange1.1g033523m.g	5.876	2.555	1.35007e-16	AT1G78410.1		VQ motif-containing protein
orange1.1g003931m.g	5.848	2.548	1.38673e-12	AT1G35710.1		Protein kinase family protein with leucine-rich repeat domain
orange1.1g012294m.g	5.846	2.547	8.65201e-28	AT5G41330.1		BTB/POZ domain with WD40/YVTN repeat-like protein
orange1.1g035095m.g	5.798	2.536	3.7041e-05	AT2G20562.1
orange1.1g043388m.g	5.8	2.536	2.91305e-09	AT3G47570.1		Leucine-rich repeat protein kinase family protein
orange1.1g004707m.g	5.78	2.531	1.68408e-13	AT5G45250.1	RPS4	Disease resistance protein (TIR-NBS-LRR class) family
orange1.1g003780m.g	5.763	2.527	8.81128e-05	AT4G08850.1		Leucine-rich repeat receptor-like protein kinase family protein
orange1.1g031916m.g	5.737	2.52	8.07342e-16	AT1G14870.1	PCR2	PLANT CADMIUM RESISTANCE 2
orange1.1g026111m.g	5.724	2.517	4.09573e-23	AT5G01750.2		Protein of unknown function (DUF567)
orange1.1g018986m.g	5.702	2.512	2.81856e-23	AT5G53130.1	ATCNGC1,CNGC1	cyclic nucleotide gated channel 1
orange1.1g032650m.g	5.698	2.51	3.33309e-52	AT1G13080.2	CYP71B2	cytochrome P450, family 71, subfamily B, polypeptide 2
orange1.1g038187m.g	5.691	2.509	1.13008e-09	AT4G20140.1	GSO1	Leucine-rich repeat transmembrane protein kinase
orange1.1g008992m.g	5.687	2.508	2.57325e-15	AT2G44500.1		O-fucosyltransferase family protein
orange1.1g032053m.g	5.656	2.5	3.62814e-31
orange1.1g008686m.g	5.615	2.489	3.20771e-12	AT3G13790.1	ATBFRUCT1,ATCWINV1	Glycosyl hydrolases family 32 protein
orange1.1g028456m.g	5.595	2.484	3.86214e-25	AT1G62422.1
orange1.1g033041m.g	5.573	2.479	1.01636e-13	AT3G16720.1	ATL2,TL2	TOXICOS EN LEVADURA 2
orange1.1g034418m.g	5.571	2.478	0.00055545
orange1.1g008185m.g	5.561	2.475	1.41811e-12	AT1G04570.1		Major facilitator superfamily protein
orange1.1g043910m.g	5.55	2.472	1.03297e-17	AT5G45200.1		Disease resistance protein (TIR-NBS-LRR class) family
orange1.1g030002m.g	5.525	2.466	4.91516e-44	AT5G07580.1		Integrase-type DNA-binding superfamily protein
orange1.1g037155m.g	5.516	2.464	1.04067e-32	AT2G36380.1	ATPDR6,PDR6	pleiotropic drug resistance 6
orange1.1g003846m.g	5.515	2.463	5.81418e-12	AT4G21380.1	ARK3,RK3	receptor kinase 3
orange1.1g037136m.g	5.5	2.459	1.65903e-12	AT4G20970.1		basic helix-loop-helix (bHLH) DNA-binding superfamily protein
orange1.1g038480m.g	5.491	2.457	2.41532e-11	AT5G63020.1		Disease resistance protein (CC-NBS-LRR class) family
orange1.1g010388m.g	5.484	2.455	2.43235e-15	AT5G07990.1	CYP75B1,D501,TT7	Cytochrome P450 superfamily protein
orange1.1g047953m.g	5.484	2.455	2.0246e-11
orange1.1g042170m.g	5.48	2.454	6.27235e-20	AT4G01950.1	ATGPAT3,GPAT3	glycerol-3-phosphate acyltransferase 3
orange1.1g003789m.g	5.465	2.45	2.06083e-24	AT1G14790.1	ATRDRP1,RDR1	RNA-dependent RNA polymerase 1
orange1.1g045014m.g	5.451	2.446	0.00243889	AT4G34410.1	RRTF1	redox responsive transcription factor 1
orange1.1g001823m.g	5.35	2.42	4.29938e-62	AT1G68710.1		ATPase E1-E2 type family protein / haloacid dehalogenase-like hydrolase family protein
orange1.1g036242m.g	5.341	2.417	1.8095e-10	AT5G47530.1		Auxin-responsive family protein
orange1.1g011566m.g	5.316	2.41	1.06378e-07	AT3G52500.1		Eukaryotic aspartyl protease family protein
orange1.1g008779m.g	5.291	2.403	6.29362e-29	AT4G20820.1		FAD-binding Berberine family protein
orange1.1g041158m.g	5.28	2.401	2.53069e-12	AT1G56510.1	ADR2,WRR4	Disease resistance protein (TIR-NBS-LRR class)
orange1.1g012007m.g	5.279	2.4	3.33571e-10	AT3G18950.1		Transducin/WD40 repeat-like superfamily protein
orange1.1g045177m.g	5.278	2.4	7.22168e-22	AT3G14840.2		Leucine-rich repeat transmembrane protein kinase
orange1.1g036871m.g	5.272	2.398	4.40536e-29	AT4G34135.1	UGT73B2	UDP-glucosyltransferase 73B2
orange1.1g017630m.g	5.24	2.389	1.88011e-42
orange1.1g010316m.g	5.226	2.386	8.44829e-28	AT3G05990.1		Leucine-rich repeat (LRR) family protein
orange1.1g043236m.g	5.21	2.381	1.24472e-07	AT2G46150.1		Late embryogenesis abundant (LEA) hydroxyproline-rich glycoprotein family
orange1.1g029068m.g	5.199	2.378	5.49238e-07	AT1G19210.1		Integrase-type DNA-binding superfamily protein
orange1.1g017895m.g	5.196	2.377	1.74932e-19	AT5G24110.1	ATWRKY30,WRKY30	WRKY DNA-binding protein 30
orange1.1g035756m.g	5.166	2.369	9.29161e-12	AT1G71450.1		Integrase-type DNA-binding superfamily protein
orange1.1g037859m.g	5.163	2.368	9.41506e-21	AT5G40010.1	AATP1	AAA-ATPase 1
orange1.1g046901m.g	5.156	2.366	1.20846e-07	AT1G33760.1		Integrase-type DNA-binding superfamily protein
orange1.1g025990m.g	5.137	2.361	5.14729e-21	AT5G14000.1	anac084,NAC084	NAC domain containing protein 84
orange1.1g024628m.g	5.124	2.357	4.89593e-18	AT4G01700.1		Chitinase family protein
orange1.1g019344m.g	5.09	2.348	1.86886e-13	AT3G59310.1		Eukaryotic protein of unknown function (DUF914)
orange1.1g012832m.g	5.072	2.343	1.58879e-13	AT2G05940.1		Protein kinase superfamily protein
orange1.1g012382m.g	5.07	2.342	5.94589e-22	AT2G40000.1	ATHSPRO2,HSPRO2	ortholog of sugar beet HS1 PRO-1 2
orange1.1g016045m.g	5.067	2.341	6.82948e-14	AT4G18340.1		Glycosyl hydrolase superfamily protein
orange1.1g023881m.g	5.052	2.337	2.99339e-09	AT4G11650.1	ATOSM34,OSM34	osmotin 34
orange1.1g046974m.g	5.053	2.337	5.6092e-06	AT3G16780.1		Ribosomal protein L19e family protein
orange1.1g031928m.g	5.045	2.335	6.93526e-11
orange1.1g016028m.g	5.037	2.333	1.06289e-15	AT2G29410.1	ATMTPB1,MTPB1	metal tolerance protein B1
orange1.1g029256m.g	5.03	2.33	4.56854e-17	AT5G17350.1
orange1.1g031430m.g	5.024	2.329	4.60658e-23	AT5G59820.1	RHL41,ZAT12	C2H2-type zinc finger family protein
orange1.1g046041m.g	5.024	2.329	0.000416472	AT4G31940.1	CYP82C4	cytochrome P450, family 82, subfamily C, polypeptide 4
orange1.1g047977m.g	5.022	2.328	0.0275954	AT1G35710.1		Protein kinase family protein with leucine-rich repeat domain
orange1.1g002836m.g	5.017	2.327	1.10439e-31	AT2G23460.1	ATXLG1,XLG1	extra-large G-protein 1
orange1.1g037046m.g	4.998	2.321	6.68764e-13	AT2G31945.1
orange1.1g008312m.g	4.99	2.319	4.48979e-10	AT3G07130.1	ATPAP15,PAP15	purple acid phosphatase 15
orange1.1g014835m.g	4.977	2.315	8.25735e-15	AT5G45250.1	RPS4	Disease resistance protein (TIR-NBS-LRR class) family
orange1.1g024599m.g	4.971	2.314	2.59369e-15	AT1G18390.2		Protein kinase superfamily protein
orange1.1g020291m.g	4.969	2.313	5.73554e-08	AT3G56400.1	ATWRKY70,WRKY70	WRKY DNA-binding protein 70
orange1.1g017035m.g	4.961	2.311	9.18525e-33	AT1G68840.2	EDF2,RAP2.8,RAV2,TEM2	related to ABI3/VP1 2
orange1.1g047097m.g	4.961	2.311	6.4336e-07	AT5G20480.1	EFR	EF-TU receptor
orange1.1g009610m.g	4.933	2.302	1.4257e-60	AT4G39980.1	DHS1	3-deoxy-D-arabino-heptulosonate 7-phosphate synthase 1
orange1.1g017627m.g	4.923	2.3	1.44619e-31	AT1G33260.2		Protein kinase superfamily protein
orange1.1g014368m.g	4.914	2.297	4.02733e-07	AT5G38200.1		Class I glutamine amidotransferase-like superfamily protein
orange1.1g024394m.g	4.912	2.296	8.57789e-13	AT1G66940.1		protein kinase-related
orange1.1g045315m.g	4.909	2.296	1.11381e-55	AT1G65790.1	ARK1,RK1	receptor kinase 1
orange1.1g042603m.g	4.891	2.29	7.40858e-06	AT1G07390.1	AtRLP1,RLP1	receptor like protein 1
orange1.1g041984m.g	4.879	2.287	6.70259e-13	AT3G07600.1		Heavy metal transport/detoxification superfamily protein
orange1.1g032527m.g	4.845	2.277	2.73346e-10
orange1.1g014565m.g	4.828	2.271	8.46977e-21	AT1G10660.2
orange1.1g020152m.g	4.824	2.27	8.80829e-26	AT1G78440.1	ATGA2OX1,GA2OX1	Arabidopsis thaliana gibberellin 2-oxidase 1
orange1.1g041815m.g	4.814	2.267	9.60244e-18	AT5G02500.1	AT-HSC70-1,HSC70,HSC70-1,HSP70-1	heat shock cognate protein 70-1
orange1.1g036471m.g	4.778	2.256	1.50401e-06	AT4G18250.1		receptor serine/threonine kinase, putative
orange1.1g003672m.g	4.772	2.255	9.20215e-07	AT4G21270.1	ATK1,KATA,KATAP	kinesin 1
orange1.1g046676m.g	4.754	2.249	8.6435e-32	AT5G03720.1	AT-HSFA3,HSFA3	heat shock transcription factor A3
orange1.1g034509m.g	4.731	2.242	1.47391e-09	AT3G57450.1
orange1.1g015616m.g	4.711	2.236	3.29067e-12	AT5G52830.1	ATWRKY27,WRKY27	WRKY DNA-binding protein 27
orange1.1g048355m.g	4.707	2.235	1.33737e-11	AT4G27280.1		Calcium-binding EF-hand family protein
orange1.1g002967m.g	4.7	2.233	3.36967e-41	AT5G02390.1		Protein of unknown function (DUF3741)
orange1.1g023370m.g	4.701	2.233	4.13751e-05	AT4G35100.2	PIP2;7,PIP3,PIP3A,SIMIP	plasma membrane intrinsic protein 3
orange1.1g002711m.g	4.697	2.232	3.23812e-24	AT1G09090.2	ATRBOHB,ATRBOHB-BETA,RBOHB	respiratory burst oxidase homolog B
orange1.1g010352m.g	4.695	2.231	7.77601e-55	AT2G01170.1	BAT1	bidirectional amino acid transporter 1
orange1.1g019636m.g	4.675	2.225	8.23168e-17	AT1G31130.1
orange1.1g023204m.g	4.673	2.224	9.79845e-19	AT4G25810.1	XTH23,XTR6	xyloglucan endotransglycosylase 6
orange1.1g043307m.g	4.667	2.222	0.0326096	AT4G18210.1	ATPUP10,PUP10	purine permease 10
orange1.1g002376m.g	4.653	2.218	5.66327e-20	AT3G47570.1		Leucine-rich repeat protein kinase family protein
orange1.1g015513m.g	4.648	2.217	2.80827e-21	AT2G35930.1	PUB23	plant U-box 23
orange1.1g013492m.g	4.638	2.214	3.08015e-29	AT1G12900.1	GAPA-2	glyceraldehyde 3-phosphate dehydrogenase A subunit 2
orange1.1g025665m.g	4.631	2.211	1.31381e-08	AT5G57150.1		basic helix-loop-helix (bHLH) DNA-binding superfamily protein
orange1.1g040744m.g	4.627	2.21	2.73194e-28	AT3G19970.1		alpha/beta-Hydrolases superfamily protein
orange1.1g023581m.g	4.625	2.209	2.84326e-09	AT5G57560.1	TCH4,XTH22	Xyloglucan endotransglucosylase/hydrolase family protein
orange1.1g041172m.g	4.601	2.202	5.39897e-14	AT3G56710.1	SIB1	sigma factor binding protein 1
orange1.1g033271m.g	4.595	2.2	1.95905e-17	AT2G25470.1	AtRLP21,RLP21	receptor like protein 21
orange1.1g044484m.g	4.592	2.199	1.14166e-07	AT4G24570.1	DIC2	dicarboxylate carrier 2
orange1.1g028855m.g	4.584	2.197	1.20904e-07	AT2G35760.1		Uncharacterised protein family (UPF0497)
orange1.1g035738m.g	4.575	2.194	0.012707	AT5G54160.1	ATOMT1,OMT1	O-methyltransferase 1
orange1.1g017523m.g	4.571	2.192	0.00701816	AT4G30420.1		nodulin MtN21 /EamA-like transporter family protein
orange1.1g047109m.g	4.567	2.191	1.07541e-09	AT5G48410.1	ATGLR1.3,GLR1.3	glutamate receptor 1.3
orange1.1g021196m.g	4.547	2.185	1.10726e-09	AT5G49290.1	ATRLP56,RLP56	receptor like protein 56
orange1.1g019647m.g	4.542	2.183	4.15652e-10	AT2G47180.1	AtGolS1,GolS1	galactinol synthase 1
orange1.1g001706m.g	4.523	2.177	4.09573e-23	AT5G25930.1		Protein kinase family protein with leucine-rich repeat domain
orange1.1g043278m.g	4.519	2.176	1.11533e-65	AT3G16030.1	CES101	lectin protein kinase family protein
orange1.1g015918m.g	4.515	2.175	3.04566e-17	AT5G17680.1		disease resistance protein (TIR-NBS-LRR class), putative
orange1.1g005368m.g	4.504	2.171	2.78438e-31	AT3G61830.1	ARF18	auxin response factor 18
orange1.1g020785m.g	4.501	2.17	1.92936e-07	AT4G12540.1
orange1.1g021061m.g	4.493	2.168	1.80678e-30	AT2G36950.1		Heavy metal transport/detoxification superfamily protein
orange1.1g036676m.g	4.493	2.168	3.33502e-18	AT3G53720.1	ATCHX20,CHX20	cation/H+ exchanger 20
orange1.1g009653m.g	4.485	2.165	2.15763e-08	AT1G69170.1		Squamosa promoter-binding protein-like (SBP domain) transcription factor family protein
orange1.1g031242m.g	4.482	2.164	2.70009e-12	AT3G24982.1	ATRLP40,RLP40	receptor like protein 40
orange1.1g019848m.g	4.471	2.161	1.48886e-33	AT1G22170.1		Phosphoglycerate mutase family protein
orange1.1g035287m.g	4.464	2.158	5.39919e-07	AT5G10695.1
orange1.1g034591m.g	4.459	2.157	6.69856e-13	AT3G57450.1
orange1.1g034739m.g	4.456	2.156	2.27047e-27
orange1.1g029811m.g	4.442	2.151	1.46961e-33	AT5G01750.2		Protein of unknown function (DUF567)
orange1.1g027061m.g	4.409	2.14	2.78078e-11	AT5G16850.1	ATTERT,TERT	telomerase reverse transcriptase
orange1.1g006821m.g	4.398	2.137	5.88252e-05	AT5G47380.1		Protein of unknown function, DUF547
orange1.1g011335m.g	4.389	2.134	2.30983e-29	AT2G38290.1	AMT2,AMT2;1,ATAMT2	ammonium transporter 2
orange1.1g041228m.g	4.379	2.131	1.32834e-33	AT3G59080.1		Eukaryotic aspartyl protease family protein
orange1.1g021734m.g	4.374	2.129	5.26761e-24	AT1G61260.1		Protein of unknown function (DUF761)
orange1.1g025546m.g	4.373	2.129	2.73845e-26	AT1G11380.1		PLAC8 family protein
orange1.1g037450m.g	4.371	2.128	0.000142485	AT5G56340.1	ATCRT1	RING/U-box superfamily protein
orange1.1g036447m.g	4.358	2.124	1.89144e-07	AT1G03220.1		Eukaryotic aspartyl protease family protein
orange1.1g024266m.g	4.355	2.123	2.34701e-18	AT1G76070.1
orange1.1g041268m.g	4.356	2.123	3.22076e-19	AT3G10985.1	ATWI-12,SAG20,WI12	senescence associated gene 20
orange1.1g003057m.g	4.34	2.118	4.61521e-57	AT2G42010.1	PLDBETA,PLDBETA1	phospholipase D beta 1
orange1.1g028589m.g	4.342	2.118	3.28668e-22	AT4G20780.1	CML42	calmodulin like 42
orange1.1g040563m.g	4.336	2.116	1.9483e-30	AT5G48150.1	PAT1	GRAS family transcription factor
orange1.1g038104m.g	4.331	2.115	3.41435e-14	AT1G65890.1	AAE12	acyl activating enzyme 12
orange1.1g038130m.g	4.328	2.114	6.48557e-31	AT4G12010.1		Disease resistance protein (TIR-NBS-LRR class) family
orange1.1g045109m.g	4.327	2.113	7.85184e-32	AT3G28850.1		Glutaredoxin family protein
orange1.1g022390m.g	4.322	2.112	5.60525e-11	AT3G55800.1	SBPASE	sedoheptulose-bisphosphatase
orange1.1g015053m.g	4.318	2.11	1.12173e-35	AT3G01680.1
orange1.1g043568m.g	4.313	2.109	2.27933e-32	AT2G28940.2		Protein kinase superfamily protein
orange1.1g048684m.g	4.286	2.1	2.54559e-08	AT2G18890.1		Protein kinase superfamily protein
orange1.1g035932m.g	4.28	2.098	3.11575e-07	AT1G16120.1	WAKL1	wall associated kinase-like 1
orange1.1g008239m.g	4.277	2.097	9.7903e-39	AT1G70530.1	CRK3	cysteine-rich RLK (RECEPTOR-like protein kinase) 3
orange1.1g039986m.g	4.273	2.095	2.36568e-07	AT5G65170.1		VQ motif-containing protein
orange1.1g040734m.g	4.273	2.095	5.82929e-14	AT3G02040.1	SRG3	senescence-related gene 3
orange1.1g029717m.g	4.268	2.094	2.345e-11	AT1G61340.1		F-box family protein
orange1.1g013305m.g	4.267	2.093	1.02191e-74	AT3G26670.3		Protein of unknown function (DUF803)
orange1.1g013027m.g	4.25	2.088	1.21666e-15	AT5G04410.1	anac078,NAC2	NAC domain containing protein 2
orange1.1g007118m.g	4.243	2.085	5.78914e-27	AT5G66600.3		Protein of unknown function, DUF547
orange1.1g036017m.g	4.244	2.085	6.87341e-08	AT1G69550.1		disease resistance protein (TIR-NBS-LRR class)
orange1.1g028791m.g	4.24	2.084	3.59238e-32	AT3G13430.2		RING/U-box superfamily protein
orange1.1g002670m.g	4.236	2.083	0.0327203	AT3G45140.1	ATLOX2,LOX2	lipoxygenase 2
orange1.1g034756m.g	4.237	2.083	8.12306e-10
orange1.1g044903m.g	4.232	2.081	1.27541e-09	AT1G31350.1	KUF1	KAR-UP F-box 1
orange1.1g005572m.g	4.228	2.08	1.20621e-09	AT5G45800.1	MEE62	Leucine-rich repeat protein kinase family protein
orange1.1g010444m.g	4.217	2.076	0.00156472	AT3G50700.1	AtIDD2,IDD2	indeterminate(ID)-domain 2
orange1.1g013128m.g	4.2	2.07	2.5585e-11	AT3G50940.1		P-loop containing nucleoside triphosphate hydrolases superfamily protein
orange1.1g018026m.g	4.2	2.07	2.40753e-19	AT1G45063.2		copper ion binding;electron carriers
orange1.1g016062m.g	4.189	2.067	9.07965e-09	AT5G59580.1	UGT76E1	UDP-glucosyl transferase 76E1
orange1.1g010963m.g	4.178	2.063	8.52916e-05	AT2G24270.4	ALDH11A3	aldehyde dehydrogenase 11A3
orange1.1g012179m.g	4.177	2.063	6.77345e-28	AT4G06536.1		SPla/RYanodine receptor (SPRY) domain-containing protein
orange1.1g001612m.g	4.173	2.061	4.32437e-22	AT1G45616.1	AtRLP6,RLP6	receptor like protein 6
orange1.1g032643m.g	4.173	2.061	2.12514e-13	AT1G10586.2		basic helix-loop-helix (bHLH) DNA-binding superfamily protein
orange1.1g036245m.g	4.167	2.059	7.66694e-14	AT2G46330.1	AGP16,ATAGP16	arabinogalactan protein 16
orange1.1g013930m.g	4.164	2.058	3.44568e-05	AT3G28960.1		Transmembrane amino acid transporter family protein
orange1.1g034102m.g	4.156	2.055	2.25713e-05
orange1.1g007736m.g	4.144	2.051	3.1138e-25	AT1G12110.1	ATNRT1,B-1,CHL1,CHL1-1,NRT1,NRT1.1	nitrate transporter 1.1
orange1.1g011823m.g	4.142	2.05	2.0386e-21	AT4G16600.1		Nucleotide-diphospho-sugar transferases superfamily protein
orange1.1g028590m.g	4.136	2.048	1.36462e-43	AT2G40095.1		Alpha/beta hydrolase related protein
orange1.1g044310m.g	4.109	2.039	7.55746e-16	AT3G26040.1		HXXXD-type acyl-transferase family protein
orange1.1g012493m.g	4.106	2.038	2.43588e-11	AT4G24230.6	ACBP3	acyl-CoA-binding domain 3
orange1.1g016824m.g	4.103	2.037	7.1066e-14	AT5G11000.1		Plant protein of unknown function (DUF868)
orange1.1g012765m.g	4.1	2.035	1.05357e-35	AT5G65530.1		Protein kinase superfamily protein
orange1.1g027463m.g	4.096	2.034	7.78944e-19	AT1G12880.1	atnudt12,NUDT12	nudix hydrolase homolog 12
orange1.1g035300m.g	4.082	2.029	9.65693e-08	AT5G10695.1
orange1.1g028094m.g	4.071	2.025	0.0072224	AT5G51990.1	CBF4,DREB1D	C-repeat-binding factor 4
orange1.1g000706m.g	4.064	2.023	4.6701e-06	AT1G50240.2	FU	Protein kinase family protein with ARM repeat domain
orange1.1g018573m.g	4.063	2.022	6.87085e-13	AT5G62550.1
orange1.1g005229m.g	4.056	2.02	1.85374e-36	AT5G61890.1		Integrase-type DNA-binding superfamily protein
orange1.1g005451m.g	4.056	2.02	1.40669e-44	AT4G11440.1		Mitochondrial substrate carrier family protein
orange1.1g023427m.g	4.054	2.02	4.89535e-11	AT2G17040.1	anac036,NAC036	NAC domain containing protein 36
orange1.1g018139m.g	4.053	2.019	1.85428e-11	AT4G36470.1		S-adenosyl-L-methionine-dependent methyltransferases superfamily protein
orange1.1g039426m.g	4.042	2.015	6.19676e-06	AT4G16820.1	PLA-I{beta]2	alpha/beta-Hydrolases superfamily protein
orange1.1g021834m.g	4.038	2.014	6.24188e-18	AT4G35070.1		SBP (S-ribonuclease binding protein) family protein
orange1.1g029641m.g	4.04	2.014	4.17924e-24	AT5G49040.1		Disease resistance-responsive (dirigent-like protein) family protein
orange1.1g044302m.g	4.039	2.014	6.56194e-27	AT5G17680.1		disease resistance protein (TIR-NBS-LRR class), putative
orange1.1g012054m.g	4.031	2.011	1.21177e-33	AT1G61215.1	BRD4	bromodomain 4
orange1.1g008975m.g	4.027	2.01	5.83642e-16	AT2G26640.1	KCS11	3-ketoacyl-CoA synthase 11
orange1.1g033293m.g	4.027	2.01	8.661e-06	AT1G51500.1	ABCG12,ATWBC12,CER5,D3,WBC12	ABC-2 type transporter family protein
orange1.1g042437m.g	4.007	2.003	1.6547e-07	AT3G14260.1		Protein of unknown function (DUF567)
orange1.1g003288m.g	3.999	2	6.37296e-28	AT4G21380.1	ARK3,RK3	receptor kinase 3
orange1.1g047056m.g	3.979	1.992	0.00243533	AT1G45688.1
orange1.1g015635m.g	3.975	1.991	3.71778e-48	AT4G18880.1	AT-HSFA4A,HSF A4A	heat shock transcription factor A4A
orange1.1g027044m.g	3.976	1.991	1.80779e-06	AT5G01750.2		Protein of unknown function (DUF567)
orange1.1g005989m.g	3.965	1.987	1.49105e-40	AT5G41620.1
orange1.1g009738m.g	3.96	1.986	7.10967e-22	AT3G21090.1		ABC-2 type transporter family protein
orange1.1g023266m.g	3.953	1.983	0.0323599	AT5G62740.1	ATHIR1,HIR1	SPFH/Band 7/PHB domain-containing membrane-associated protein family
orange1.1g044485m.g	3.937	1.977	5.69457e-12	AT3G51680.1		NAD(P)-binding Rossmann-fold superfamily protein
orange1.1g040234m.g	3.934	1.976	2.82722e-10	AT5G51630.1		Disease resistance protein (TIR-NBS-LRR class) family
orange1.1g038118m.g	3.925	1.973	1.37746e-12	AT5G10530.1		Concanavalin A-like lectin protein kinase family protein
orange1.1g006620m.g	3.923	1.972	4.226e-13	AT5G38260.1		Protein kinase superfamily protein
orange1.1g003581m.g	3.919	1.971	2.68978e-50	AT3G55270.1	ATMKP1,MKP1	mitogen-activated protein kinase phosphatase 1
orange1.1g047348m.g	3.919	1.97	2.66563e-18	AT4G30230.1
orange1.1g048660m.g	3.919	1.97	1.31619e-14	AT5G62920.1	ARR6	response regulator 6
orange1.1g029278m.g	3.911	1.968	7.84756e-07	AT5G56550.1	ATOXS3,OXS3	oxidative stress 3
orange1.1g034371m.g	3.913	1.968	1.82759e-06	AT1G69970.2	CLE26	CLAVATA3/ESR-RELATED 26
orange1.1g036034m.g	3.903	1.964	7.55118e-16	AT4G08850.1		Leucine-rich repeat receptor-like protein kinase family protein
orange1.1g029970m.g	3.894	1.961	2.04864e-07	AT3G49940.1	LBD38	LOB domain-containing protein 38
orange1.1g015832m.g	3.892	1.96	2.468e-08	AT2G30020.1		Protein phosphatase 2C family protein
orange1.1g013083m.g	3.876	1.955	7.0583e-10	AT3G50940.1		P-loop containing nucleoside triphosphate hydrolases superfamily protein
orange1.1g043147m.g	3.866	1.951	7.37899e-11	AT1G72520.1		PLAT/LH2 domain-containing lipoxygenase family protein
orange1.1g031031m.g	3.865	1.95	4.62537e-15	AT1G70880.1		Polyketide cyclase/dehydrase and lipid transport superfamily protein
orange1.1g040134m.g	3.86	1.948	9.23521e-08	AT5G60900.1	RLK1	receptor-like protein kinase 1
orange1.1g043488m.g	3.858	1.948	0.00540048	AT4G19810.1		Glycosyl hydrolase family protein with chitinase insertion domain
orange1.1g030542m.g	3.847	1.944	1.35268e-23
orange1.1g047247m.g	3.84	1.941	3.24629e-06	AT4G37650.1	SGR7,SHR	GRAS family transcription factor
orange1.1g011057m.g	3.834	1.939	5.05706e-29	AT2G02010.1	GAD4	glutamate decarboxylase 4
orange1.1g044080m.g	3.835	1.939	1.69183e-14	AT3G53720.1	ATCHX20,CHX20	cation/H+ exchanger 20
orange1.1g019948m.g	3.83	1.938	9.73317e-33	AT5G47390.1		myb-like transcription factor family protein
orange1.1g033667m.g	3.823	1.935	3.49103e-11	AT2G31945.1
orange1.1g006860m.g	3.821	1.934	4.10871e-42	AT1G26810.1	GALT1	galactosyltransferase1
orange1.1g048316m.g	3.82	1.934	1.27563e-17	AT5G66800.1
orange1.1g000777m.g	3.818	1.933	6.10592e-47	AT2G47000.1	ABCB4,ATPGP4,MDR4,PGP4	ATP binding cassette subfamily B4
orange1.1g020953m.g	3.819	1.933	5.45722e-20	AT1G05010.1	ACO4,EAT1,EFE	ethylene-forming enzyme
orange1.1g046820m.g	3.809	1.93	1.36138e-10	AT3G02840.1		ARM repeat superfamily protein
orange1.1g025097m.g	3.802	1.927	1.73596e-10	AT1G80840.1	ATWRKY40,WRKY40	WRKY DNA-binding protein 40
orange1.1g010434m.g	3.798	1.925	3.91444e-17	AT1G66910.1		Protein kinase superfamily protein
orange1.1g035261m.g	3.777	1.917	7.82095e-07	AT1G49000.1
orange1.1g034056m.g	3.766	1.913	1.12677e-09	AT5G22300.1	AtNIT4,NIT4	nitrilase 4
orange1.1g004318m.g	3.762	1.911	0.000275407	AT3G06880.2		Transducin/WD40 repeat-like superfamily protein
orange1.1g004940m.g	3.761	1.911	5.46069e-37	AT5G53130.1	ATCNGC1,CNGC1	cyclic nucleotide gated channel 1
orange1.1g030640m.g	3.754	1.908	8.26451e-11	AT5G14040.1	PHT3;1	phosphate transporter 3;1
orange1.1g001801m.g	3.749	1.907	7.97774e-16	AT2G34930.1		disease resistance family protein / LRR family protein
orange1.1g020831m.g	3.746	1.905	1.895e-15	AT1G80840.1	ATWRKY40,WRKY40	WRKY DNA-binding protein 40
orange1.1g022632m.g	3.737	1.902	7.8878e-18	AT2G33310.3	IAA13	auxin-induced protein 13
orange1.1g023138m.g	3.72	1.895	1.7098e-25	AT4G32030.1
orange1.1g036081m.g	3.718	1.894	2.13082e-35	AT1G11050.1		Protein kinase superfamily protein
orange1.1g043452m.g	3.714	1.893	1.97381e-29	AT1G74170.1	AtRLP13,RLP13	receptor like protein 13
orange1.1g015876m.g	3.712	1.892	7.7327e-39	AT1G68390.1		Core-2/I-branching beta-1,6-N-acetylglucosaminyltransferase family protein
orange1.1g039525m.g	3.709	1.891	0.00210245	AT1G68890.1		magnesium ion binding;thiamin pyrophosphate binding;hydro-lyases;catalytics;2-succinyl-5-enolpyruvyl-6-hydroxy-3-cyclohexene-1-carboxylic-acid synthases
orange1.1g035650m.g	3.695	1.886	3.83858e-22	AT1G27100.1		Actin cross-linking protein
orange1.1g015393m.g	3.692	1.884	2.35592e-16	AT1G67340.1		HCP-like superfamily protein with MYND-type zinc finger
orange1.1g017746m.g	3.689	1.883	7.39926e-10	AT5G67080.1	MAPKKK19	mitogen-activated protein kinase kinase kinase 19
orange1.1g041732m.g	3.682	1.881	0.000736762	AT4G29720.1	ATPAO5,PAO5	polyamine oxidase 5
orange1.1g001778m.g	3.672	1.876	1.35731e-28	AT5G25930.1		Protein kinase family protein with leucine-rich repeat domain
orange1.1g006032m.g	3.671	1.876	2.73038e-12	AT3G13600.1		calmodulin-binding family protein
orange1.1g019985m.g	3.662	1.873	4.30779e-17	AT3G11820.1	AT-SYR1,ATSYP121,ATSYR1,PEN1,SYP121,SYR1	syntaxin of plants 121
orange1.1g001658m.g	3.659	1.871	9.09649e-41	AT1G56130.1		Leucine-rich repeat transmembrane protein kinase
orange1.1g021048m.g	3.657	1.871	2.27506e-14	AT3G22060.1		Receptor-like protein kinase-related family protein
orange1.1g011764m.g	3.655	1.87	2.12015e-16	AT5G42240.1	scpl42	serine carboxypeptidase-like 42
orange1.1g017591m.g	3.656	1.87	3.05676e-07	AT1G34300.1		lectin protein kinase family protein
orange1.1g040521m.g	3.655	1.87	0.000762728	AT1G61680.1	ATTPS14,TPS14	terpene synthase 14
orange1.1g038509m.g	3.652	1.869	1.34787e-14	AT1G05460.1	SDE3	P-loop containing nucleoside triphosphate hydrolases superfamily protein
orange1.1g021845m.g	3.65	1.868	0.00197148	AT5G35100.1		Cyclophilin-like peptidyl-prolyl cis-trans isomerase family protein
orange1.1g021910m.g	3.641	1.864	1.11639e-32	AT1G01720.1	ANAC002,ATAF1	NAC (No Apical Meristem) domain transcriptional regulator superfamily protein
orange1.1g019481m.g	3.621	1.856	6.38797e-16	AT2G17220.1		Protein kinase superfamily protein
orange1.1g041921m.g	3.617	1.855	1.32919e-06	AT5G60900.1	RLK1	receptor-like protein kinase 1
orange1.1g026423m.g	3.6	1.848	2.02934e-14	AT4G03460.1		Ankyrin repeat family protein
orange1.1g040051m.g	3.601	1.848	4.84691e-24	AT2G34960.1	CAT5	cationic amino acid transporter 5
orange1.1g020433m.g	3.596	1.847	3.85517e-13	AT1G64080.1
orange1.1g010656m.g	3.593	1.845	1.50237e-07	AT2G24280.1		alpha/beta-Hydrolases superfamily protein
orange1.1g007688m.g	3.586	1.842	8.00431e-13	AT1G17420.1	LOX3	lipoxygenase 3
orange1.1g011199m.g	3.586	1.842	0.000275631	AT3G23160.1		Protein of unknown function (DUF668)
orange1.1g008628m.g	3.582	1.841	0.000274043	AT1G71400.1	AtRLP12,RLP12	receptor like protein 12
orange1.1g015594m.g	3.58	1.84	5.30395e-06	AT3G01490.1		Protein kinase superfamily protein
orange1.1g033313m.g	3.572	1.837	3.90787e-07	AT4G33550.2		Bifunctional inhibitor/lipid-transfer protein/seed storage 2S albumin superfamily protein
orange1.1g009630m.g	3.568	1.835	6.79524e-19	AT5G62620.2		Galactosyltransferase family protein
orange1.1g024839m.g	3.565	1.834	0.00229402	AT2G47140.1		NAD(P)-binding Rossmann-fold superfamily protein
orange1.1g036124m.g	3.565	1.834	3.40729e-23	AT3G16030.1	CES101	lectin protein kinase family protein
orange1.1g039736m.g	3.566	1.834	2.54756e-28	AT1G69730.1		Wall-associated kinase family protein
orange1.1g047199m.g	3.564	1.833	8.29131e-10	AT1G25390.1		Protein kinase superfamily protein
orange1.1g003853m.g	3.561	1.832	8.64034e-25	AT3G57630.1		exostosin family protein
orange1.1g005281m.g	3.55	1.828	2.12932e-20	AT3G16030.1	CES101	lectin protein kinase family protein
orange1.1g010421m.g	3.55	1.828	3.81903e-09	AT1G19250.1	FMO1	flavin-dependent monooxygenase 1
orange1.1g019759m.g	3.535	1.822	3.2428e-11	AT5G49690.1		UDP-Glycosyltransferase superfamily protein
orange1.1g045209m.g	3.531	1.82	7.08947e-37	AT1G33590.1		Leucine-rich repeat (LRR) family protein
orange1.1g009347m.g	3.528	1.819	1.42488e-26	AT4G31940.1	CYP82C4	cytochrome P450, family 82, subfamily C, polypeptide 4
orange1.1g035693m.g	3.526	1.818	2.37931e-05	AT1G47890.1	AtRLP7,RLP7	receptor like protein 7
orange1.1g003936m.g	3.52	1.815	2.51664e-30	AT1G69550.1		disease resistance protein (TIR-NBS-LRR class)
orange1.1g016272m.g	3.52	1.815	9.93098e-38	AT1G10070.1	ATBCAT-2,BCAT-2	branched-chain amino acid transaminase 2
orange1.1g025351m.g	3.518	1.815	0.00013939	AT3G50060.1	MYB77	myb domain protein 77
orange1.1g000615m.g	3.507	1.81	3.26162e-37	AT2G36380.1	ATPDR6,PDR6	pleiotropic drug resistance 6
orange1.1g035911m.g	3.507	1.81	0.000107888	AT3G18550.1	ATTCP18,BRC1,TCP18	TCP family transcription factor
orange1.1g021795m.g	3.504	1.809	5.94779e-20	AT2G41990.1
orange1.1g016281m.g	3.497	1.806	1.12063e-32	AT1G10040.1		alpha/beta-Hydrolases superfamily protein
orange1.1g039101m.g	3.497	1.806	0.00126738	AT2G07170.1		ARM repeat superfamily protein
orange1.1g047969m.g	3.497	1.806	3.5032e-13	AT1G25390.1		Protein kinase superfamily protein
orange1.1g039814m.g	3.493	1.805	3.05185e-09	AT1G61800.1	ATGPT2,GPT2	glucose-6-phosphate/phosphate translocator 2
orange1.1g038019m.g	3.48	1.799	3.59371e-33	AT1G56130.1		Leucine-rich repeat transmembrane protein kinase
orange1.1g047385m.g	3.477	1.798	7.15882e-05	AT3G63480.2		ATP binding microtubule motor family protein
orange1.1g025683m.g	3.465	1.793	2.19583e-29	AT3G45640.1	ATMAPK3,ATMPK3,MPK3	mitogen-activated protein kinase 3
orange1.1g038061m.g	3.457	1.79	2.13946e-06	AT1G49730.2		Protein kinase superfamily protein
orange1.1g044494m.g	3.455	1.789	1.45262e-08	AT4G08850.1		Leucine-rich repeat receptor-like protein kinase family protein
orange1.1g043430m.g	3.453	1.788	9.48537e-17	AT4G39980.1	DHS1	3-deoxy-D-arabino-heptulosonate 7-phosphate synthase 1
orange1.1g028671m.g	3.451	1.787	4.90995e-09	AT5G20790.1
orange1.1g017363m.g	3.448	1.786	9.57069e-09	AT5G37990.1		S-adenosyl-L-methionine-dependent methyltransferases superfamily protein
orange1.1g048789m.g	3.44	1.783	1.65791e-08	AT1G12290.1		Disease resistance protein (CC-NBS-LRR class) family
orange1.1g045731m.g	3.439	1.782	1.10108e-06	AT4G13990.1		Exostosin family protein
orange1.1g009308m.g	3.436	1.781	6.04272e-08	AT3G53960.1		Major facilitator superfamily protein
orange1.1g044385m.g	3.432	1.779	1.28782e-10	AT4G12500.1		Bifunctional inhibitor/lipid-transfer protein/seed storage 2S albumin superfamily protein
orange1.1g005931m.g	3.429	1.778	1.03507e-06	AT1G34050.1		Ankyrin repeat family protein
orange1.1g047285m.g	3.419	1.774	1.03238e-10	AT2G34930.1		disease resistance family protein / LRR family protein
orange1.1g001796m.g	3.417	1.773	1.28375e-21	AT1G68940.1		Armadillo/beta-catenin-like repeat family protein
orange1.1g041163m.g	3.419	1.773	5.92601e-06	AT5G46050.1	ATPTR3,PTR3	peptide transporter 3
orange1.1g042063m.g	3.414	1.772	6.13614e-05	AT3G21720.1	ICL	isocitrate lyase
orange1.1g021945m.g	3.41	1.77	0.00462466	AT1G13260.1	EDF4,RAV1	related to ABI3/VP1 1
orange1.1g013546m.g	3.406	1.768	6.21915e-26	AT2G29990.1	NDA2	alternative NAD(P)H dehydrogenase 2
orange1.1g006494m.g	3.404	1.767	1.00366e-05	AT5G42340.1	PUB15	Plant U-Box 15
orange1.1g007605m.g	3.401	1.766	7.14963e-09	AT3G63520.1	ATCCD1,ATNCED1,CCD1,NCED1	carotenoid cleavage dioxygenase 1
orange1.1g036196m.g	3.4	1.766	2.02628e-17	AT3G19500.1		basic helix-loop-helix (bHLH) DNA-binding superfamily protein
orange1.1g037806m.g	3.399	1.765	2.38339e-16	AT2G26530.1	AR781	Protein of unknown function (DUF1645)
orange1.1g014344m.g	3.393	1.763	9.43711e-15	AT3G25250.1	AGC2,AGC2-1,AtOXI1,OXI1	AGC (cAMP-dependent, cGMP-dependent and protein kinase C) kinase family protein
orange1.1g043260m.g	3.393	1.763	4.54997e-14	AT1G22440.1		Zinc-binding alcohol dehydrogenase family protein
orange1.1g048010m.g	3.394	1.763	2.31466e-13	AT3G05200.1	ATL6	RING/U-box superfamily protein
orange1.1g004562m.g	3.392	1.762	2.37494e-53	AT4G24000.1	ATCSLG2,CSLG2	cellulose synthase like G2
orange1.1g019404m.g	3.389	1.761	1.13028e-19	AT4G31550.1	ATWRKY11,WRKY11	WRKY DNA-binding protein 11
orange1.1g031330m.g	3.384	1.759	0.0130118	AT5G17540.1		HXXXD-type acyl-transferase family protein
orange1.1g031369m.g	3.385	1.759	2.78342e-24	AT5G14700.1		NAD(P)-binding Rossmann-fold superfamily protein
orange1.1g042374m.g	3.382	1.758	2.54651e-13	AT5G49140.1		Disease resistance protein (TIR-NBS-LRR class) family
orange1.1g006983m.g	3.369	1.752	0.0126373	AT3G58480.1		calmodulin-binding family protein
orange1.1g001384m.g	3.366	1.751	3.16734e-15	AT1G74360.1		Leucine-rich repeat protein kinase family protein
orange1.1g008593m.g	3.365	1.75	4.58731e-09	AT2G18750.2		Calmodulin-binding protein
orange1.1g045417m.g	3.359	1.748	4.45633e-12	AT3G05200.1	ATL6	RING/U-box superfamily protein
orange1.1g003702m.g	3.353	1.745	1.15839e-13	AT5G41610.1	ATCHX18,CHX18	cation/H+ exchanger 18
orange1.1g032729m.g	3.342	1.741	0.000288511	AT4G36990.1	AT-HSFB1,ATHSF4,HSF4,HSFB1	heat shock factor 4
orange1.1g018366m.g	3.338	1.739	0.0362872	AT5G54160.1	ATOMT1,OMT1	O-methyltransferase 1
orange1.1g004595m.g	3.331	1.736	7.70485e-09	AT1G75100.1	JAC1	J-domain protein required for chloroplast accumulation response 1
orange1.1g023431m.g	3.332	1.736	1.55482e-08	AT5G57560.1	TCH4,XTH22	Xyloglucan endotransglucosylase/hydrolase family protein
orange1.1g040575m.g	3.331	1.736	7.83578e-33	AT3G02065.2		P-loop containing nucleoside triphosphate hydrolases superfamily protein
orange1.1g040823m.g	3.33	1.736	5.91246e-10	AT2G41890.1		curculin-like (mannose-binding) lectin family protein / PAN domain-containing protein
orange1.1g045256m.g	3.329	1.735	3.20771e-12	AT3G55950.1	ATCRR3,CCR3	CRINKLY4 related 3
orange1.1g040260m.g	3.323	1.732	5.30997e-05	AT5G14880.1		Potassium transporter family protein
orange1.1g017177m.g	3.313	1.728	1.65186e-22	AT4G35600.2	CONNEXIN 32	Protein kinase superfamily protein
orange1.1g042746m.g	3.303	1.724	0.000302055	AT1G07150.1	MAPKKK13	mitogen-activated protein kinase kinase kinase 13
orange1.1g011483m.g	3.296	1.721	1.32834e-33	AT2G38470.1	ATWRKY33,WRKY33	WRKY DNA-binding protein 33
orange1.1g015164m.g	3.296	1.721	1.71219e-13	AT1G20925.1		Auxin efflux carrier family protein
orange1.1g018958m.g	3.296	1.721	7.39286e-08	AT3G49340.1		Cysteine proteinases superfamily protein
orange1.1g037291m.g	3.291	1.719	0.000515189	AT4G12010.1		Disease resistance protein (TIR-NBS-LRR class) family
orange1.1g041961m.g	3.282	1.715	5.87018e-05	AT1G56540.1		Disease resistance protein (TIR-NBS-LRR class) family
orange1.1g030050m.g	3.28	1.714	4.78385e-05	AT5G13080.1	ATWRKY75,WRKY75	WRKY DNA-binding protein 75
orange1.1g044200m.g	3.274	1.711	1.1408e-12	AT5G49700.1		Predicted AT-hook DNA-binding family protein
orange1.1g040015m.g	3.271	1.71	2.6722e-12	AT3G14460.1		LRR and NB-ARC domains-containing disease resistance protein
orange1.1g008749m.g	3.27	1.709	2.12665e-25	AT5G63380.1		AMP-dependent synthetase and ligase family protein
orange1.1g048074m.g	3.264	1.707	1.40893e-29
orange1.1g025674m.g	3.263	1.706	0.00155924	AT3G47470.1	CAB4,LHCA4	light-harvesting chlorophyll-protein complex I subunit A4
orange1.1g012046m.g	3.261	1.705	2.20071e-24	AT5G58380.1	CIPK10,PKS2,SIP1,SNRK3.8	SOS3-interacting protein 1
orange1.1g009555m.g	3.253	1.702	4.59867e-18	AT2G31210.1		basic helix-loop-helix (bHLH) DNA-binding superfamily protein
orange1.1g010036m.g	3.251	1.701	2.6613e-13	AT5G52400.1	CYP715A1	cytochrome P450, family 715, subfamily A, polypeptide 1
orange1.1g047701m.g	3.249	1.7	2.6257e-10	AT1G70250.1		receptor serine/threonine kinase, putative
orange1.1g028960m.g	3.24	1.696	8.10625e-05	AT2G20560.1		DNAJ heat shock family protein
orange1.1g018121m.g	3.237	1.695	3.8583e-20	AT1G27700.1		Syntaxin/t-SNARE family protein
orange1.1g026400m.g	3.238	1.695	0.0125676	AT1G78955.1	CAMS1	camelliol C synthase 1
orange1.1g000053m.g	3.229	1.691	0.00109697	AT1G65780.1		P-loop containing nucleoside triphosphate hydrolases superfamily protein
orange1.1g040502m.g	3.222	1.688	1.33397e-10	AT4G37260.1	ATMYB73,MYB73	myb domain protein 73
orange1.1g042033m.g	3.221	1.688	5.41456e-30	AT5G38710.1		Methylenetetrahydrofolate reductase family protein
orange1.1g044497m.g	3.222	1.688	2.02105e-12	AT5G38280.1	PR5K	PR5-like receptor kinase
orange1.1g034351m.g	3.22	1.687	3.23627e-20	AT5G43260.1		chaperone protein dnaJ-related
orange1.1g012103m.g	3.218	1.686	2.48248e-21	AT1G09970.2	LRR XI-23,RLK7	Leucine-rich receptor-like protein kinase family protein
orange1.1g048768m.g	3.212	1.683	8.43842e-08	AT1G22380.1	AtUGT85A3,UGT85A3	UDP-glucosyl transferase 85A3
orange1.1g048693m.g	3.204	1.68	4.16773e-10	AT3G12580.1	ATHSP70,HSP70	heat shock protein 70
orange1.1g045508m.g	3.193	1.675	6.9141e-11	AT5G55090.1	MAPKKK15	mitogen-activated protein kinase kinase kinase 15
orange1.1g020029m.g	3.192	1.674	2.68678e-27	AT5G10610.1	CYP81K1	cytochrome P450, family 81, subfamily K, polypeptide 1
orange1.1g043232m.g	3.19	1.673	5.09834e-07
orange1.1g044606m.g	3.183	1.671	0.000802582	AT3G60580.1		C2H2-like zinc finger protein
orange1.1g044508m.g	3.178	1.668	2.36777e-24	AT1G28380.1	NSL1	MAC/Perforin domain-containing protein
orange1.1g004919m.g	3.165	1.662	0.000161597	AT5G04860.1
orange1.1g040119m.g	3.163	1.661	0.000882947	AT5G36930.2		Disease resistance protein (TIR-NBS-LRR class) family
orange1.1g020901m.g	3.158	1.659	3.4543e-28	AT3G02600.1	ATLPP3,LPP3	lipid phosphate phosphatase 3
orange1.1g045656m.g	3.152	1.656	3.38078e-26	AT5G04500.1		glycosyltransferase family protein 47
orange1.1g003948m.g	3.146	1.654	1.65186e-22	AT4G15560.1	CLA,CLA1,DEF,DXPS2,DXS	Deoxyxylulose-5-phosphate synthase
orange1.1g042109m.g	3.148	1.654	9.68055e-09	AT3G10060.1		FKBP-like peptidyl-prolyl cis-trans isomerase family protein
orange1.1g031376m.g	3.14	1.651	2.4629e-32	AT5G02020.1
orange1.1g040000m.g	3.132	1.647	2.9608e-06	AT2G39380.1	ATEXO70H2,EXO70H2	exocyst subunit exo70 family protein H2
orange1.1g011695m.g	3.128	1.645	3.29457e-15	AT3G19540.1		Protein of unknown function (DUF620)
orange1.1g041551m.g	3.128	1.645	1.26988e-08	AT4G16860.1	RPP4	Disease resistance protein (TIR-NBS-LRR class) family
orange1.1g039731m.g	3.125	1.644	3.17385e-07	AT4G12010.1		Disease resistance protein (TIR-NBS-LRR class) family
orange1.1g048788m.g	3.126	1.644	3.16634e-11	AT4G23030.1		MATE efflux family protein
orange1.1g011108m.g	3.122	1.643	0.00114593	AT3G63470.1	scpl40	serine carboxypeptidase-like 40
orange1.1g021081m.g	3.12	1.642	4.33684e-23	AT5G06510.2	NF-YA10	nuclear factor Y, subunit A10
orange1.1g025324m.g	3.121	1.642	3.73094e-11	AT4G36090.3		oxidoreductase, 2OG-Fe(II) oxygenase family protein
orange1.1g012563m.g	3.12	1.641	1.80268e-08	AT3G11340.1		UDP-Glycosyltransferase superfamily protein
orange1.1g004410m.g	3.116	1.64	2.06407e-30	AT5G42010.1		Transducin/WD40 repeat-like superfamily protein
orange1.1g029080m.g	3.117	1.64	0.000484389	AT3G25070.1	RIN4	RPM1 interacting protein 4
orange1.1g000782m.g	3.115	1.639	6.52943e-11	AT3G14460.1		LRR and NB-ARC domains-containing disease resistance protein
orange1.1g025744m.g	3.112	1.638	2.18087e-12	AT3G03320.1		RNA-binding ASCH domain protein
orange1.1g042243m.g	3.113	1.638	1.75352e-09	AT5G14880.1		Potassium transporter family protein
orange1.1g047309m.g	3.105	1.635	3.1097e-08	AT5G17680.1		disease resistance protein (TIR-NBS-LRR class), putative
orange1.1g046549m.g	3.104	1.634	3.11559e-08	AT1G51700.1	ADOF1,DOF1	DOF zinc finger protein 1
orange1.1g046188m.g	3.101	1.633	0.00387676	AT1G69730.1		Wall-associated kinase family protein
orange1.1g010088m.g	3.1	1.632	2.91764e-24	AT3G19300.1		Protein kinase superfamily protein
orange1.1g007566m.g	3.096	1.631	5.3442e-12	AT5G12900.1
orange1.1g002763m.g	3.095	1.63	3.34716e-11	AT2G26650.1	AKT1,ATAKT1,KT1	K+ transporter 1
orange1.1g018785m.g	3.091	1.628	1.28336e-31	AT1G14370.1	APK2A,PBL2	protein kinase 2A
orange1.1g011935m.g	3.087	1.626	5.38151e-06	AT2G18190.1		P-loop containing nucleoside triphosphate hydrolases superfamily protein
orange1.1g045152m.g	3.067	1.617	3.76602e-05	AT3G14470.1		NB-ARC domain-containing disease resistance protein
orange1.1g023902m.g	3.065	1.616	1.67677e-05
orange1.1g024001m.g	3.066	1.616	2.97982e-08	AT1G66880.1		Protein kinase superfamily protein
orange1.1g048831m.g	3.065	1.616	4.77526e-13	AT5G17680.1		disease resistance protein (TIR-NBS-LRR class), putative
orange1.1g007162m.g	3.058	1.612	7.41957e-28	AT1G30755.1		Protein of unknown function (DUF668)
orange1.1g012219m.g	3.056	1.612	0.000396837	AT4G08850.1		Leucine-rich repeat receptor-like protein kinase family protein
orange1.1g038621m.g	3.056	1.612	9.21527e-15	AT4G19230.1	CYP707A1	cytochrome P450, family 707, subfamily A, polypeptide 1
orange1.1g007473m.g	3.053	1.61	0.000769771	AT5G58700.1	ATPLC4,PLC4	phosphatidylinositol-speciwc phospholipase C4
orange1.1g039482m.g	3.051	1.609	0.0001922	AT3G03560.1
orange1.1g044027m.g	3.039	1.604	2.27778e-06	AT3G09520.1	ATEXO70H4,EXO70H4	exocyst subunit exo70 family protein H4
orange1.1g016056m.g	3.037	1.603	5.46017e-44	AT2G18950.1	ATHPT,HPT1,TPT1,VTE2	homogentisate phytyltransferase 1
orange1.1g026396m.g	3.036	1.602	2.05752e-07	AT5G62140.1
orange1.1g046438m.g	3.036	1.602	4.12622e-11	AT3G47570.1		Leucine-rich repeat protein kinase family protein
orange1.1g036027m.g	3.034	1.601	6.00025e-13	AT5G46295.1
orange1.1g030437m.g	3.032	1.6	1.27134e-13	AT5G42655.1		Disease resistance-responsive (dirigent-like protein) family protein
orange1.1g016552m.g	3.029	1.599	1.1214e-06	AT1G31350.1	KUF1	KAR-UP F-box 1
orange1.1g017823m.g	3.022	1.596	3.16422e-06	AT5G61520.1		Major facilitator superfamily protein
orange1.1g030101m.g	3.023	1.596	8.436e-06	AT1G31720.1		Protein of unknown function (DUF1218)
orange1.1g037314m.g	3.023	1.596	0.00099068	AT4G12010.1		Disease resistance protein (TIR-NBS-LRR class) family
orange1.1g005111m.g	3.015	1.592	8.02839e-38	AT1G53050.1		Protein kinase superfamily protein
orange1.1g013395m.g	3.015	1.592	4.48934e-14	AT1G51760.1	IAR3,JR3	peptidase M20/M25/M40 family protein
orange1.1g002355m.g	3.011	1.59	3.02037e-15	AT4G24480.1		Protein kinase superfamily protein
orange1.1g006910m.g	3.01	1.59	7.97691e-10	AT1G14780.1		MAC/Perforin domain-containing protein
orange1.1g006018m.g	3.009	1.589	7.17985e-05	AT5G36930.1		Disease resistance protein (TIR-NBS-LRR class) family
orange1.1g021438m.g	2.997	1.584	8.1842e-21	AT3G10330.1		Cyclin-like family protein
orange1.1g026712m.g	2.999	1.584	4.65404e-26	AT4G36910.1	CDCP2,LEJ2	Cystathionine beta-synthase (CBS) family protein
orange1.1g035008m.g	2.991	1.581	0.000106409
orange1.1g003814m.g	2.985	1.578	1.58222e-35	AT3G18670.1		Ankyrin repeat family protein
orange1.1g044325m.g	2.986	1.578	1.13155e-12	AT2G39435.1		Phosphatidylinositol N-acetyglucosaminlytransferase subunit P-related
orange1.1g003278m.g	2.984	1.577	1.69177e-25	AT2G32800.1	AP4.3A	protein kinase family protein
orange1.1g017621m.g	2.984	1.577	9.24536e-11	AT4G08850.1		Leucine-rich repeat receptor-like protein kinase family protein
orange1.1g036897m.g	2.981	1.576	5.04919e-21
orange1.1g041521m.g	2.979	1.575	5.85248e-05	AT4G29780.1
orange1.1g006030m.g	2.978	1.574	8.36611e-13	AT1G77990.1	AST56,SULTR2;2	STAS domain / Sulfate transporter family
orange1.1g015780m.g	2.978	1.574	1.26965e-25	AT5G35735.1		Auxin-responsive family protein
orange1.1g013004m.g	2.966	1.569	5.30584e-13	AT1G71830.1	ATSERK1,SERK1	somatic embryogenesis receptor-like kinase 1
orange1.1g043622m.g	2.966	1.568	0.000166442	AT4G37320.1	CYP81D5	cytochrome P450, family 81, subfamily D, polypeptide 5
orange1.1g025421m.g	2.964	1.567	1.28899e-10	AT1G15820.1	CP24,LHCB6	light harvesting complex photosystem II subunit 6
orange1.1g003786m.g	2.959	1.565	1.47177e-05	AT4G27290.1		S-locus lectin protein kinase family protein
orange1.1g013528m.g	2.954	1.563	6.63265e-05	AT2G20570.1	ATGLK1,GLK1,GPRI1	GBF\'s pro-rich region-interacting factor 1
orange1.1g026462m.g	2.955	1.563	3.61147e-12	AT1G19180.1	JAZ1,TIFY10A	jasmonate-zim-domain protein 1
orange1.1g040568m.g	2.954	1.563	3.99441e-06	AT5G07610.1		F-box family protein
orange1.1g028784m.g	2.953	1.562	3.19617e-10	AT3G50770.1	CML41	calmodulin-like 41
orange1.1g005700m.g	2.951	1.561	4.6277e-07	AT4G07960.1	ATCSLC12,CSLC12	Cellulose-synthase-like C12
orange1.1g041408m.g	2.95	1.561	1.51212e-05	AT3G11840.1	PUB24	plant U-box 24
orange1.1g038329m.g	2.948	1.56	8.3242e-06	AT5G67280.1	RLK	receptor-like kinase
orange1.1g031511m.g	2.946	1.559	0.000201242
orange1.1g034507m.g	2.936	1.554	9.71525e-09	AT1G72520.1		PLAT/LH2 domain-containing lipoxygenase family protein
orange1.1g040055m.g	2.92	1.546	1.24361e-05	AT3G13950.1
orange1.1g015550m.g	2.919	1.545	2.52169e-31	AT5G53050.3		alpha/beta-Hydrolases superfamily protein
orange1.1g031038m.g	2.918	1.545	3.495e-13	AT5G15730.2		Protein kinase superfamily protein
orange1.1g026780m.g	2.913	1.542	1.66244e-08	AT4G05180.1	PSBQ,PSBQ-2,PSII-Q	photosystem II subunit Q-2
orange1.1g029197m.g	2.908	1.54	1.19403e-09	AT2G40600.1		appr-1-p processing enzyme family protein
orange1.1g016424m.g	2.906	1.539	1.04717e-10	AT2G22780.1	PMDH1	peroxisomal NAD-malate dehydrogenase 1
orange1.1g024230m.g	2.903	1.538	4.8134e-10	AT2G29350.1	SAG13	senescence-associated gene 13
orange1.1g025763m.g	2.905	1.538	9.47092e-14	AT1G23110.3
orange1.1g046429m.g	2.902	1.537	3.85957e-07	AT1G10586.2		basic helix-loop-helix (bHLH) DNA-binding superfamily protein
orange1.1g009147m.g	2.899	1.536	1.75057e-20	AT5G67550.1
orange1.1g036193m.g	2.899	1.536	9.96791e-06	AT2G45760.1	BAL,BAP2	BON association protein 2
orange1.1g009374m.g	2.897	1.535	7.63754e-15	AT3G47730.1	ABCA2,ATATH1,ATH1	ATP-binding cassette A2
orange1.1g043785m.g	2.899	1.535	2.74939e-05	AT3G52105.1
orange1.1g023171m.g	2.896	1.534	0.00350829	AT5G27690.1		Heavy metal transport/detoxification superfamily protein
orange1.1g013005m.g	2.894	1.533	1.15702e-09	AT4G14580.1	CIPK4,SnRK3.3	CBL-interacting protein kinase 4
orange1.1g029885m.g	2.89	1.531	3.14406e-08	AT5G47710.1		Calcium-dependent lipid-binding (CaLB domain) family protein
orange1.1g004994m.g	2.887	1.53	4.0833e-16	AT1G11130.1	SCM,SRF9,SUB	Leucine-rich repeat protein kinase family protein
orange1.1g021708m.g	2.884	1.528	4.54592e-06	AT1G53820.1		RING/U-box superfamily protein
orange1.1g041777m.g	2.884	1.528	2.98284e-05	AT3G47300.1	SELT	SELT-like protein precursor
orange1.1g023360m.g	2.881	1.527	8.67175e-25	AT1G48300.1
orange1.1g029015m.g	2.883	1.527	0.0177215	AT4G25470.1	ATCBF2,CBF2,DREB1C,FTQ4	C-repeat/DRE binding factor 2
orange1.1g032549m.g	2.882	1.527	1.16188e-08	AT2G47485.1
orange1.1g009180m.g	2.878	1.525	8.38042e-11	AT5G59730.1	ATEXO70H7,EXO70H7	exocyst subunit exo70 family protein H7
orange1.1g009897m.g	2.867	1.52	0.00299026	AT1G19250.1	FMO1	flavin-dependent monooxygenase 1
orange1.1g010050m.g	2.867	1.52	3.29324e-17	AT3G06350.1	EMB3004,MEE32	dehydroquinate dehydratase, putative / shikimate dehydrogenase, putative
orange1.1g017778m.g	2.868	1.52	0.00018161	AT5G14370.1		CCT motif family protein
orange1.1g036779m.g	2.866	1.519	7.13013e-10	AT3G52870.1		IQ calmodulin-binding motif family protein
orange1.1g004790m.g	2.865	1.518	2.50544e-13	AT2G44830.1		Protein kinase superfamily protein
orange1.1g033128m.g	2.864	1.518	2.34486e-06	AT3G60520.1
orange1.1g045318m.g	2.86	1.516	5.34241e-18	AT3G14470.1		NB-ARC domain-containing disease resistance protein
orange1.1g004845m.g	2.858	1.515	1.00741e-09	AT5G55930.1	ATOPT1,OPT1	oligopeptide transporter 1
orange1.1g040839m.g	2.85	1.511	0.0143734	AT1G14700.1	ATPAP3,PAP3	purple acid phosphatase 3
orange1.1g014720m.g	2.849	1.51	1.74755e-20	AT2G26310.1		Chalcone-flavanone isomerase family protein
orange1.1g032765m.g	2.845	1.509	6.67699e-05
orange1.1g001544m.g	2.843	1.507	7.67854e-17	AT3G47570.1		Leucine-rich repeat protein kinase family protein
orange1.1g002125m.g	2.84	1.506	4.56512e-18	AT4G12010.1		Disease resistance protein (TIR-NBS-LRR class) family
orange1.1g039030m.g	2.837	1.504	4.18679e-14	AT5G42650.1	AOS,CYP74A,DDE2	allene oxide synthase
orange1.1g022220m.g	2.832	1.502	0.000226352	AT3G28050.1		nodulin MtN21 /EamA-like transporter family protein
orange1.1g016347m.g	2.831	1.501	2.86775e-23	AT1G16670.1		Protein kinase superfamily protein
orange1.1g029627m.g	2.829	1.5	1.61014e-07	AT1G01250.1		Integrase-type DNA-binding superfamily protein
orange1.1g010323m.g	2.827	1.499	9.25058e-06	AT5G61520.1		Major facilitator superfamily protein
orange1.1g036074m.g	2.826	1.499	8.36241e-06	AT4G22200.1	AKT2,AKT2/3,AKT3,KT2/3	potassium transport 2/3
orange1.1g030119m.g	2.823	1.497	2.97367e-06	AT4G12440.2	APT4	adenine phosphoribosyl transferase 4
orange1.1g018576m.g	2.82	1.496	0.000343938	AT5G54160.1	ATOMT1,OMT1	O-methyltransferase 1
orange1.1g026446m.g	2.818	1.495	1.39283e-12	AT4G31290.1		ChaC-like family protein
orange1.1g011169m.g	2.816	1.494	2.21232e-39	AT5G39660.2	CDF2	cycling DOF factor 2
orange1.1g026479m.g	2.817	1.494	0.0282512	AT2G41130.1		basic helix-loop-helix (bHLH) DNA-binding superfamily protein
orange1.1g007385m.g	2.804	1.487	5.47148e-28	AT4G24290.2		MAC/Perforin domain-containing protein
orange1.1g018791m.g	2.803	1.487	3.94147e-19	AT3G01400.1		ARM repeat superfamily protein
orange1.1g001624m.g	2.802	1.486	4.01488e-05	AT1G45616.1	AtRLP6,RLP6	receptor like protein 6
orange1.1g005355m.g	2.801	1.486	2.39892e-08	AT1G19390.1		Wall-associated kinase family protein
orange1.1g040877m.g	2.801	1.486	6.64625e-07	AT3G16510.1		Calcium-dependent lipid-binding (CaLB domain) family protein
orange1.1g027462m.g	2.796	1.483	4.24467e-19	AT1G11260.1	ATSTP1,STP1	sugar transporter 1
orange1.1g032389m.g	2.794	1.482	7.94272e-06	AT3G04720.1	HEL,PR-4,PR4	pathogenesis-related 4
orange1.1g020799m.g	2.789	1.48	0.00191199	AT4G31840.1	AtENODL15,ENODL15	early nodulin-like protein 15
orange1.1g031051m.g	2.789	1.48	5.85227e-18	AT5G49480.1	ATCP1,CP1	Ca2+-binding protein 1
orange1.1g043852m.g	2.787	1.479	1.41009e-27	AT4G08500.1	ARAKIN,ATMEKK1,MAPKKK8,MEKK1	MAPK/ERK kinase kinase 1
orange1.1g035863m.g	2.785	1.478	3.74899e-11	AT4G34131.1	UGT73B3	UDP-glucosyl transferase 73B3
orange1.1g012045m.g	2.784	1.477	5.91392e-16	AT2G41705.1		camphor resistance CrcB family protein
orange1.1g047964m.g	2.784	1.477	9.55415e-06	AT1G15100.1	RHA2A	RING-H2 finger A2A
orange1.1g042942m.g	2.782	1.476	4.29254e-08	AT5G61520.1		Major facilitator superfamily protein
orange1.1g046924m.g	2.782	1.476	0.0103516
orange1.1g035691m.g	2.78	1.475	6.21468e-15	AT3G47580.1		Leucine-rich repeat protein kinase family protein
orange1.1g018493m.g	2.775	1.473	3.08386e-25	AT5G52060.1	ATBAG1,BAG1	BCL-2-associated athanogene 1
orange1.1g023118m.g	2.776	1.473	6.30802e-23	AT2G21940.4	ATSK1,SK1	shikimate kinase 1
orange1.1g013686m.g	2.768	1.469	3.29002e-14	AT5G38210.1		Protein kinase family protein
orange1.1g048439m.g	2.768	1.469	1.39895e-10	AT3G51550.1	FER	Malectin/receptor-like protein kinase family protein
orange1.1g007930m.g	2.765	1.467	0.000757798	AT4G10840.1		Tetratricopeptide repeat (TPR)-like superfamily protein
orange1.1g014817m.g	2.765	1.467	7.91688e-11	AT1G49780.1	PUB26	plant U-box 26
orange1.1g032822m.g	2.764	1.467	1.28613e-22	AT1G01490.2		Heavy metal transport/detoxification superfamily protein
orange1.1g043482m.g	2.759	1.464	1.43451e-10	AT5G17280.1
orange1.1g014213m.g	2.757	1.463	2.88802e-12	AT2G25290.1		Octicosapeptide/Phox/Bem1p (PB1) domain-containing protein / tetratricopeptide repeat (TPR)-containing protein
orange1.1g038279m.g	2.757	1.463	0.012408	AT4G30230.1
orange1.1g006288m.g	2.752	1.461	7.81532e-11	AT2G23460.1	ATXLG1,XLG1	extra-large G-protein 1
orange1.1g021523m.g	2.753	1.461	1.6531e-13	AT2G22500.1	ATPUMP5,DIC1,UCP5	uncoupling protein 5
orange1.1g046051m.g	2.754	1.461	1.17664e-05	AT1G28480.1	GRX480,roxy19	Thioredoxin superfamily protein
orange1.1g047682m.g	2.749	1.459	1.4224e-10	AT1G15520.1	ABCG40,ATABCG40,ATPDR12,PDR12	pleiotropic drug resistance 12
orange1.1g013966m.g	2.746	1.457	4.02526e-07	AT2G39220.1	PLA IIB,PLP6	PATATIN-like protein 6
orange1.1g019530m.g	2.744	1.456	2.72109e-16	AT5G06710.1	HAT14	homeobox from Arabidopsis thaliana
orange1.1g003992m.g	2.741	1.455	1.91297e-36	AT3G11670.1	DGD1	UDP-Glycosyltransferase superfamily protein
orange1.1g008082m.g	2.737	1.453	5.29085e-05	AT2G37080.1	RIP3	ROP interactive partner 3
orange1.1g037405m.g	2.736	1.452	8.54074e-11	AT1G10150.1		Carbohydrate-binding protein
orange1.1g007350m.g	2.733	1.45	3.32036e-17	AT2G24300.2		Calmodulin-binding protein
orange1.1g047895m.g	2.73	1.449	6.37609e-25	AT3G02065.3		P-loop containing nucleoside triphosphate hydrolases superfamily protein
orange1.1g009831m.g	2.726	1.447	1.25359e-36	AT1G34370.1	STOP1	C2H2 and C2HC zinc fingers superfamily protein
orange1.1g032802m.g	2.726	1.447	1.6692e-15
orange1.1g026556m.g	2.725	1.446	8.59992e-17	AT1G07900.1	LBD1	LOB domain-containing protein 1
orange1.1g044340m.g	2.724	1.446	0.0186136	AT1G31320.1	LBD4	LOB domain-containing protein 4
orange1.1g018790m.g	2.723	1.445	7.65303e-05	AT3G01330.1	DEL3,E2FF,E2L2	DP-E2F-like protein 3
orange1.1g002655m.g	2.719	1.443	9.31889e-26	AT5G63020.1		Disease resistance protein (CC-NBS-LRR class) family
orange1.1g016194m.g	2.72	1.443	0.000515311	AT1G63930.1	ROH1	from the Czech \'roh\' meaning \'corner\'
orange1.1g046844m.g	2.718	1.442	8.18986e-13	AT1G45616.1	AtRLP6,RLP6	receptor like protein 6
orange1.1g012688m.g	2.714	1.44	4.48435e-06	AT3G26040.1		HXXXD-type acyl-transferase family protein
orange1.1g041345m.g	2.71	1.438	1.59619e-17	AT4G23180.1	CRK10,RLK4	cysteine-rich RLK (RECEPTOR-like protein kinase) 10
orange1.1g036090m.g	2.707	1.437	0.000202469	AT5G42070.1
orange1.1g017310m.g	2.704	1.435	8.7128e-29	AT3G50910.1
orange1.1g024422m.g	2.705	1.435	1.14066e-07	AT3G61470.1	LHCA2	photosystem I light harvesting complex gene 2
orange1.1g032263m.g	2.701	1.434	3.10838e-20	AT2G44840.1	ATERF13,EREBP,ERF13	ethylene-responsive element binding factor 13
orange1.1g022353m.g	2.7	1.433	1.42497e-21	AT1G29280.1	ATWRKY65,WRKY65	WRKY DNA-binding protein 65
orange1.1g047292m.g	2.7	1.433	4.5437e-08	AT5G60900.1	RLK1	receptor-like protein kinase 1
orange1.1g021398m.g	2.698	1.432	5.82508e-06	AT4G38050.1		Xanthine/uracil permease family protein
orange1.1g034631m.g	2.699	1.432	1.55966e-18	AT2G37940.1	AtIPCS2	Arabidopsis Inositol phosphorylceramide synthase 2
orange1.1g001557m.g	2.697	1.431	5.64621e-18	AT5G20280.1	ATSPS1F,SPS1F	sucrose phosphate synthase 1F
orange1.1g021070m.g	2.694	1.43	0.000843184	AT4G36610.1		alpha/beta-Hydrolases superfamily protein
orange1.1g044454m.g	2.695	1.43	4.12206e-08	AT3G51550.1	FER	Malectin/receptor-like protein kinase family protein
orange1.1g041390m.g	2.692	1.429	0.000680968	AT5G12440.2		CCCH-type zinc fingerfamily protein with RNA-binding domain
orange1.1g021771m.g	2.691	1.428	0.000585988	AT4G21390.1	B120	S-locus lectin protein kinase family protein
orange1.1g007099m.g	2.686	1.425	6.13823e-21	AT4G04450.1	AtWRKY42,WRKY42	WRKY family transcription factor
orange1.1g010319m.g	2.677	1.421	8.14403e-25	AT1G19270.1	DA1	DA1
orange1.1g020713m.g	2.678	1.421	1.18265e-29	AT2G47260.1	ATWRKY23,WRKY23	WRKY DNA-binding protein 23
orange1.1g044899m.g	2.676	1.42	3.34568e-11	AT5G56750.1	NDL1	N-MYC downregulated-like 1
orange1.1g007630m.g	2.674	1.419	0.0115345	AT2G39380.1	ATEXO70H2,EXO70H2	exocyst subunit exo70 family protein H2
orange1.1g014623m.g	2.673	1.419	9.76875e-17	AT2G02800.1	APK2B	protein kinase 2B
orange1.1g033067m.g	2.671	1.418	1.63633e-07	AT1G30380.1	PSAK	photosystem I subunit K
orange1.1g041671m.g	2.672	1.418	6.59294e-05	AT1G21270.1	WAK2	wall-associated kinase 2
orange1.1g045443m.g	2.673	1.418	4.6277e-07	AT3G23730.1	XTH16	xyloglucan endotransglucosylase/hydrolase 16
orange1.1g041786m.g	2.668	1.416	0.00232071	AT5G18390.1		Pentatricopeptide repeat (PPR) superfamily protein
orange1.1g012063m.g	2.667	1.415	5.75483e-22	AT4G01070.1	GT72B1,UGT72B1	UDP-Glycosyltransferase superfamily protein
orange1.1g009340m.g	2.664	1.414	6.27961e-14	AT1G69730.1		Wall-associated kinase family protein
orange1.1g036829m.g	2.665	1.414	8.43969e-10	AT5G03810.1		GDSL-like Lipase/Acylhydrolase family protein
orange1.1g019114m.g	2.664	1.413	0.000558269	AT5G03610.1		GDSL-like Lipase/Acylhydrolase superfamily protein
orange1.1g026095m.g	2.664	1.413	6.25184e-07	AT3G21150.1	BBX32	B-box 32
orange1.1g040654m.g	2.661	1.412	8.87148e-09	AT3G61430.1	ATPIP1,PIP1,PIP1;1,PIP1A	plasma membrane intrinsic protein 1A
orange1.1g008469m.g	2.66	1.411	9.03722e-22	AT5G64300.1	ATGCH,ATRIBA1,GCH,RFD1	GTP cyclohydrolase II
orange1.1g023337m.g	2.652	1.407	7.58629e-14	AT4G25810.1	XTH23,XTR6	xyloglucan endotransglycosylase 6
orange1.1g010332m.g	2.648	1.405	5.18215e-08	AT1G16930.1		F-box/RNI-like/FBD-like domains-containing protein
orange1.1g040533m.g	2.645	1.404	7.81101e-09	AT5G27570.1		Transducin/WD40 repeat-like superfamily protein
orange1.1g009728m.g	2.644	1.402	2.34496e-12	AT1G22410.1		Class-II DAHP synthetase family protein
orange1.1g048565m.g	2.64	1.401	2.26495e-05	AT4G31940.1	CYP82C4	cytochrome P450, family 82, subfamily C, polypeptide 4
orange1.1g009648m.g	2.639	1.4	7.6822e-06	AT3G18890.1		NAD(P)-binding Rossmann-fold superfamily protein
orange1.1g028629m.g	2.637	1.399	0.00390094	AT3G03770.2		Leucine-rich repeat protein kinase family protein
orange1.1g013728m.g	2.635	1.398	2.87991e-11	AT5G36110.1	CYP716A1	cytochrome P450, family 716, subfamily A, polypeptide 1
orange1.1g023197m.g	2.636	1.398	1.46855e-17	AT1G69490.1	ANAC029,ATNAP,NAP	NAC-like, activated by AP3/PI
orange1.1g043250m.g	2.636	1.398	4.07432e-05	AT5G36930.2		Disease resistance protein (TIR-NBS-LRR class) family
orange1.1g007728m.g	2.633	1.396	0.00191419	AT2G14960.1	GH3.1	Auxin-responsive GH3 family protein
orange1.1g021823m.g	2.632	1.396	2.6104e-21	AT1G59710.1		Protein of unknown function (DUF569)
orange1.1g010093m.g	2.628	1.394	4.97177e-11	AT4G34131.1	UGT73B3	UDP-glucosyl transferase 73B3
orange1.1g033509m.g	2.628	1.394	0.00222313	AT5G11790.1	NDL2	N-MYC downregulated-like 2
orange1.1g038432m.g	2.627	1.393	9.57069e-09	AT4G22200.1	AKT2,AKT2/3,AKT3,KT2/3	potassium transport 2/3
orange1.1g040252m.g	2.626	1.393	9.87123e-23	AT4G17615.1	ATCBL1,CBL1,SCABP5	calcineurin B-like protein 1
orange1.1g027323m.g	2.625	1.392	0.00077542	AT2G28305.1	ATLOG1,LOG1	Putative lysine decarboxylase family protein
orange1.1g030288m.g	2.624	1.392	4.90318e-12	AT1G15800.1
orange1.1g035373m.g	2.625	1.392	2.14353e-09	AT3G19660.1
orange1.1g030994m.g	2.621	1.39	5.30508e-11	AT1G28360.1	ATERF12,ERF12	ERF domain protein 12
orange1.1g038045m.g	2.613	1.386	2.47978e-10	AT1G26190.1		Phosphoribulokinase / Uridine kinase family
orange1.1g012295m.g	2.604	1.381	1.75074e-15	AT5G23810.1	AAP7	amino acid permease 7
orange1.1g005122m.g	2.602	1.38	0.00119482	AT1G77740.1	PIP5K2	phosphatidylinositol-4-phosphate 5-kinase 2
orange1.1g024640m.g	2.602	1.38	0.000194067	AT5G15800.1	AGL2,SEP1	K-box region and MADS-box transcription factor family protein
orange1.1g030672m.g	2.602	1.38	4.01556e-10	AT3G62550.1		Adenine nucleotide alpha hydrolases-like superfamily protein
orange1.1g047339m.g	2.594	1.375	3.16634e-11	AT5G05320.1		FAD/NAD(P)-binding oxidoreductase family protein
orange1.1g006131m.g	2.591	1.374	1.13121e-20	AT3G06500.1		Plant neutral invertase family protein
orange1.1g003930m.g	2.589	1.372	4.04292e-26	AT3G53540.1
orange1.1g024200m.g	2.589	1.372	1.75313e-13	AT2G01275.2		RING/FYVE/PHD zinc finger superfamily protein
orange1.1g007261m.g	2.586	1.37	0.000871065	AT2G23770.1		protein kinase family protein / peptidoglycan-binding LysM domain-containing protein
orange1.1g011440m.g	2.584	1.37	4.09573e-23	AT2G34090.1	MEE18	maternal effect embryo arrest 18
orange1.1g031071m.g	2.58	1.368	2.65685e-17	AT3G23240.1	ATERF1,ERF1	ethylene response factor 1
orange1.1g031791m.g	2.582	1.368	0.00173703	AT1G66400.1	CML23	calmodulin like 23
orange1.1g023898m.g	2.578	1.366	1.17348e-13	AT1G08650.1	ATPPCK1,PPCK1	phosphoenolpyruvate carboxylase kinase 1
orange1.1g038669m.g	2.578	1.366	1.74198e-08	AT1G27730.1	STZ,ZAT10	salt tolerance zinc finger
orange1.1g021071m.g	2.575	1.365	1.36832e-20	AT4G37260.1	ATMYB73,MYB73	myb domain protein 73
orange1.1g020104m.g	2.572	1.363	4.79312e-16	AT2G45400.1	BEN1	NAD(P)-binding Rossmann-fold superfamily protein
orange1.1g037121m.g	2.569	1.361	0.00065972	AT1G60190.1		ARM repeat superfamily protein
orange1.1g008452m.g	2.564	1.358	1.35726e-05	AT4G00320.1		F-box/RNI-like superfamily protein
orange1.1g010336m.g	2.563	1.358	3.87347e-29	AT4G35110.3		Arabidopsis phospholipase-like protein (PEARLI 4) family
orange1.1g006045m.g	2.562	1.357	2.77196e-20	AT1G29240.1		Protein of unknown function (DUF688)
orange1.1g029238m.g	2.561	1.356	0.00618976	AT5G62360.1		Plant invertase/pectin methylesterase inhibitor superfamily protein
orange1.1g001703m.g	2.558	1.355	5.21126e-28	AT5G50170.1		C2 calcium/lipid-binding and GRAM domain containing protein
orange1.1g030366m.g	2.558	1.355	1.61486e-07	AT2G18950.1	ATHPT,HPT1,TPT1,VTE2	homogentisate phytyltransferase 1
orange1.1g040515m.g	2.558	1.355	7.84195e-11	AT2G04540.1		Beta-ketoacyl synthase
orange1.1g003028m.g	2.556	1.354	7.82112e-14	AT1G74750.1		Pentatricopeptide repeat (PPR) superfamily protein
orange1.1g003296m.g	2.554	1.353	3.7279e-14	AT1G34420.1		leucine-rich repeat transmembrane protein kinase family protein
orange1.1g024647m.g	2.554	1.353	4.95436e-08	AT2G41380.1		S-adenosyl-L-methionine-dependent methyltransferases superfamily protein
orange1.1g042476m.g	2.555	1.353	1.39089e-07	AT2G34930.1		disease resistance family protein / LRR family protein
orange1.1g021280m.g	2.551	1.351	4.89823e-07	AT1G12740.1	CYP87A2	cytochrome P450, family 87, subfamily A, polypeptide 2
orange1.1g030910m.g	2.552	1.351	9.57235e-07	AT2G32030.1		Acyl-CoA N-acyltransferases (NAT) superfamily protein
orange1.1g042777m.g	2.551	1.351	0.000859692
orange1.1g001432m.g	2.549	1.35	0.00642484	AT3G48200.1
orange1.1g048785m.g	2.549	1.35	5.36597e-06	AT4G13010.1		Oxidoreductase, zinc-binding dehydrogenase family protein
orange1.1g015994m.g	2.548	1.349	5.33235e-23	AT5G14310.1	AtCXE16,CXE16	carboxyesterase 16
orange1.1g046689m.g	2.547	1.349	5.09766e-06	AT5G40690.1
orange1.1g047062m.g	2.548	1.349	0.0125562	AT1G08060.1	MOM,MOM1	ATP-dependent helicase family protein
orange1.1g035777m.g	2.543	1.346	0.00011584	AT3G50170.1		Plant protein of unknown function (DUF247)
orange1.1g010176m.g	2.54	1.345	1.88171e-20	AT1G04280.1		P-loop containing nucleoside triphosphate hydrolases superfamily protein
orange1.1g048137m.g	2.54	1.345	2.04971e-22	AT4G26180.1		Mitochondrial substrate carrier family protein
orange1.1g009297m.g	2.536	1.343	3.20315e-08	AT1G30700.1		FAD-binding Berberine family protein
orange1.1g024192m.g	2.537	1.343	4.11213e-13	AT4G00950.1	MEE47	Protein of unknown function (DUF688)
orange1.1g031270m.g	2.537	1.343	1.38563e-08	AT5G22300.1	AtNIT4,NIT4	nitrilase 4
orange1.1g046586m.g	2.535	1.342	3.83937e-15	AT2G19130.1		S-locus lectin protein kinase family protein
orange1.1g017142m.g	2.534	1.341	7.93844e-16	AT5G22290.1	anac089,NAC089	NAC domain containing protein 89
orange1.1g003890m.g	2.529	1.339	0.000169537	AT3G46530.1	RPP13	NB-ARC domain-containing disease resistance protein
orange1.1g013753m.g	2.529	1.339	0.0111542	AT1G25530.1		Transmembrane amino acid transporter family protein
orange1.1g015939m.g	2.529	1.339	2.25765e-13	AT3G18710.1	ATPUB29,PUB29	plant U-box 29
orange1.1g026017m.g	2.53	1.339	4.57843e-05	AT2G01890.1	ATPAP8,PAP8	purple acid phosphatase 8
orange1.1g005651m.g	2.527	1.338	7.76328e-18	AT1G32640.1	ATMYC2,JAI1,JIN1,MYC2,RD22BP1,ZBF1	Basic helix-loop-helix (bHLH) DNA-binding family protein
orange1.1g015745m.g	2.525	1.336	2.54229e-16	AT3G62260.2		Protein phosphatase 2C family protein
orange1.1g023544m.g	2.525	1.336	0.000255842	AT5G38260.1		Protein kinase superfamily protein
orange1.1g025027m.g	2.523	1.335	0.00190198	AT3G23600.1		alpha/beta-Hydrolases superfamily protein
orange1.1g041074m.g	2.522	1.334	1.36493e-09	AT2G38290.1	AMT2,AMT2;1,ATAMT2	ammonium transporter 2
orange1.1g047556m.g	2.517	1.332	4.02084e-08	AT3G14470.1		NB-ARC domain-containing disease resistance protein
orange1.1g047256m.g	2.516	1.331	3.21889e-09	AT5G01250.1		alpha 1,4-glycosyltransferase family protein
orange1.1g008163m.g	2.514	1.33	8.57968e-08	AT1G12570.1		Glucose-methanol-choline (GMC) oxidoreductase family protein
orange1.1g036400m.g	2.514	1.33	4.76806e-11	AT5G05320.1		FAD/NAD(P)-binding oxidoreductase family protein
orange1.1g005270m.g	2.511	1.329	4.70132e-19	AT5G58620.1		zinc finger (CCCH-type) family protein
orange1.1g005909m.g	2.51	1.328	2.09686e-10	AT5G38260.1		Protein kinase superfamily protein
orange1.1g008242m.g	2.508	1.327	2.77599e-21	AT3G13790.1	ATBFRUCT1,ATCWINV1	Glycosyl hydrolases family 32 protein
orange1.1g023677m.g	2.508	1.327	8.25565e-09	AT3G46130.4	ATMYB48,ATMYB48-1,ATMYB48-2,ATMYB48-3,MYB48	myb domain protein 48
orange1.1g015844m.g	2.506	1.325	5.32166e-07	AT5G54190.1	PORA	protochlorophyllide oxidoreductase A
orange1.1g038588m.g	2.506	1.325	2.67763e-09	AT1G23770.1		F-box family protein
orange1.1g023047m.g	2.503	1.324	7.25634e-06	AT4G24060.1		Dof-type zinc finger DNA-binding family protein
orange1.1g028632m.g	2.503	1.324	8.37108e-14	AT3G21570.1
orange1.1g006031m.g	2.5	1.322	4.03326e-10	AT5G43020.1		Leucine-rich repeat protein kinase family protein
orange1.1g012853m.g	2.496	1.32	9.02521e-08	AT2G26180.1	IQD6	IQ-domain 6
orange1.1g014478m.g	2.496	1.32	9.47092e-14	AT3G54030.1		Protein kinase protein with tetratricopeptide repeat domain
orange1.1g012806m.g	2.496	1.319	2.84156e-20	AT3G48000.1	ALDH2,ALDH2A,ALDH2B4	aldehyde dehydrogenase 2B4
orange1.1g041113m.g	2.491	1.317	1.88239e-10	AT1G68890.1		magnesium ion binding;thiamin pyrophosphate binding;hydro-lyases;catalytics;2-succinyl-5-enolpyruvyl-6-hydroxy-3-cyclohexene-1-carboxylic-acid synthases
orange1.1g041852m.g	2.492	1.317	0.0113179	AT3G50610.1
orange1.1g042156m.g	2.491	1.317	0.0152448	AT5G60850.1	OBP4	OBF binding protein 4
orange1.1g032600m.g	2.49	1.316	6.61106e-08
orange1.1g008559m.g	2.486	1.314	0.00432951	AT3G13840.1		GRAS family transcription factor
orange1.1g008622m.g	2.485	1.313	0.0212811	AT5G12080.2	ATMSL10,MSL10	mechanosensitive channel of small conductance-like 10
orange1.1g003436m.g	2.482	1.312	1.19829e-07	AT3G46290.1	HERK1	hercules receptor kinase 1
orange1.1g008680m.g	2.483	1.312	4.25298e-09	AT1G69170.1		Squamosa promoter-binding protein-like (SBP domain) transcription factor family protein
orange1.1g023777m.g	2.483	1.312	1.39888e-11	AT1G60600.1	ABC4	UbiA prenyltransferase family protein
orange1.1g027585m.g	2.482	1.312	1.69016e-10	AT1G18980.1		RmlC-like cupins superfamily protein
orange1.1g028894m.g	2.483	1.312	9.53047e-12	AT3G02800.1		Tyrosine phosphatase family protein
orange1.1g046004m.g	2.482	1.312	1.25725e-08	AT3G10120.1
orange1.1g002349m.g	2.48	1.311	1.06176e-11	AT2G26330.1	ER,QRP1	Leucine-rich receptor-like protein kinase family protein
orange1.1g016365m.g	2.48	1.311	5.49331e-29	AT5G49610.1		F-box family protein
orange1.1g032308m.g	2.482	1.311	9.82198e-06	AT2G18660.1	PNP-A	plant natriuretic peptide A
orange1.1g039105m.g	2.482	1.311	1.52555e-16	AT1G65840.1	ATPAO4,PAO4	polyamine oxidase 4
orange1.1g043296m.g	2.482	1.311	1.91689e-11	AT1G16030.1	Hsp70b	heat shock protein 70B
orange1.1g009223m.g	2.479	1.31	0.00551793	AT1G11000.1	ATMLO4,MLO4	Seven transmembrane MLO family protein
orange1.1g038860m.g	2.48	1.31	8.68189e-07	AT3G55550.1		Concanavalin A-like lectin protein kinase family protein
orange1.1g045792m.g	2.478	1.309	0.00723575	AT1G15290.1		Tetratricopeptide repeat (TPR)-like superfamily protein
orange1.1g010454m.g	2.474	1.307	1.89111e-13	AT2G28550.3	RAP2.7,TOE1	related to AP2.7
orange1.1g029576m.g	2.474	1.307	4.89574e-06	AT1G78020.1		Protein of unknown function (DUF581)
orange1.1g018008m.g	2.471	1.305	0.00836863	AT3G30380.2		alpha/beta-Hydrolases superfamily protein
orange1.1g022798m.g	2.471	1.305	3.39383e-07	AT2G26660.1	ATSPX2,SPX2	SPX domain gene 2
orange1.1g033200m.g	2.47	1.305	4.26829e-18	AT2G05620.1	PGR5	proton gradient regulation 5
orange1.1g043550m.g	2.471	1.305	9.23969e-07
orange1.1g015428m.g	2.469	1.304	1.46994e-05	AT5G07610.1		F-box family protein
orange1.1g024492m.g	2.466	1.302	1.97616e-27	AT2G31180.1	ATMYB14,MYB14,MYB14AT	myb domain protein 14
orange1.1g009078m.g	2.462	1.3	1.35944e-25	AT5G35200.1		ENTH/ANTH/VHS superfamily protein
orange1.1g015817m.g	2.462	1.3	7.95177e-05	AT2G39870.1
orange1.1g039048m.g	2.459	1.298	2.58039e-16	AT2G27880.1	AGO5	Argonaute family protein
orange1.1g034599m.g	2.457	1.297	0.000160839	AT1G32928.1
orange1.1g002461m.g	2.456	1.296	1.2338e-10	AT4G29990.1		Leucine-rich repeat transmembrane protein kinase protein
orange1.1g036393m.g	2.455	1.296	4.2288e-17	AT3G61680.1		alpha/beta-Hydrolases superfamily protein
orange1.1g039345m.g	2.455	1.296	3.29024e-26	AT3G16030.1	CES101	lectin protein kinase family protein
orange1.1g007790m.g	2.454	1.295	5.5232e-11	AT1G62050.1		Ankyrin repeat family protein
orange1.1g045040m.g	2.453	1.295	3.38593e-11	AT1G65690.1		Late embryogenesis abundant (LEA) hydroxyproline-rich glycoprotein family
orange1.1g006296m.g	2.452	1.294	4.99181e-10	AT3G14460.1		LRR and NB-ARC domains-containing disease resistance protein
orange1.1g007582m.g	2.452	1.294	4.3215e-06	AT1G59740.1		Major facilitator superfamily protein
orange1.1g015849m.g	2.452	1.294	3.33133e-20	AT3G57550.2	AGK2,GK-2	guanylate kinase
orange1.1g002581m.g	2.451	1.293	9.86661e-12	AT1G56130.1		Leucine-rich repeat transmembrane protein kinase
orange1.1g014634m.g	2.447	1.291	9.92017e-12	AT3G28960.1		Transmembrane amino acid transporter family protein
orange1.1g041562m.g	2.445	1.29	4.90613e-19	AT1G72300.1		Leucine-rich receptor-like protein kinase family protein
orange1.1g041423m.g	2.442	1.288	1.23178e-09	AT5G40010.1	AATP1	AAA-ATPase 1
orange1.1g040907m.g	2.437	1.285	0.0156581	AT1G66690.1		S-adenosyl-L-methionine-dependent methyltransferases superfamily protein
orange1.1g004521m.g	2.436	1.284	1.04446e-07	AT4G21380.1	ARK3,RK3	receptor kinase 3
orange1.1g012962m.g	2.433	1.283	6.36455e-07	AT2G26710.1	BAS1,CYP72B1,CYP734A1	Cytochrome P450 superfamily protein
orange1.1g035405m.g	2.434	1.283	1.69578e-05
orange1.1g013288m.g	2.431	1.282	1.86487e-06	AT1G65610.1	ATGH9A2,KOR2	Six-hairpin glycosidases superfamily protein
orange1.1g021914m.g	2.432	1.282	1.10325e-24	AT5G61210.1	ATSNAP33,ATSNAP33B,SNAP33,SNP33	soluble N-ethylmaleimide-sensitive factor adaptor protein 33
orange1.1g039207m.g	2.431	1.282	8.56095e-06	AT3G44930.1	ATCHX10,CHX10	cation/H+ exchanger 10
orange1.1g039680m.g	2.432	1.282	4.37819e-08	AT1G44830.1		Integrase-type DNA-binding superfamily protein
orange1.1g005950m.g	2.43	1.281	4.85638e-29	AT5G13640.1	ATPDAT,PDAT,PDAT1	phospholipid:diacylglycerol acyltransferase
orange1.1g015094m.g	2.43	1.281	2.98549e-16	AT2G17220.1		Protein kinase superfamily protein
orange1.1g021888m.g	2.43	1.281	6.9445e-10	AT2G39650.1		Protein of unknown function (DUF506)
orange1.1g039652m.g	2.43	1.281	0.00539488	AT3G57270.1	BG1	beta-1,3-glucanase 1
orange1.1g040551m.g	2.43	1.281	0.0042503	AT3G14470.1		NB-ARC domain-containing disease resistance protein
orange1.1g010386m.g	2.429	1.28	0.000342824	AT2G47010.1
orange1.1g015888m.g	2.429	1.28	2.00273e-17	AT4G38970.1	FBA2	fructose-bisphosphate aldolase 2
orange1.1g032713m.g	2.429	1.28	2.73646e-06
orange1.1g002566m.g	2.427	1.279	4.33774e-14	AT1G07650.1		Leucine-rich repeat transmembrane protein kinase
orange1.1g031508m.g	2.425	1.278	2.24889e-07	AT1G55670.1	PSAG	photosystem I subunit G
orange1.1g034225m.g	2.425	1.278	4.04214e-10	AT3G05820.1	At-A/N-InvH,INVH	invertase H
orange1.1g003721m.g	2.423	1.277	6.42116e-16	AT3G26560.1		ATP-dependent RNA helicase, putative
orange1.1g005634m.g	2.423	1.277	0.000102219	AT4G26090.1	RPS2	NB-ARC domain-containing disease resistance protein
orange1.1g024096m.g	2.424	1.277	3.19321e-10	AT3G23510.1		Cyclopropane-fatty-acyl-phospholipid synthase
orange1.1g018724m.g	2.422	1.276	1.88976e-06	AT2G30900.1	TBL43	TRICHOME BIREFRINGENCE-LIKE 43
orange1.1g038022m.g	2.421	1.275	0.000165101	AT4G27220.1		NB-ARC domain-containing disease resistance protein
orange1.1g001889m.g	2.418	1.274	4.82979e-05	AT4G12010.1		Disease resistance protein (TIR-NBS-LRR class) family
orange1.1g029024m.g	2.419	1.274	0.000218164	AT1G67740.1	PSBY,YCF32	photosystem II BY
orange1.1g033747m.g	2.419	1.274	2.35878e-16	AT2G35200.1
orange1.1g021587m.g	2.417	1.273	1.8316e-11	AT5G47740.1		Adenine nucleotide alpha hydrolases-like superfamily protein
orange1.1g046109m.g	2.415	1.272	2.54339e-12	AT3G47730.1	ABCA2,ATATH1,ATH1	ATP-binding cassette A2
orange1.1g040604m.g	2.411	1.27	0.00207462	AT5G38260.1		Protein kinase superfamily protein
orange1.1g026721m.g	2.411	1.269	1.76153e-11	AT1G35830.1		VQ motif-containing protein
orange1.1g008303m.g	2.408	1.268	0.000286453	AT1G54510.2	ATNEK1,NEK1	NIMA-related serine/threonine kinase 1
orange1.1g037600m.g	2.408	1.268	0.000201937	AT5G49830.1	EXO84B	exocyst complex component 84B
orange1.1g011466m.g	2.407	1.267	0.00307666	AT4G36250.1	ALDH3F1	aldehyde dehydrogenase 3F1
orange1.1g022682m.g	2.406	1.267	8.19163e-11	AT4G19390.1		Uncharacterised protein family (UPF0114)
orange1.1g003580m.g	2.404	1.266	9.73964e-20	AT5G60450.1	ARF4	auxin response factor 4
orange1.1g004709m.g	2.403	1.265	2.53248e-28	AT1G68580.2		agenet domain-containing protein / bromo-adjacent homology (BAH) domain-containing protein
orange1.1g037111m.g	2.403	1.265	2.5626e-09	AT4G08850.1		Leucine-rich repeat receptor-like protein kinase family protein
orange1.1g002925m.g	2.4	1.263	7.77374e-13	AT4G01970.1	AtSTS,STS	stachyose synthase
orange1.1g047967m.g	2.4	1.263	5.42235e-08	AT5G49480.1	ATCP1,CP1	Ca2+-binding protein 1
orange1.1g027730m.g	2.397	1.261	2.86411e-21	AT4G17900.1		PLATZ transcription factor family protein
orange1.1g007696m.g	2.393	1.259	2.18248e-17	AT5G46050.1	ATPTR3,PTR3	peptide transporter 3
orange1.1g036772m.g	2.394	1.259	6.0396e-05	AT4G12010.1		Disease resistance protein (TIR-NBS-LRR class) family
orange1.1g009292m.g	2.392	1.258	0.00262839	AT2G46660.1	CYP78A6	cytochrome P450, family 78, subfamily A, polypeptide 6
orange1.1g031711m.g	2.391	1.258	0.0023832
orange1.1g043832m.g	2.392	1.258	6.74653e-09	AT4G33300.1	ADR1-L1	ADR1-like 1
orange1.1g048756m.g	2.392	1.258	0.000163258	AT1G76600.1
orange1.1g022144m.g	2.39	1.257	1.56528e-10	AT5G67300.1	ATMYB44,ATMYBR1,MYB44,MYBR1	myb domain protein r1
orange1.1g037792m.g	2.39	1.257	0.0119506	AT1G07390.2	AtRLP1,RLP1	receptor like protein 1
orange1.1g043248m.g	2.39	1.257	0.00022238	AT3G44200.1	ATNEK6,IBO1,NEK6	NIMA (never in mitosis, gene A)-related 6
orange1.1g046355m.g	2.39	1.257	0.00010841	AT1G78270.1	AtUGT85A4,UGT85A4	UDP-glucosyl transferase 85A4
orange1.1g014004m.g	2.386	1.255	9.74485e-28	AT4G18530.1		Protein of unknown function (DUF707)
orange1.1g034959m.g	2.387	1.255	1.27199e-07	AT5G04080.1
orange1.1g048701m.g	2.387	1.255	1.84525e-05	AT4G36710.1		GRAS family transcription factor
orange1.1g029061m.g	2.383	1.253	7.06057e-21	AT4G32020.1
orange1.1g038062m.g	2.383	1.253	3.81523e-07	AT5G12330.4	LRP1	Lateral root primordium (LRP) protein-related
orange1.1g031484m.g	2.382	1.252	5.94602e-12	AT1G73740.1		UDP-Glycosyltransferase superfamily protein
orange1.1g007278m.g	2.38	1.251	1.79826e-23	AT3G48090.1	ATEDS1,EDS1	alpha/beta-Hydrolases superfamily protein
orange1.1g026932m.g	2.38	1.251	1.91243e-14	AT5G20620.1	UBQ4	ubiquitin 4
orange1.1g038333m.g	2.379	1.25	7.36974e-13	AT5G20620.1	UBQ4	ubiquitin 4
orange1.1g021641m.g	2.376	1.249	1.77142e-16	AT3G61850.4	DAG1	Dof-type zinc finger DNA-binding family protein
orange1.1g027637m.g	2.375	1.248	6.77467e-06	AT4G02780.1	ABC33,ATCPS1,CPS,CPS1,GA1	Terpenoid cyclases/Protein prenyltransferases superfamily protein
orange1.1g036672m.g	2.374	1.247	3.15062e-11	AT3G55040.1	GSTL2	glutathione transferase lambda 2
orange1.1g039991m.g	2.373	1.247	0.00234251	AT4G34135.1	UGT73B2	UDP-glucosyltransferase 73B2
orange1.1g028071m.g	2.371	1.246	1.6034e-13	AT3G54200.1		Late embryogenesis abundant (LEA) hydroxyproline-rich glycoprotein family
orange1.1g018400m.g	2.371	1.245	1.61052e-06	AT3G28050.1		nodulin MtN21 /EamA-like transporter family protein
orange1.1g044111m.g	2.369	1.245	0.00646168	AT3G07610.1	IBM1	Transcription factor jumonji (jmjC) domain-containing protein
orange1.1g033342m.g	2.369	1.244	1.05939e-06	AT4G08790.1		Nitrilase/cyanide hydratase and apolipoprotein N-acyltransferase family protein
orange1.1g027094m.g	2.367	1.243	0.000217636	AT5G62360.1		Plant invertase/pectin methylesterase inhibitor superfamily protein
orange1.1g032227m.g	2.367	1.243	7.67449e-12	AT1G32540.3	LOL1	lsd one like 1
orange1.1g042745m.g	2.366	1.243	5.74292e-07	AT3G48700.1	ATCXE13,CXE13	carboxyesterase 13
orange1.1g043720m.g	2.367	1.243	8.2365e-10	AT3G02130.1	RPK2,TOAD2	receptor-like protein kinase 2
orange1.1g035758m.g	2.365	1.242	0.000555874	AT1G12220.1	RPS5	Disease resistance protein (CC-NBS-LRR class) family
orange1.1g047048m.g	2.363	1.241	1.22842e-11	AT3G23100.2	XRCC4	homolog of human DNA ligase iv-binding protein XRCC4
orange1.1g001846m.g	2.362	1.24	2.14992e-06	AT2G01830.2	AHK4,ATCRE1,CRE1,WOL,WOL1	CHASE domain containing histidine kinase protein
orange1.1g006689m.g	2.362	1.24	6.26156e-18	AT1G30820.1		CTP synthase family protein
orange1.1g039021m.g	2.362	1.24	2.7673e-07	AT4G18950.1		Integrin-linked protein kinase family
orange1.1g033032m.g	2.36	1.239	4.75577e-17
orange1.1g000524m.g	2.356	1.237	1.69318e-11	AT1G15520.1	ABCG40,ATABCG40,ATPDR12,PDR12	pleiotropic drug resistance 12
orange1.1g021444m.g	2.358	1.237	1.15416e-08	AT1G70170.1	MMP	matrix metalloproteinase
orange1.1g036134m.g	2.356	1.236	1.95379e-05	AT1G48780.1
orange1.1g003968m.g	2.353	1.235	3.47018e-06	AT4G14770.1	ATTCX2,TCX2	TESMIN/TSO1-like CXC 2
orange1.1g009299m.g	2.353	1.235	1.02552e-08	AT2G26170.1	CYP711A1,MAX1	cytochrome P450, family 711, subfamily A, polypeptide 1
orange1.1g044418m.g	2.353	1.234	0.00123575	AT3G10060.1		FKBP-like peptidyl-prolyl cis-trans isomerase family protein
orange1.1g013389m.g	2.351	1.233	2.59013e-14	AT1G12420.1	ACR8	ACT domain repeat 8
orange1.1g014728m.g	2.349	1.232	3.23626e-08	AT2G36950.1		Heavy metal transport/detoxification superfamily protein
orange1.1g001520m.g	2.348	1.231	3.01673e-16	AT5G42870.1	ATPAH2,PAH2	phosphatidic acid phosphohydrolase 2
orange1.1g012570m.g	2.342	1.227	2.23224e-08	AT2G36430.1		Plant protein of unknown function (DUF247)
orange1.1g008762m.g	2.339	1.226	0.0080762	AT5G34940.2	AtGUS3,GUS3	glucuronidase 3
orange1.1g028272m.g	2.339	1.226	0.00022019	AT1G20050.1	HYD1	C-8,7 sterol isomerase
orange1.1g001833m.g	2.337	1.225	6.76152e-25	AT1G76390.1		ARM repeat superfamily protein
orange1.1g042671m.g	2.337	1.224	0.00323996	AT4G27830.1	BGLU10	beta glucosidase 10
orange1.1g020140m.g	2.334	1.223	5.13739e-08	AT5G06570.2		alpha/beta-Hydrolases superfamily protein
orange1.1g008060m.g	2.332	1.222	3.11961e-23	AT1G30220.1	ATINT2,INT2	inositol transporter 2
orange1.1g019126m.g	2.329	1.22	2.2901e-06	AT4G01250.1	AtWRKY22,WRKY22	WRKY family transcription factor
orange1.1g011851m.g	2.328	1.219	4.56901e-08	AT5G15080.1		Protein kinase superfamily protein
orange1.1g040393m.g	2.326	1.218	8.71331e-09	AT2G36090.1		F-box family protein
orange1.1g022529m.g	2.324	1.217	2.6266e-07	AT4G10340.1	LHCB5	light harvesting complex of photosystem II 5
orange1.1g024870m.g	2.325	1.217	1.09468e-05	AT1G13700.1	PGL1	6-phosphogluconolactonase 1
orange1.1g010737m.g	2.323	1.216	1.20633e-09	AT2G27690.1	CYP94C1	cytochrome P450, family 94, subfamily C, polypeptide 1
orange1.1g036188m.g	2.323	1.216	4.38123e-10	AT5G54160.1	ATOMT1,OMT1	O-methyltransferase 1
orange1.1g042065m.g	2.322	1.215	2.96201e-10	AT5G48380.1	BIR1	BAK1-interacting receptor-like kinase 1
orange1.1g018811m.g	2.318	1.213	3.54914e-06	AT5G06730.1		Peroxidase superfamily protein
orange1.1g032511m.g	2.315	1.211	0.000130787	AT2G47485.1
orange1.1g021023m.g	2.314	1.21	9.53047e-12	AT2G39420.1		alpha/beta-Hydrolases superfamily protein
orange1.1g043004m.g	2.307	1.206	2.90732e-10	AT1G75000.1		GNS1/SUR4 membrane protein family
orange1.1g022293m.g	2.303	1.203	2.07915e-13	AT1G77420.1		alpha/beta-Hydrolases superfamily protein
orange1.1g047073m.g	2.303	1.203	1.71939e-07	AT3G06240.1		F-box family protein
orange1.1g037448m.g	2.3	1.202	3.9779e-13	AT1G10360.1	ATGSTU18,GST29,GSTU18	glutathione S-transferase TAU 18
orange1.1g004197m.g	2.297	1.2	0.0293859	AT1G61190.1		LRR and NB-ARC domains-containing disease resistance protein
orange1.1g028982m.g	2.296	1.199	1.08764e-10	AT1G19180.1	JAZ1,TIFY10A	jasmonate-zim-domain protein 1
orange1.1g005316m.g	2.294	1.198	6.99679e-17	AT2G28890.1	PLL4	poltergeist like 4
orange1.1g014352m.g	2.294	1.198	5.45939e-20	AT5G15730.1		Protein kinase superfamily protein
orange1.1g010118m.g	2.292	1.197	0.000121623	AT1G65090.3
orange1.1g018716m.g	2.292	1.197	4.67626e-20	AT2G43320.1		S-adenosyl-L-methionine-dependent methyltransferases superfamily protein
orange1.1g006738m.g	2.291	1.196	2.48564e-14	AT2G33490.1		hydroxyproline-rich glycoprotein family protein
orange1.1g006907m.g	2.292	1.196	0.000614755	AT5G45780.1		Leucine-rich repeat protein kinase family protein
orange1.1g001494m.g	2.284	1.192	5.95114e-06	AT1G35710.1		Protein kinase family protein with leucine-rich repeat domain
orange1.1g002673m.g	2.283	1.191	3.05048e-13	AT1G72300.1		Leucine-rich receptor-like protein kinase family protein
orange1.1g010086m.g	2.284	1.191	0.000962183	AT5G01710.1		methyltransferases
orange1.1g018817m.g	2.283	1.191	0.000728074	AT2G36690.1		2-oxoglutarate (2OG) and Fe(II)-dependent oxygenase superfamily protein
orange1.1g038576m.g	2.282	1.19	0.000845041	AT1G27170.1		transmembrane receptors;ATP binding
orange1.1g017492m.g	2.278	1.188	1.72393e-12	AT3G14420.1		Aldolase-type TIM barrel family protein
orange1.1g014046m.g	2.275	1.186	2.43648e-12	AT1G64720.1	CP5	Polyketide cyclase/dehydrase and lipid transport superfamily protein
orange1.1g038555m.g	2.272	1.184	0.0284498	AT4G27290.1		S-locus lectin protein kinase family protein
orange1.1g024223m.g	2.271	1.183	0.00623239	AT1G67310.1		Calmodulin-binding transcription activator protein with CG-1 and Ankyrin domains
orange1.1g040031m.g	2.266	1.18	8.6356e-05	AT3G19940.1		Major facilitator superfamily protein
orange1.1g008775m.g	2.264	1.179	1.42463e-06	AT1G77580.2		Plant protein of unknown function (DUF869)
orange1.1g031224m.g	2.261	1.177	1.81901e-11	AT3G47110.1		Leucine-rich repeat protein kinase family protein
orange1.1g011891m.g	2.259	1.176	1.96672e-15	AT4G19510.1		Disease resistance protein (TIR-NBS-LRR class)
orange1.1g012424m.g	2.258	1.175	2.94113e-11	AT4G04610.1	APR,APR1,ATAPR1,PRH19	APS reductase 1
orange1.1g016338m.g	2.257	1.175	1.17646e-21	AT2G38060.1	PHT4;2	phosphate transporter 4;2
orange1.1g022356m.g	2.255	1.173	0.0196437	AT2G37390.1		Chloroplast-targeted copper chaperone protein
orange1.1g024367m.g	2.256	1.173	4.77307e-05	AT1G56600.1	AtGolS2,GolS2	galactinol synthase 2
orange1.1g041618m.g	2.255	1.173	0.0211548	AT5G57510.1
orange1.1g041630m.g	2.255	1.173	0.000101867	AT4G29100.1		basic helix-loop-helix (bHLH) DNA-binding superfamily protein
orange1.1g000962m.g	2.253	1.172	0.00147509	AT3G14470.1		NB-ARC domain-containing disease resistance protein
orange1.1g010579m.g	2.254	1.172	0.000254711	AT1G70280.2		NHL domain-containing protein
orange1.1g015862m.g	2.253	1.172	7.69725e-20	AT1G76690.1	ATOPR2,OPR2	12-oxophytodienoate reductase 2
orange1.1g034432m.g	2.253	1.172	0.000154784	AT2G35658.2
orange1.1g005923m.g	2.252	1.171	7.98313e-12	AT2G33580.1		Protein kinase superfamily protein
orange1.1g010703m.g	2.251	1.171	3.7317e-11	AT3G47570.1		Leucine-rich repeat protein kinase family protein
orange1.1g003272m.g	2.25	1.17	2.37217e-06	AT4G21380.1	ARK3,RK3	receptor kinase 3
orange1.1g012387m.g	2.251	1.17	3.0222e-13	AT4G00050.1	UNE10	basic helix-loop-helix (bHLH) DNA-binding superfamily protein
orange1.1g033062m.g	2.25	1.17	0.000282065	AT2G46600.1		Calcium-binding EF-hand family protein
orange1.1g001225m.g	2.246	1.167	0.000342489	AT3G05630.1	PDLZ2,PLDP2,PLDZETA2	phospholipase D P2
orange1.1g027567m.g	2.245	1.167	8.44787e-23	AT3G53490.1
orange1.1g033258m.g	2.245	1.167	0.00282134	AT3G12910.1		NAC (No Apical Meristem) domain transcriptional regulator superfamily protein
orange1.1g041538m.g	2.242	1.165	0.00231901	AT1G52190.1		Major facilitator superfamily protein
orange1.1g033734m.g	2.241	1.164	5.73913e-12	AT5G06210.1		RNA binding (RRM/RBD/RNP motifs) family protein
orange1.1g037850m.g	2.24	1.164	2.26628e-10	AT2G20142.1		Toll-Interleukin-Resistance (TIR) domain family protein
orange1.1g009829m.g	2.239	1.163	2.26573e-20	AT3G26020.2		Protein phosphatase 2A regulatory B subunit family protein
orange1.1g009844m.g	2.238	1.162	9.80787e-08	AT4G31940.1	CYP82C4	cytochrome P450, family 82, subfamily C, polypeptide 4
orange1.1g010915m.g	2.238	1.162	0.022908	AT5G52910.1	ATIM	timeless family protein
orange1.1g030950m.g	2.238	1.162	8.98064e-06	AT1G76100.1	PETE1	plastocyanin 1
orange1.1g007932m.g	2.236	1.161	0.000663732	AT2G40460.1		Major facilitator superfamily protein
orange1.1g012969m.g	2.236	1.161	8.63198e-09	AT1G24610.1		Rubisco methyltransferase family protein
orange1.1g007893m.g	2.234	1.16	2.57091e-21	AT1G06230.1	GTE4	global transcription factor group E4
orange1.1g011401m.g	2.235	1.16	8.57968e-08	AT4G16563.1		Eukaryotic aspartyl protease family protein
orange1.1g035409m.g	2.229	1.156	0.00123522
orange1.1g027890m.g	2.227	1.155	0.000298857	AT1G07700.1		Thioredoxin superfamily protein
orange1.1g006514m.g	2.223	1.153	2.049e-17	AT1G70520.1	CRK2	cysteine-rich RLK (RECEPTOR-like protein kinase) 2
orange1.1g016696m.g	2.223	1.153	1.02963e-16	AT5G17230.1	PSY	PHYTOENE SYNTHASE
orange1.1g021539m.g	2.222	1.152	4.94656e-10	AT2G23520.1		Pyridoxal phosphate (PLP)-dependent transferases superfamily protein
orange1.1g045387m.g	2.221	1.151	4.11604e-06	AT4G21440.1	ATM4,ATMYB102,MYB102	MYB-like 102
orange1.1g045783m.g	2.219	1.15	4.27288e-10	AT1G50640.1	ATERF3,ERF3	ethylene responsive element binding factor 3
orange1.1g023711m.g	2.218	1.149	4.47409e-07	AT5G59050.1
orange1.1g012016m.g	2.215	1.147	1.93177e-09	AT3G50930.1	BCS1	cytochrome BC1 synthesis
orange1.1g042781m.g	2.215	1.147	0.000459688
orange1.1g001595m.g	2.214	1.146	4.39285e-28	AT4G20400.1	JMJ14,PKDM7B	JUMONJI 14
orange1.1g043343m.g	2.213	1.146	0.0224834	AT4G38770.1	ATPRP4,PRP4	proline-rich protein 4
orange1.1g018357m.g	2.211	1.145	0.00777311	AT1G68640.1	PAN	bZIP transcription factor family protein
orange1.1g038823m.g	2.21	1.144	0.00545031	AT3G57730.1		Protein kinase superfamily protein
orange1.1g043706m.g	2.21	1.144	0.00640952	AT4G34220.1		Leucine-rich repeat protein kinase family protein
orange1.1g002760m.g	2.208	1.143	3.95342e-28	AT5G20480.1	EFR	EF-TU receptor
orange1.1g047025m.g	2.208	1.143	0.0248488	AT4G28480.1		DNAJ heat shock family protein
orange1.1g006749m.g	2.204	1.14	1.77025e-18	AT2G25490.1	EBF1,FBL6	EIN3-binding F box protein 1
orange1.1g026455m.g	2.204	1.14	3.12223e-05	AT3G56880.1		VQ motif-containing protein
orange1.1g047100m.g	2.205	1.14	1.8437e-07	AT2G44840.1	ATERF13,EREBP,ERF13	ethylene-responsive element binding factor 13
orange1.1g047594m.g	2.2	1.138	0.0103056	AT4G34419.1
orange1.1g043333m.g	2.199	1.137	1.55559e-06	AT3G14840.2		Leucine-rich repeat transmembrane protein kinase
orange1.1g030026m.g	2.198	1.136	0.00370535	AT1G67480.2		Galactose oxidase/kelch repeat superfamily protein
orange1.1g042379m.g	2.196	1.135	0.00165104	AT1G19260.1		TTF-type zinc finger protein with HAT dimerisation domain
orange1.1g007197m.g	2.195	1.134	1.0797e-11	AT2G20370.1	KAM1,MUR3	Exostosin family protein
orange1.1g030768m.g	2.195	1.134	1.20643e-07	AT3G60690.1		SAUR-like auxin-responsive protein family
orange1.1g012770m.g	2.194	1.133	1.45245e-06	AT2G30490.1	ATC4H,C4H,CYP73A5,REF3	cinnamate-4-hydroxylase
orange1.1g045851m.g	2.193	1.133	5.55107e-08	AT1G50660.1
orange1.1g018153m.g	2.189	1.131	4.78482e-12	AT1G32170.1	XTH30,XTR4	xyloglucan endotransglucosylase/hydrolase 30
orange1.1g029779m.g	2.187	1.129	3.38931e-09	AT4G15610.1		Uncharacterised protein family (UPF0497)
orange1.1g030289m.g	2.187	1.129	0.00257112	AT1G10630.1	ARFA1F,ATARFA1F	ADP-ribosylation factor A1F
orange1.1g043360m.g	2.188	1.129	5.57346e-05	AT3G22910.1		ATPase E1-E2 type family protein / haloacid dehalogenase-like hydrolase family protein
orange1.1g032525m.g	2.185	1.128	2.8187e-13	AT1G70780.1
orange1.1g013755m.g	2.185	1.127	1.13868e-16	AT5G48570.1	ATFKBP65,FKBP65,ROF2	FKBP-type peptidyl-prolyl cis-trans isomerase family protein
orange1.1g023148m.g	2.185	1.127	0.00057762	AT2G35700.1	ATERF38,ERF38	ERF family protein 38
orange1.1g045452m.g	2.184	1.127	0.00890444	AT4G11530.1	CRK34	cysteine-rich RLK (RECEPTOR-like protein kinase) 34
orange1.1g006206m.g	2.183	1.126	7.69103e-15	AT1G56130.1		Leucine-rich repeat transmembrane protein kinase
orange1.1g038674m.g	2.183	1.126	0.0169757	AT5G55630.2	ATKCO1,ATTPK1,KCO1,TPK1	Outward rectifying potassium channel protein
orange1.1g039219m.g	2.181	1.125	0.00134256	AT1G49320.1	ATUSPL1,USPL1	unknown seed protein like 1
orange1.1g045386m.g	2.18	1.124	0.00433159	AT3G46530.1	RPP13	NB-ARC domain-containing disease resistance protein
orange1.1g048409m.g	2.18	1.124	5.17672e-17	AT2G05320.1		beta-1,2-N-acetylglucosaminyltransferase II
orange1.1g003861m.g	2.178	1.123	1.64986e-11	AT4G04850.2	ATKEA3,KEA3	K+ efflux antiporter 3
orange1.1g032676m.g	2.178	1.123	4.3665e-05	AT1G09200.1		Histone superfamily protein
orange1.1g041016m.g	2.178	1.123	0.0448051	AT4G04220.1	AtRLP46,RLP46	receptor like protein 46
orange1.1g031931m.g	2.177	1.122	2.73489e-11	AT4G08570.1		Heavy metal transport/detoxification superfamily protein
orange1.1g008336m.g	2.174	1.12	2.08454e-13	AT1G60420.1		DC1 domain-containing protein
orange1.1g017036m.g	2.173	1.12	2.52282e-11	AT5G52030.2		TraB family protein
orange1.1g020920m.g	2.17	1.118	2.97982e-08	AT1G13340.1		Regulator of Vps4 activity in the MVB pathway protein
orange1.1g012027m.g	2.169	1.117	0.00294681	AT5G36930.2		Disease resistance protein (TIR-NBS-LRR class) family
orange1.1g038640m.g	2.169	1.117	3.87346e-10	AT1G67920.1
orange1.1g010581m.g	2.167	1.116	0.00133304	AT2G39830.1	DAR2	DA1-related protein 2
orange1.1g017992m.g	2.168	1.116	1.94727e-09	AT5G15140.1		Galactose mutarotase-like superfamily protein
orange1.1g002062m.g	2.164	1.114	2.52132e-18	AT4G38180.1	FRS5	FAR1-related sequence 5
orange1.1g008862m.g	2.164	1.114	1.34052e-16	AT2G41640.1		Glycosyltransferase family 61 protein
orange1.1g009867m.g	2.165	1.114	1.82588e-11	AT3G48990.1		AMP-dependent synthetase and ligase family protein
orange1.1g008984m.g	2.163	1.113	1.7525e-06	AT4G17230.1	SCL13	SCARECROW-like 13
orange1.1g024983m.g	2.163	1.113	2.07364e-18	AT5G24650.1		Mitochondrial import inner membrane translocase subunit Tim17/Tim22/Tim23 family protein
orange1.1g009828m.g	2.161	1.112	1.08322e-09	AT3G47420.1	ATPS3,PS3	phosphate starvation-induced gene 3
orange1.1g002884m.g	2.16	1.111	0.00026728	AT3G51070.1		S-adenosyl-L-methionine-dependent methyltransferases superfamily protein
orange1.1g003926m.g	2.16	1.111	4.52583e-11	AT3G03770.2		Leucine-rich repeat protein kinase family protein
orange1.1g038004m.g	2.161	1.111	7.04446e-06	AT1G17840.1	ABCG11,ATWBC11,COF1,DSO,WBC11	white-brown complex homolog protein 11
orange1.1g008685m.g	2.159	1.11	2.75026e-07	AT5G17680.1		disease resistance protein (TIR-NBS-LRR class), putative
orange1.1g047410m.g	2.159	1.11	0.0038516	AT2G41890.1		curculin-like (mannose-binding) lectin family protein / PAN domain-containing protein
orange1.1g022763m.g	2.157	1.109	9.43271e-15	AT4G31270.1		sequence-specific DNA binding transcription factors
orange1.1g046416m.g	2.157	1.109	0.000135009	AT2G42200.1	SPL9	squamosa promoter binding protein-like 9
orange1.1g005036m.g	2.156	1.108	7.5546e-15	AT1G14740.1		Protein of unknown function (DUF1423)
orange1.1g026664m.g	2.155	1.108	0.00109991	AT4G15890.1		binding
orange1.1g001729m.g	2.153	1.107	5.77634e-18	AT2G47680.1		zinc finger (CCCH type) helicase family protein
orange1.1g021547m.g	2.154	1.107	0.00455263	AT5G53970.1		Tyrosine transaminase family protein
orange1.1g031962m.g	2.154	1.107	5.51671e-10	AT3G14200.1		Chaperone DnaJ-domain superfamily protein
orange1.1g015111m.g	2.152	1.106	7.854e-08	AT3G54050.2	HCEF1	high cyclic electron flow 1
orange1.1g025577m.g	2.152	1.106	4.14078e-06	AT3G54890.1	LHCA1	photosystem I light harvesting complex gene 1
orange1.1g037642m.g	2.152	1.106	1.39021e-08	AT3G04300.1		RmlC-like cupins superfamily protein
orange1.1g009755m.g	2.151	1.105	0.00584559	AT2G05760.1		Xanthine/uracil permease family protein
orange1.1g021510m.g	2.151	1.105	1.84384e-05	AT4G26090.1	RPS2	NB-ARC domain-containing disease resistance protein
orange1.1g022973m.g	2.152	1.105	3.96911e-10	AT2G01660.1	PDLP6	plasmodesmata-located protein 6
orange1.1g021502m.g	2.149	1.104	6.93213e-07	AT1G07640.3	OBP2	Dof-type zinc finger DNA-binding family protein
orange1.1g005790m.g	2.146	1.102	1.63875e-13	AT3G01750.1		Ankyrin repeat family protein
orange1.1g042457m.g	2.146	1.102	5.9687e-05	AT4G08850.1		Leucine-rich repeat receptor-like protein kinase family protein
orange1.1g007067m.g	2.145	1.101	4.4697e-15	AT5G01760.1		ENTH/VHS/GAT family protein
orange1.1g035305m.g	2.145	1.101	0.0157779	AT1G25275.3
orange1.1g003042m.g	2.139	1.097	6.71281e-15	AT2G18700.1	ATTPS11,ATTPSB,TPS11	trehalose phosphatase/synthase 11
orange1.1g010995m.g	2.139	1.097	3.31383e-14	AT5G13700.1	APAO,ATPAO1,PAO1	polyamine oxidase 1
orange1.1g028420m.g	2.139	1.097	1.22553e-06	AT4G31940.1	CYP82C4	cytochrome P450, family 82, subfamily C, polypeptide 4
orange1.1g012383m.g	2.135	1.094	4.06622e-11	AT2G39730.1	RCA	rubisco activase
orange1.1g023113m.g	2.135	1.094	0.00184922	AT3G60390.1	HAT3	homeobox-leucine zipper protein 3
orange1.1g036051m.g	2.135	1.094	1.56651e-11	AT2G37710.1	RLK	receptor lectin kinase
orange1.1g047173m.g	2.134	1.094	0.00424035	AT1G79860.1	ATROPGEF12,MEE64,ROPGEF12	RHO guanyl-nucleotide exchange factor 12
orange1.1g048793m.g	2.135	1.094	1.57362e-07	AT5G01830.1		ARM repeat superfamily protein
orange1.1g038550m.g	2.133	1.093	0.0401273	AT4G18750.1	DOT4	Pentatricopeptide repeat (PPR) superfamily protein
orange1.1g047228m.g	2.133	1.093	0.00899132	AT5G20410.1	ATMGD2,MGD2	monogalactosyldiacylglycerol synthase 2
orange1.1g002776m.g	2.132	1.092	0.00655937	AT3G22400.1	LOX5	PLAT/LH2 domain-containing lipoxygenase family protein
orange1.1g035872m.g	2.129	1.09	1.91796e-07	AT4G31980.1
orange1.1g000727m.g	2.127	1.089	1.16999e-16	AT3G23590.1	MED33A,RFR1	REF4-related 1
orange1.1g014340m.g	2.128	1.089	6.95717e-12	AT4G31980.1
orange1.1g009578m.g	2.126	1.088	2.67322e-12	AT2G32970.2
orange1.1g027996m.g	2.126	1.088	0.000261435	AT3G15810.1		Protein of unknown function (DUF567)
orange1.1g008127m.g	2.125	1.087	4.71756e-22	AT2G17890.1	CPK16	calcium-dependent protein kinase 16
orange1.1g013478m.g	2.125	1.087	1.72238e-07	AT5G35630.1	ATGSL1,GLN2,GS2	glutamine synthetase 2
orange1.1g024261m.g	2.124	1.087	0.000900379	AT3G25640.1		Protein of unknown function, DUF617
orange1.1g039005m.g	2.124	1.087	2.64999e-05	AT4G27190.1		NB-ARC domain-containing disease resistance protein
orange1.1g043826m.g	2.124	1.087	0.000730711	AT5G54160.1	ATOMT1,OMT1	O-methyltransferase 1
orange1.1g047606m.g	2.125	1.087	1.07465e-11	AT1G50700.1	CPK33	calcium-dependent protein kinase 33
orange1.1g026739m.g	2.123	1.086	1.41041e-09	AT2G28330.1
orange1.1g031903m.g	2.122	1.085	0.000298422	AT4G14640.1	CAM8	calmodulin 8
orange1.1g028325m.g	2.119	1.084	0.00242125	AT2G15890.1	MEE14	maternal effect embryo arrest 14
orange1.1g038153m.g	2.119	1.084	0.000875309
orange1.1g028581m.g	2.119	1.083	3.05705e-05	AT1G03130.1	PSAD-2	photosystem I subunit D-2
orange1.1g008004m.g	2.117	1.082	6.50556e-21	AT1G29690.1	CAD1	MAC/Perforin domain-containing protein
orange1.1g034308m.g	2.116	1.082	0.000476634	AT4G02380.1	AtLEA5,SAG21	senescence-associated gene 21
orange1.1g018185m.g	2.115	1.081	7.11372e-11	AT4G40080.1		ENTH/ANTH/VHS superfamily protein
orange1.1g008491m.g	2.113	1.08	0.000314994	AT1G30520.1	AAE14	acyl-activating enzyme 14
orange1.1g034562m.g	2.114	1.08	1.26349e-08	AT2G35658.2
orange1.1g020747m.g	2.112	1.078	1.64753e-13	AT5G19440.1		NAD(P)-binding Rossmann-fold superfamily protein
orange1.1g044516m.g	2.111	1.078	3.71887e-13	AT3G17390.1	MAT4,MTO3,SAMS3	S-adenosylmethionine synthetase family protein
orange1.1g002839m.g	2.104	1.073	0.000111245	AT1G55020.1	ATLOX1,LOX1	lipoxygenase 1
orange1.1g040603m.g	2.101	1.071	0.00303117	AT3G03280.1
orange1.1g020245m.g	2.099	1.07	2.26976e-16	AT3G07720.1		Galactose oxidase/kelch repeat superfamily protein
orange1.1g039139m.g	2.099	1.07	0.000366771
orange1.1g003011m.g	2.097	1.068	6.63014e-10	AT4G12010.1		Disease resistance protein (TIR-NBS-LRR class) family
orange1.1g015731m.g	2.097	1.068	1.33849e-11	AT1G07570.1	APK1,APK1A	Protein kinase superfamily protein
orange1.1g016959m.g	2.096	1.068	1.30703e-11	AT1G51660.1	ATMEK4,ATMKK4,MKK4	mitogen-activated protein kinase kinase 4
orange1.1g035327m.g	2.097	1.068	6.82699e-05	AT4G14560.1	AXR5,IAA1	indole-3-acetic acid inducible
orange1.1g046574m.g	2.096	1.068	4.5882e-16	AT1G76680.2	ATOPR1,OPR1	12-oxophytodienoate reductase 1
orange1.1g015632m.g	2.095	1.067	3.35376e-15	AT5G26751.1	ATSK11,SK 11	shaggy-related kinase 11
orange1.1g018374m.g	2.094	1.067	0.000378133	AT1G60690.1		NAD(P)-linked oxidoreductase superfamily protein
orange1.1g030188m.g	2.095	1.067	0.00371748	AT1G21010.1
orange1.1g000471m.g	2.093	1.066	6.40466e-06	AT3G14460.1		LRR and NB-ARC domains-containing disease resistance protein
orange1.1g013107m.g	2.093	1.066	5.25664e-10	AT5G37710.1		alpha/beta-Hydrolases superfamily protein
orange1.1g036119m.g	2.093	1.066	9.08227e-05	AT3G14460.1		LRR and NB-ARC domains-containing disease resistance protein
orange1.1g008404m.g	2.092	1.065	2.17951e-24	AT4G37030.1
orange1.1g032187m.g	2.092	1.065	1.3405e-14	AT3G62420.1	ATBZIP53,BZIP53	basic region/leucine zipper motif 53
orange1.1g009313m.g	2.089	1.063	1.10244e-11	AT2G26250.1	FDH,KCS10	3-ketoacyl-CoA synthase 10
orange1.1g012291m.g	2.088	1.062	2.75937e-18	AT1G10740.1		alpha/beta-Hydrolases superfamily protein
orange1.1g018215m.g	2.087	1.062	1.9111e-06	AT4G24240.1	ATWRKY7,WRKY7	WRKY DNA-binding protein 7
orange1.1g025983m.g	2.088	1.062	3.72465e-24	AT3G10330.1		Cyclin-like family protein
orange1.1g027956m.g	2.088	1.062	1.33531e-16	AT2G30860.1	ATGSTF7,ATGSTF9,GLUTTR,GSTF9	glutathione S-transferase PHI 9
orange1.1g033744m.g	2.087	1.062	1.23943e-05	AT5G54940.1		Translation initiation factor SUI1 family protein
orange1.1g017440m.g	2.086	1.061	2.6558e-11	AT5G43300.1		PLC-like phosphodiesterases superfamily protein
orange1.1g020078m.g	2.084	1.06	0.00404305	AT3G57700.1		Protein kinase superfamily protein
orange1.1g038217m.g	2.085	1.06	3.64859e-11	AT1G29340.1	ATPUB17,PUB17	plant U-box 17
orange1.1g046709m.g	2.085	1.06	0.000157201	AT1G75810.1
orange1.1g038558m.g	2.084	1.059	2.54702e-11	AT1G05805.1		basic helix-loop-helix (bHLH) DNA-binding superfamily protein
orange1.1g007420m.g	2.082	1.058	0.0449612	AT1G73590.1	ATPIN1,PIN1	Auxin efflux carrier family protein
orange1.1g047433m.g	2.083	1.058	0.0415101	AT5G43120.1		ARM-repeat/Tetratricopeptide repeat (TPR)-like protein
orange1.1g011106m.g	2.08	1.057	0.00503212	AT5G12890.1		UDP-Glycosyltransferase superfamily protein
orange1.1g008439m.g	2.079	1.056	4.88348e-11	AT2G05160.1		CCCH-type zinc fingerfamily protein with RNA-binding domain
orange1.1g008574m.g	2.077	1.055	4.05546e-11	AT1G48280.1		hydroxyproline-rich glycoprotein family protein
orange1.1g020719m.g	2.076	1.054	4.61649e-05
orange1.1g017269m.g	2.075	1.053	3.7721e-10	AT5G59550.1		zinc finger (C3HC4-type RING finger) family protein
orange1.1g019843m.g	2.075	1.053	4.03292e-06	AT3G47570.1		Leucine-rich repeat protein kinase family protein
orange1.1g037360m.g	2.075	1.053	1.64639e-09	AT5G61010.1	ATEXO70E2,EXO70E2	exocyst subunit exo70 family protein E2
orange1.1g036199m.g	2.072	1.051	1.27443e-23	AT1G67530.2		ARM repeat superfamily protein
orange1.1g025914m.g	2.071	1.05	2.06574e-19	AT4G13040.1		Integrase-type DNA-binding superfamily protein
orange1.1g039177m.g	2.07	1.05	1.3494e-05	AT2G38420.1		Pentatricopeptide repeat (PPR) superfamily protein
orange1.1g003259m.g	2.07	1.049	6.15728e-19	AT3G18370.1	ATSYTF,NTMC2T3,NTMC2TYPE3,SYTF	C2 domain-containing protein
orange1.1g041479m.g	2.067	1.047	0.00022019	AT3G47570.1		Leucine-rich repeat protein kinase family protein
orange1.1g044248m.g	2.066	1.046	4.29254e-08	AT4G13510.1	AMT1;1,ATAMT1,ATAMT1;1	ammonium transporter 1;1
orange1.1g012597m.g	2.061	1.044	9.73297e-19	AT2G39220.1	PLA IIB,PLP6	PATATIN-like protein 6
orange1.1g036631m.g	2.062	1.044	1.84914e-14	AT2G27230.2	LHW	transcription factor-related
orange1.1g027198m.g	2.06	1.043	7.99607e-17	AT5G19855.1		Chaperonin-like RbcX protein
orange1.1g028798m.g	2.06	1.043	6.69391e-10	AT4G10250.1	ATHSP22.0	HSP20-like chaperones superfamily protein
orange1.1g039966m.g	2.061	1.043	2.52139e-09	AT3G14680.1	CYP72A14	cytochrome P450, family 72, subfamily A, polypeptide 14
orange1.1g009835m.g	2.059	1.042	0.0102038	AT2G34930.1		disease resistance family protein / LRR family protein
orange1.1g020726m.g	2.059	1.042	1.13606e-05	AT4G08950.1	EXO	Phosphate-responsive 1 family protein
orange1.1g029564m.g	2.055	1.039	2.39477e-09	AT3G54040.1		PAR1 protein
orange1.1g001640m.g	2.052	1.037	0.00289852	AT1G30860.1		RING/U-box superfamily protein
orange1.1g006099m.g	2.052	1.037	4.84447e-12	AT3G46510.1	ATPUB13,PUB13	plant U-box 13
orange1.1g010329m.g	2.052	1.037	7.25039e-21	AT4G23180.1	CRK10,RLK4	cysteine-rich RLK (RECEPTOR-like protein kinase) 10
orange1.1g004418m.g	2.05	1.036	3.63101e-07	AT1G57820.1	ORTH2,VIM1	Zinc finger (C3HC4-type RING finger) family protein
orange1.1g023190m.g	2.05	1.036	7.2742e-20	AT1G01720.1	ANAC002,ATAF1	NAC (No Apical Meristem) domain transcriptional regulator superfamily protein
orange1.1g003967m.g	2.049	1.035	0.00753063	AT3G43210.1	ATNACK2,NACK2,TES	ATP binding microtubule motor family protein
orange1.1g007720m.g	2.049	1.035	0.00369545	AT3G26570.1	ORF02,PHT2;1	phosphate transporter 2;1
orange1.1g032052m.g	2.048	1.034	8.45265e-05	AT2G24840.1	AGL61,DIA	AGAMOUS-like 61
orange1.1g007201m.g	2.046	1.033	0.00615366	AT1G32450.1	NRT1.5	nitrate transporter 1.5
orange1.1g041465m.g	2.046	1.033	1.20331e-05
orange1.1g026183m.g	2.044	1.032	2.02105e-12	AT2G38380.1		Peroxidase superfamily protein
orange1.1g009053m.g	2.043	1.031	0.0214969	AT5G17880.1	CSA1	disease resistance protein (TIR-NBS-LRR class)
orange1.1g014326m.g	2.044	1.031	0.038622	AT3G47620.1	AtTCP14,TCP14	TEOSINTE BRANCHED, cycloidea and PCF (TCP) 14
orange1.1g031431m.g	2.043	1.031	4.08014e-12	AT1G24020.1	MLP423	MLP-like protein 423
orange1.1g023637m.g	2.04	1.029	3.52856e-07	AT1G61560.1	ATMLO6,MLO6	Seven transmembrane MLO family protein
orange1.1g027664m.g	2.041	1.029	8.48155e-10	AT4G37980.1	ATCAD7,CAD7,ELI3,ELI3-1	elicitor-activated gene 3-1
orange1.1g001023m.g	2.039	1.028	9.34153e-15	AT5G04930.1	ALA1	aminophospholipid ATPase 1
orange1.1g018843m.g	2.039	1.028	3.76753e-10	AT5G19980.1	GONST4	golgi nucleotide sugar transporter 4
orange1.1g002204m.g	2.037	1.027	4.92189e-06	AT2G27880.1	AGO5	Argonaute family protein
orange1.1g013957m.g	2.037	1.026	3.63721e-07	AT4G31980.1
orange1.1g041698m.g	2.037	1.026	4.09194e-08	AT1G11260.1	ATSTP1,STP1	sugar transporter 1
orange1.1g026857m.g	2.035	1.025	1.97219e-07	AT3G05700.1		Drought-responsive family protein
orange1.1g029873m.g	2.036	1.025	3.94609e-13	AT1G17530.1	ATTIM23-1,TIM23-1	translocase of inner mitochondrial membrane 23
orange1.1g014975m.g	2.034	1.024	0.0233673	AT5G61280.1		Remorin family protein
orange1.1g005443m.g	2.031	1.022	7.21437e-14	AT1G68690.1		Protein kinase superfamily protein
orange1.1g045150m.g	2.031	1.022	1.44943e-11	AT3G46530.1	RPP13	NB-ARC domain-containing disease resistance protein
orange1.1g006739m.g	2.029	1.021	1.83215e-07	AT2G31880.1	EVR,SOBIR1	Leucine-rich repeat protein kinase family protein
orange1.1g012185m.g	2.03	1.021	3.91935e-20	AT2G02860.2	ATSUC3,ATSUT2,SUC3,SUT2	sucrose transporter 2
orange1.1g031313m.g	2.028	1.02	1.7058e-07
orange1.1g032356m.g	2.028	1.02	0.0385016	AT1G07650.1		Leucine-rich repeat transmembrane protein kinase
orange1.1g033248m.g	2.028	1.02	0.00571763	AT2G06520.1	PSBX	photosystem II subunit X
orange1.1g018560m.g	2.026	1.019	7.78347e-18	AT1G54320.1		LEM3 (ligand-effect modulator 3) family protein / CDC50 family protein
orange1.1g033470m.g	2.026	1.019	3.03196e-10	AT3G26980.1	MUB4	membrane-anchored ubiquitin-fold protein 4 precursor
orange1.1g037290m.g	2.026	1.019	0.00282134	AT5G44210.1	ATERF-9,ATERF9,ERF9	erf domain protein 9
orange1.1g037604m.g	2.024	1.017	1.7942e-07	AT1G69550.1		disease resistance protein (TIR-NBS-LRR class)
orange1.1g044068m.g	2.024	1.017	0.0114172	AT3G63470.1	scpl40	serine carboxypeptidase-like 40
orange1.1g048084m.g	2.022	1.016	1.97016e-05	AT3G14470.1		NB-ARC domain-containing disease resistance protein
orange1.1g006102m.g	2.021	1.015	4.34659e-12	AT1G58030.1	CAT2	cationic amino acid transporter 2
orange1.1g037868m.g	2.02	1.015	0.0374422
orange1.1g046442m.g	2.021	1.015	2.22892e-08	AT1G08940.1		Phosphoglycerate mutase family protein
orange1.1g010547m.g	2.018	1.013	1.13556e-17	AT4G04955.1	ALN,ATALN	allantoinase
orange1.1g023293m.g	2.019	1.013	1.25418e-08	AT2G02960.1		RING/FYVE/PHD zinc finger superfamily protein
orange1.1g031189m.g	2.016	1.012	0.04818	AT4G33985.1		Protein of unknown function (DUF1685)
orange1.1g002262m.g	2.014	1.01	0.000162396	AT3G48200.1
orange1.1g022951m.g	2.013	1.009	6.35421e-16	AT2G37250.1	ADK,ATPADK1	adenosine kinase
orange1.1g036122m.g	2.011	1.008	1.14707e-08	AT5G50860.1		Protein kinase superfamily protein
orange1.1g001737m.g	2.01	1.007	1.34272e-13	AT4G11800.1		Calcineurin-like metallo-phosphoesterase superfamily protein
orange1.1g006875m.g	2.009	1.006	2.21842e-13	AT5G57580.1		Calmodulin-binding protein
orange1.1g010456m.g	2.009	1.006	3.86772e-20	AT1G50460.1	ATHKL1,HKL1	hexokinase-like 1
orange1.1g017978m.g	2.008	1.006	0.0330387	AT1G69580.1		Homeodomain-like superfamily protein
orange1.1g040421m.g	2.008	1.006	3.71081e-05	AT2G27190.1	ATPAP1,ATPAP12,PAP1,PAP12	purple acid phosphatase 12
orange1.1g013014m.g	2.007	1.005	4.68644e-13	AT3G27925.1	Deg1,DEGP1	DegP protease 1
orange1.1g014877m.g	2.006	1.005	5.01899e-11	AT3G56940.1	ACSF,CHL27,CRD1	dicarboxylate diiron protein, putative (Crd1)
orange1.1g027825m.g	2.005	1.004	2.65978e-05	AT1G64500.1		Glutaredoxin family protein
orange1.1g004438m.g	2.003	1.002	0.000247549	AT2G16500.1	ADC1,ARGDC,ARGDC1,SPE1	arginine decarboxylase 1
orange1.1g005522m.g	2.003	1.002	2.08397e-16	AT2G23450.2		Protein kinase superfamily protein
orange1.1g034228m.g	2.003	1.002	1.34388e-05
orange1.1g001835m.g	2.001	1.001	1.08074e-07	AT4G11610.1		C2 calcium/lipid-binding plant phosphoribosyltransferase family protein
orange1.1g037627m.g	2.001	1.001	3.35721e-06	AT3G46530.1	RPP13	NB-ARC domain-containing disease resistance protein
orange1.1g007550m.g	2	1	3.64713e-12	AT5G45110.1	ATNPR3,NPR3	NPR1-like protein 3
orange1.1g018242m.g	0.5	-1	2.27498e-07	AT2G41290.1	SSL2	strictosidine synthase-like 2
orange1.1g046220m.g	0.5	-1	8.5308e-05	AT5G67360.1	ARA12	Subtilase family protein
orange1.1g009834m.g	0.499	-1.002	6.6194e-13	AT5G13800.1	CRN1,PPH	pheophytinase
orange1.1g021008m.g	0.499	-1.003	0.00135475	AT1G56430.1	ATNAS4,NAS4	nicotianamine synthase 4
orange1.1g038518m.g	0.499	-1.003	0.0392863	AT3G13310.1		Chaperone DnaJ-domain superfamily protein
orange1.1g043704m.g	0.499	-1.004	8.8177e-10	AT4G15440.1	CYP74B2,HPL1	hydroperoxide lyase 1
orange1.1g009943m.g	0.498	-1.005	1.53785e-17	AT4G36920.2	AP2,FL1,FLO2	Integrase-type DNA-binding superfamily protein
orange1.1g046605m.g	0.498	-1.005	2.76658e-13	AT4G34131.1	UGT73B3	UDP-glucosyl transferase 73B3
orange1.1g047851m.g	0.498	-1.005	9.48144e-10	AT4G36640.2		Sec14p-like phosphatidylinositol transfer family protein
orange1.1g016208m.g	0.498	-1.006	1.02869e-12	AT1G30620.2	HSR8,MUR4,UXE1	NAD(P)-binding Rossmann-fold superfamily protein
orange1.1g020026m.g	0.498	-1.006	6.45517e-16	AT2G40620.1		Basic-leucine zipper (bZIP) transcription factor family protein
orange1.1g034269m.g	0.497	-1.008	1.16946e-07	AT1G75750.1	GASA1	GAST1 protein homolog 1
orange1.1g048760m.g	0.497	-1.008	4.8205e-07	AT1G64450.1		Glycine-rich protein family
orange1.1g001559m.g	0.496	-1.012	1.63875e-13	AT4G33150.2	LKR,LKR/SDH,SDH	lysine-ketoglutarate reductase/saccharopine dehydrogenase bifunctional enzyme
orange1.1g022516m.g	0.496	-1.012	1.38261e-16	AT4G35550.1	ATWOX13,HB-4,WOX13	WUSCHEL related homeobox 13
orange1.1g047879m.g	0.495	-1.013	0.000632268	AT2G43990.1
orange1.1g011522m.g	0.495	-1.014	2.41769e-21	AT5G05690.1	CBB3,CPD,CYP90,CYP90A,CYP90A1,DWF3	Cytochrome P450 superfamily protein
orange1.1g047146m.g	0.495	-1.014	2.29877e-08	AT1G08070.1	OTP82	Tetratricopeptide repeat (TPR)-like superfamily protein
orange1.1g001858m.g	0.495	-1.015	3.06081e-07	AT3G47570.1		Leucine-rich repeat protein kinase family protein
orange1.1g020073m.g	0.495	-1.015	0.00817616	AT2G45630.2		D-isomer specific 2-hydroxyacid dehydrogenase family protein
orange1.1g023035m.g	0.495	-1.015	7.14853e-15	AT5G20700.1		Protein of unknown function (DUF581)
orange1.1g046809m.g	0.495	-1.015	3.23627e-20	AT2G47120.1		NAD(P)-binding Rossmann-fold superfamily protein
orange1.1g037067m.g	0.494	-1.018	1.1191e-05	AT1G31410.1		putrescine-binding periplasmic protein-related
orange1.1g027419m.g	0.494	-1.019	0.0305105	AT1G17860.1		Kunitz family trypsin and protease inhibitor protein
orange1.1g034978m.g	0.493	-1.019	0.0286359	AT4G28290.1
orange1.1g036429m.g	0.493	-1.019	3.134e-08	AT4G23885.1
orange1.1g020387m.g	0.493	-1.02	1.4224e-10	AT1G75460.1		ATP-dependent protease La (LON) domain protein
orange1.1g009096m.g	0.492	-1.022	9.38667e-08	AT2G42580.1	TTL3,VIT	tetratricopetide-repeat thioredoxin-like 3
orange1.1g019155m.g	0.492	-1.024	1.17072e-18	AT5G57050.1	ABI2,AtABI2	Protein phosphatase 2C family protein
orange1.1g021596m.g	0.492	-1.024	2.57796e-15	AT4G39230.1		NmrA-like negative transcriptional regulator family protein
orange1.1g010614m.g	0.491	-1.026	3.75849e-22	AT3G26300.1	CYP71B34	cytochrome P450, family 71, subfamily B, polypeptide 34
orange1.1g036407m.g	0.491	-1.026	1.71739e-06	AT4G25390.1		Protein kinase superfamily protein
orange1.1g024284m.g	0.491	-1.027	4.14757e-08	AT3G47690.1	ATEB1A,ATEB1H2,EB1A	microtubule end binding protein EB1A
orange1.1g024498m.g	0.491	-1.027	7.53338e-23	AT1G79510.2		Uncharacterized conserved protein (DUF2358)
orange1.1g040793m.g	0.491	-1.027	7.76321e-05
orange1.1g018559m.g	0.49	-1.029	8.96143e-09	AT1G08810.1	AtMYB60,MYB60	myb domain protein 60
orange1.1g020219m.g	0.49	-1.029	6.64963e-15	AT5G02230.1		Haloacid dehalogenase-like hydrolase (HAD) superfamily protein
orange1.1g039142m.g	0.49	-1.029	4.11108e-06	AT5G42590.1	CYP71A16	cytochrome P450, family 71, subfamily A, polypeptide 16
orange1.1g037222m.g	0.49	-1.03	3.79506e-06	AT5G63020.1		Disease resistance protein (CC-NBS-LRR class) family
orange1.1g014536m.g	0.489	-1.031	2.42638e-11	AT1G17665.1
orange1.1g030842m.g	0.489	-1.033	4.05515e-09	AT4G14870.1		secE/sec61-gamma protein transport protein
orange1.1g034932m.g	0.488	-1.034	8.81512e-07	AT2G23090.1		Uncharacterised protein family SERF
orange1.1g014047m.g	0.488	-1.035	2.23084e-16	AT1G80530.1		Major facilitator superfamily protein
orange1.1g002055m.g	0.488	-1.036	0.000119236	AT2G34930.1		disease resistance family protein / LRR family protein
orange1.1g036258m.g	0.487	-1.038	0.0447664	AT3G47570.1		Leucine-rich repeat protein kinase family protein
orange1.1g028118m.g	0.487	-1.039	0.0191914	AT1G53860.1		Remorin family protein
orange1.1g041680m.g	0.487	-1.039	8.6954e-07	AT3G53010.1		Domain of unknown function (DUF303)
orange1.1g012514m.g	0.486	-1.041	1.90653e-09	AT3G53960.1		Major facilitator superfamily protein
orange1.1g006550m.g	0.485	-1.043	5.69254e-20	AT5G02030.1	BLH9,BLR,HB-6,LSN,PNY,RPL,VAN	POX (plant homeobox) family protein
orange1.1g037721m.g	0.485	-1.043	0.000997074	AT5G54010.1		UDP-Glycosyltransferase superfamily protein
orange1.1g048535m.g	0.485	-1.044	6.31269e-05	AT4G04960.1		Concanavalin A-like lectin protein kinase family protein
orange1.1g041902m.g	0.485	-1.045	5.81667e-20	AT4G15550.1	IAGLU	indole-3-acetate beta-D-glucosyltransferase
orange1.1g034028m.g	0.484	-1.046	0.00540713
orange1.1g009185m.g	0.484	-1.047	3.43533e-05	AT3G18830.1	ATPLT5,ATPMT5,PMT5	polyol/monosaccharide transporter 5
orange1.1g027394m.g	0.484	-1.047	1.56062e-11	AT5G66450.1		Phosphatidic acid phosphatase (PAP2) family protein
orange1.1g023433m.g	0.484	-1.048	2.97061e-11	AT3G63170.1		Chalcone-flavanone isomerase family protein
orange1.1g037361m.g	0.484	-1.048	2.67821e-08	AT1G64940.1	CYP89A6	cytochrome P450, family 87, subfamily A, polypeptide 6
orange1.1g040727m.g	0.484	-1.048	0.000188352	AT2G34300.2		S-adenosyl-L-methionine-dependent methyltransferases superfamily protein
orange1.1g037312m.g	0.483	-1.049	1.70652e-09	AT5G44060.1
orange1.1g045547m.g	0.483	-1.049	5.32112e-05
orange1.1g041944m.g	0.482	-1.054	1.4051e-06	AT2G42760.1
orange1.1g027931m.g	0.481	-1.055	0.00356649
orange1.1g021204m.g	0.481	-1.056	6.16187e-12	AT5G65020.1	ANNAT2	annexin 2
orange1.1g024501m.g	0.481	-1.057	3.50502e-17	AT1G25480.1		Aluminium activated malate transporter family protein
orange1.1g041001m.g	0.481	-1.057	3.10817e-06	AT3G02468.1	CPuORF9	conserved peptide upstream open reading frame 9
orange1.1g021485m.g	0.48	-1.058	1.54651e-18	AT4G30580.1	ATS2,EMB1995,LPAT1	Phospholipid/glycerol acyltransferase family protein
orange1.1g018375m.g	0.479	-1.062	2.4294e-08	AT3G62860.1		alpha/beta-Hydrolases superfamily protein
orange1.1g026331m.g	0.479	-1.062	9.22936e-10	AT3G29030.1	ATEXP5,ATEXPA5,ATHEXP ALPHA 1.4,EXP5,EXPA5	expansin A5
orange1.1g044243m.g	0.479	-1.062	1.91459e-07	AT1G24430.1		HXXXD-type acyl-transferase family protein
orange1.1g020892m.g	0.479	-1.063	1.21373e-13	AT4G25700.1	B1,BCH1,BETA-OHASE 1,chy1	beta-hydroxylase 1
orange1.1g009605m.g	0.478	-1.064	2.38383e-22	AT4G27020.1
orange1.1g011590m.g	0.478	-1.064	2.10292e-09	AT5G17380.1		Thiamine pyrophosphate dependent pyruvate decarboxylase family protein
orange1.1g014753m.g	0.477	-1.067	9.59047e-12	AT1G32240.1	KAN2	Homeodomain-like superfamily protein
orange1.1g007512m.g	0.477	-1.068	7.70291e-10	AT4G34200.1	EDA9	D-3-phosphoglycerate dehydrogenase
orange1.1g042782m.g	0.477	-1.068	1.36354e-12	AT1G75450.1	ATCKX5,ATCKX6,CKX5	cytokinin oxidase 5
orange1.1g043892m.g	0.477	-1.068	0.00403871	AT5G42650.1	AOS,CYP74A,DDE2	allene oxide synthase
orange1.1g032012m.g	0.477	-1.069	1.13018e-06	AT5G10530.1		Concanavalin A-like lectin protein kinase family protein
orange1.1g036070m.g	0.477	-1.069	6.63811e-06	AT3G49190.1		O-acyltransferase (WSD1-like) family protein
orange1.1g028571m.g	0.476	-1.07	3.36658e-18	AT4G13830.2	J20	DNAJ-like 20
orange1.1g019755m.g	0.476	-1.071	4.32043e-14	AT3G57270.1	BG1	beta-1,3-glucanase 1
orange1.1g035450m.g	0.476	-1.072	0.0457623
orange1.1g003200m.g	0.475	-1.073	2.0259e-08	AT2G34930.1		disease resistance family protein / LRR family protein
orange1.1g023959m.g	0.475	-1.074	1.78522e-12	AT2G46780.1		RNA-binding (RRM/RBD/RNP motifs) family protein
orange1.1g006902m.g	0.473	-1.08	0.000189599	AT4G10780.1		LRR and NB-ARC domains-containing disease resistance protein
orange1.1g047480m.g	0.473	-1.08	4.50115e-14	AT2G29760.1	OTP81	Tetratricopeptide repeat (TPR)-like superfamily protein
orange1.1g048247m.g	0.473	-1.08	0.00142469	AT1G64690.1	BLT	branchless trichome
orange1.1g007273m.g	0.473	-1.081	1.62407e-12	AT5G58000.1		Reticulon family protein
orange1.1g036614m.g	0.473	-1.081	0.0178805	AT1G47620.1	CYP96A8	cytochrome P450, family 96, subfamily A, polypeptide 8
orange1.1g041755m.g	0.473	-1.081	3.22076e-19	AT1G77280.1		Protein kinase protein with adenine nucleotide alpha hydrolases-like domain
orange1.1g042608m.g	0.472	-1.083	0.00387615	AT5G19790.1	RAP2.11	related to AP2 11
orange1.1g046710m.g	0.471	-1.086	2.47464e-05	AT3G09270.1	ATGSTU8,GSTU8	glutathione S-transferase TAU 8
orange1.1g031016m.g	0.47	-1.089	9.44721e-09	AT3G50560.1		NAD(P)-binding Rossmann-fold superfamily protein
orange1.1g038803m.g	0.47	-1.09	8.50158e-08	AT5G67620.1
orange1.1g033492m.g	0.469	-1.091	0.000108763	AT5G47550.1		Cystatin/monellin superfamily protein
orange1.1g009466m.g	0.469	-1.093	0.0177243	AT3G06130.1		Heavy metal transport/detoxification superfamily protein
orange1.1g046320m.g	0.469	-1.093	0.0263674	AT5G63890.2	ATHDH,HDH,HISN8	histidinol dehydrogenase
orange1.1g021726m.g	0.468	-1.095	4.87058e-08	AT4G31500.1	ATR4,CYP83B1,RED1,RNT1,SUR2	cytochrome P450, family 83, subfamily B, polypeptide 1
orange1.1g025287m.g	0.468	-1.096	6.30946e-12	AT4G16380.1		Heavy metal transport/detoxification superfamily protein
orange1.1g041414m.g	0.468	-1.097	0.00216362	AT2G28710.1		C2H2-type zinc finger family protein
orange1.1g045686m.g	0.467	-1.097	6.16046e-12	AT5G63020.1		Disease resistance protein (CC-NBS-LRR class) family
orange1.1g003397m.g	0.467	-1.099	4.0609e-13	AT2G18940.1		Tetratricopeptide repeat (TPR)-like superfamily protein
orange1.1g018868m.g	0.467	-1.099	1.24985e-16	AT2G26110.1		Protein of unknown function (DUF761)
orange1.1g007612m.g	0.466	-1.102	5.74893e-05	AT1G32450.1	NRT1.5	nitrate transporter 1.5
orange1.1g041256m.g	0.466	-1.102	0.000610902	AT5G54160.1	ATOMT1,OMT1	O-methyltransferase 1
orange1.1g042723m.g	0.466	-1.102	0.0132528	AT1G53850.2	ATPAE1,PAE1	20S proteasome alpha subunit E1
orange1.1g002759m.g	0.465	-1.103	9.54941e-18	AT1G12460.1		Leucine-rich repeat protein kinase family protein
orange1.1g030036m.g	0.466	-1.103	2.77884e-05	AT2G01918.1	PQL3	PsbQ-like 3
orange1.1g037682m.g	0.465	-1.104	7.16194e-05	AT5G67020.1
orange1.1g034468m.g	0.465	-1.105	3.27063e-08	AT2G29260.1		NAD(P)-binding Rossmann-fold superfamily protein
orange1.1g043621m.g	0.465	-1.105	0.0161299	AT2G03440.1	ATNRP1,NRP1	nodulin-related protein 1
orange1.1g027480m.g	0.464	-1.107	8.29477e-19	AT4G14746.1
orange1.1g044966m.g	0.464	-1.109	0.00100814
orange1.1g003847m.g	0.463	-1.112	0.0044812	AT4G37250.1		Leucine-rich repeat protein kinase family protein
orange1.1g009936m.g	0.462	-1.114	1.19003e-11	AT2G26870.1	NPC2	non-specific phospholipase C2
orange1.1g044974m.g	0.462	-1.115	0.0178631	AT2G18950.1	ATHPT,HPT1,TPT1,VTE2	homogentisate phytyltransferase 1
orange1.1g031616m.g	0.461	-1.116	0.00125499	AT4G14640.1	CAM8	calmodulin 8
orange1.1g036178m.g	0.461	-1.117	4.10327e-12	AT5G60850.1	OBP4	OBF binding protein 4
orange1.1g008737m.g	0.461	-1.118	5.9985e-24	AT1G71110.1
orange1.1g032429m.g	0.461	-1.118	6.99679e-17	AT1G23040.1		hydroxyproline-rich glycoprotein family protein
orange1.1g013951m.g	0.46	-1.121	5.7374e-14	AT2G36780.1		UDP-Glycosyltransferase superfamily protein
orange1.1g046309m.g	0.46	-1.121	0.0197057	AT1G69560.1	ATMYB105,LOF2,MYB105	myb domain protein 105
orange1.1g038654m.g	0.46	-1.122	0.0411071
orange1.1g045930m.g	0.46	-1.122	4.24151e-06	AT1G51460.1		ABC-2 type transporter family protein
orange1.1g011142m.g	0.459	-1.123	8.18282e-08	AT2G36750.1	UGT73C1	UDP-glucosyl transferase 73C1
orange1.1g000928m.g	0.459	-1.124	2.31786e-10	AT4G24610.1
orange1.1g046275m.g	0.459	-1.124	1.46615e-15	AT4G39400.1	ATBRI1,BIN1,BRI1,CBB2,DWF2	Leucine-rich receptor-like protein kinase family protein
orange1.1g007442m.g	0.458	-1.127	4.13766e-06	AT2G23450.1		Protein kinase superfamily protein
orange1.1g013590m.g	0.458	-1.128	0.00145533	AT2G45260.1		Plant protein of unknown function (DUF641)
orange1.1g030998m.g	0.457	-1.128	7.09043e-08	AT1G01900.1	ATSBT1.1,SBTI1.1	subtilase family protein
orange1.1g032200m.g	0.457	-1.129	2.045e-15
orange1.1g033125m.g	0.457	-1.129	0.00517098	AT1G52565.1
orange1.1g026440m.g	0.457	-1.131	6.38559e-10	AT2G03430.1		Ankyrin repeat family protein
orange1.1g045350m.g	0.456	-1.132	2.01285e-06	AT5G41761.1
orange1.1g032953m.g	0.456	-1.133	0.0355163
orange1.1g035282m.g	0.456	-1.133	0.000211845	AT1G27350.1		Ribosome associated membrane protein RAMP4
orange1.1g014222m.g	0.456	-1.134	2.80386e-14	AT1G55270.1		Galactose oxidase/kelch repeat superfamily protein
orange1.1g020856m.g	0.456	-1.134	1.9297e-11	AT3G48800.1		Sterile alpha motif (SAM) domain-containing protein
orange1.1g029668m.g	0.456	-1.134	1.13103e-08	AT3G43720.2		Bifunctional inhibitor/lipid-transfer protein/seed storage 2S albumin superfamily protein
orange1.1g046339m.g	0.456	-1.134	3.12333e-16	AT2G23250.1	UGT84B2	UDP-glucosyl transferase 84B2
orange1.1g002329m.g	0.455	-1.135	0.00380096	AT1G09050.1
orange1.1g022287m.g	0.455	-1.137	1.55891e-15	AT5G28150.1		Plant protein of unknown function (DUF868)
orange1.1g042876m.g	0.455	-1.137	0.0164681	AT4G08850.1		Leucine-rich repeat receptor-like protein kinase family protein
orange1.1g043045m.g	0.455	-1.137	0.0425363	AT5G26960.1		Galactose oxidase/kelch repeat superfamily protein
orange1.1g040810m.g	0.453	-1.141	1.21424e-11	AT1G01300.1		Eukaryotic aspartyl protease family protein
orange1.1g015337m.g	0.452	-1.145	9.14797e-24	AT1G51140.1		basic helix-loop-helix (bHLH) DNA-binding superfamily protein
orange1.1g040141m.g	0.452	-1.147	0.00912129	AT1G15690.1	ATAVP3,AtVHP1;1,AVP-3,AVP1	Inorganic H pyrophosphatase family protein
orange1.1g041977m.g	0.452	-1.147	0.00120237	AT3G46840.1		Subtilase family protein
orange1.1g039202m.g	0.451	-1.149	0.00954832	AT2G18660.1	PNP-A	plant natriuretic peptide A
orange1.1g030025m.g	0.451	-1.15	3.88458e-08	AT5G54160.1	ATOMT1,OMT1	O-methyltransferase 1
orange1.1g013797m.g	0.45	-1.151	2.831e-11	AT3G27150.1		Galactose oxidase/kelch repeat superfamily protein
orange1.1g039518m.g	0.45	-1.151	1.68284e-22	AT3G10200.1		S-adenosyl-L-methionine-dependent methyltransferases superfamily protein
orange1.1g002556m.g	0.45	-1.153	0.00136671	AT2G34930.1		disease resistance family protein / LRR family protein
orange1.1g026144m.g	0.449	-1.154	5.72944e-07	AT2G37390.1		Chloroplast-targeted copper chaperone protein
orange1.1g016111m.g	0.449	-1.156	1.73791e-14	AT5G13930.1	ATCHS,CHS,TT4	Chalcone and stilbene synthase family protein
orange1.1g036216m.g	0.449	-1.156	0.000206436	AT2G34930.1		disease resistance family protein / LRR family protein
orange1.1g019795m.g	0.448	-1.159	1.3575e-09	AT1G12780.1	ATUGE1,UGE1	UDP-D-glucose/UDP-D-galactose 4-epimerase 1
orange1.1g020199m.g	0.448	-1.159	1.51783e-06	AT1G19670.1	ATCLH1,ATHCOR1,CLH1,CORI1	chlorophyllase 1
orange1.1g041226m.g	0.448	-1.159	0.00648169	AT5G17220.1	ATGSTF12,GST26,GSTF12,TT19	glutathione S-transferase phi 12
orange1.1g037529m.g	0.447	-1.16	0.000552158	AT5G42200.1		RING/U-box superfamily protein
orange1.1g026418m.g	0.447	-1.163	1.98829e-25	AT1G80820.1	ATCCR2,CCR2	cinnamoyl coa reductase
orange1.1g009399m.g	0.446	-1.165	3.37571e-07	AT1G30760.1		FAD-binding Berberine family protein
orange1.1g043121m.g	0.445	-1.169	0.0194653	AT1G33330.1		Class I peptide chain release factor
orange1.1g002379m.g	0.445	-1.17	1.3934e-11	AT3G51770.2	ATEOL1,ETO1	tetratricopeptide repeat (TPR)-containing protein
orange1.1g021546m.g	0.444	-1.17	6.70785e-07	AT1G62420.1		Protein of unknown function (DUF506)
orange1.1g039413m.g	0.444	-1.172	1.96306e-16	AT2G36780.1		UDP-Glycosyltransferase superfamily protein
orange1.1g047282m.g	0.444	-1.173	4.43951e-05	AT3G28230.2
orange1.1g046802m.g	0.443	-1.176	0.00159691	AT1G60870.1	MEE9	maternal effect embryo arrest 9
orange1.1g016995m.g	0.442	-1.177	5.6474e-14	AT1G14590.1		Nucleotide-diphospho-sugar transferase family protein
orange1.1g030226m.g	0.442	-1.177	1.67947e-08	AT1G78020.1		Protein of unknown function (DUF581)
orange1.1g043718m.g	0.442	-1.177	2.426e-23	AT4G16380.1		Heavy metal transport/detoxification superfamily protein
orange1.1g023611m.g	0.442	-1.178	4.9442e-18	AT1G21390.1	emb2170	embryo defective 2170
orange1.1g023044m.g	0.441	-1.181	8.94325e-10	AT1G77160.1		Protein of unknown function (DUF506)
orange1.1g011016m.g	0.441	-1.183	7.62533e-17	AT5G39660.1	CDF2	cycling DOF factor 2
orange1.1g018142m.g	0.44	-1.184	2.3602e-11	AT3G12150.1
orange1.1g011541m.g	0.44	-1.185	8.60984e-23	AT5G07670.1		RNI-like superfamily protein
orange1.1g023178m.g	0.44	-1.185	0.000210806	AT1G07430.1	HAI2	highly ABA-induced PP2C gene 2
orange1.1g048692m.g	0.44	-1.185	2.73626e-07	AT1G05230.2	HDG2	homeodomain GLABROUS 2
orange1.1g018382m.g	0.439	-1.187	6.41305e-23	AT3G19450.1	ATCAD4,CAD,CAD-C,CAD4	GroES-like zinc-binding alcohol dehydrogenase family protein
orange1.1g045091m.g	0.439	-1.187	1.02325e-08	AT1G64380.1		Integrase-type DNA-binding superfamily protein
orange1.1g012250m.g	0.439	-1.188	7.11161e-13	AT5G65170.1		VQ motif-containing protein
orange1.1g025601m.g	0.439	-1.188	1.06469e-09	AT3G44610.1		Protein kinase superfamily protein
orange1.1g042694m.g	0.439	-1.188	7.99261e-21	AT3G11980.1	FAR2,MS2	Jojoba acyl CoA reductase-related male sterility protein
orange1.1g023658m.g	0.438	-1.192	5.50459e-09	AT1G61260.1		Protein of unknown function (DUF761)
orange1.1g014116m.g	0.437	-1.193	2.14843e-09	AT5G48930.1	HCT	hydroxycinnamoyl-CoA shikimate/quinate hydroxycinnamoyl transferase
orange1.1g018051m.g	0.437	-1.193	9.22093e-05	AT3G12750.1	ZIP1	zinc transporter 1 precursor
orange1.1g021920m.g	0.437	-1.193	0.000184433	AT3G48700.1	ATCXE13,CXE13	carboxyesterase 13
orange1.1g042217m.g	0.437	-1.193	1.15566e-07	AT5G20110.1		Dynein light chain type 1 family protein
orange1.1g018914m.g	0.437	-1.194	2.78615e-13	AT1G47480.1		alpha/beta-Hydrolases superfamily protein
orange1.1g011069m.g	0.437	-1.195	2.65678e-05	AT2G45550.1	CYP76C4	cytochrome P450, family 76, subfamily C, polypeptide 4
orange1.1g035803m.g	0.437	-1.195	0.000854492
orange1.1g017748m.g	0.436	-1.197	1.20256e-13	AT4G12560.1	CPR30	F-box and associated interaction domains-containing protein
orange1.1g009342m.g	0.435	-1.199	5.11546e-08	AT4G20820.1		FAD-binding Berberine family protein
orange1.1g038830m.g	0.436	-1.199	8.61262e-05	AT1G05680.1	UGT74E2	Uridine diphosphate glycosyltransferase 74E2
orange1.1g030642m.g	0.435	-1.202	9.89795e-21	AT3G54420.1	ATCHITIV,ATEP3,CHIV,EP3	homolog of carrot EP3-3 chitinase
orange1.1g006972m.g	0.434	-1.205	7.75773e-15	AT3G60380.1
orange1.1g009412m.g	0.433	-1.207	4.4121e-12	AT1G51440.1		alpha/beta-Hydrolases superfamily protein
orange1.1g027503m.g	0.433	-1.209	0.00036256	AT1G18200.1	AtRABA6b,RABA6b	RAB GTPase homolog A6B
orange1.1g026180m.g	0.432	-1.21	0.000922975	AT3G05660.1	AtRLP33,RLP33	receptor like protein 33
orange1.1g038233m.g	0.432	-1.21	0.0245782	AT5G06839.3	bZIP65,TGA10	bZIP transcription factor family protein
orange1.1g011984m.g	0.432	-1.211	3.33787e-18	AT5G54390.1	AHL,ATAHL,HL	HAL2-like
orange1.1g008706m.g	0.431	-1.213	1.56681e-14	AT3G07210.1
orange1.1g018131m.g	0.431	-1.213	6.30614e-16	AT5G25610.1	ATRD22,RD22	BURP domain-containing protein
orange1.1g042202m.g	0.431	-1.214	3.43679e-07	AT2G41540.1	GPDHC1	6-phosphogluconate dehydrogenase family protein
orange1.1g039047m.g	0.431	-1.215	8.10306e-05	AT2G28630.1	KCS12	3-ketoacyl-CoA synthase 12
orange1.1g036852m.g	0.43	-1.217	8.18116e-09	AT1G07430.1	HAI2	highly ABA-induced PP2C gene 2
orange1.1g035819m.g	0.43	-1.218	1.35121e-06	AT4G16740.2	ATTPS03,TPS03	terpene synthase 03
orange1.1g017393m.g	0.43	-1.219	1.42949e-36	AT1G64385.1
orange1.1g021422m.g	0.429	-1.22	5.93656e-05	AT2G28690.1		Protein of unknown function (DUF1635)
orange1.1g042058m.g	0.429	-1.22	0.000799092	AT2G35290.1
orange1.1g047092m.g	0.429	-1.22	2.20235e-10	AT3G57680.1		Peptidase S41 family protein
orange1.1g045430m.g	0.429	-1.221	1.54611e-20	AT4G24220.1	AWI31,VEP1	NAD(P)-binding Rossmann-fold superfamily protein
orange1.1g045201m.g	0.429	-1.222	0.000495429	AT4G18030.1		S-adenosyl-L-methionine-dependent methyltransferases superfamily protein
orange1.1g043067m.g	0.428	-1.223	0.030043	AT3G57230.1	AGL16	AGAMOUS-like 16
orange1.1g036209m.g	0.428	-1.224	0.000920258	AT3G57990.1
orange1.1g045477m.g	0.427	-1.226	1.98692e-13	AT5G54160.1	ATOMT1,OMT1	O-methyltransferase 1
orange1.1g021607m.g	0.427	-1.228	2.31272e-05	AT2G38750.1	ANNAT4	annexin 4
orange1.1g035670m.g	0.427	-1.228	6.33903e-09	AT3G25570.1		Adenosylmethionine decarboxylase family protein
orange1.1g009239m.g	0.426	-1.232	6.09718e-10	AT2G02160.1		CCCH-type zinc finger family protein
orange1.1g030210m.g	0.425	-1.233	4.46939e-10	AT3G57680.1		Peptidase S41 family protein
orange1.1g039671m.g	0.426	-1.233	0.000997029	AT1G19190.1		alpha/beta-Hydrolases superfamily protein
orange1.1g024134m.g	0.425	-1.235	7.65606e-06	AT2G23620.1	ATMES1,MES1	methyl esterase 1
orange1.1g044166m.g	0.425	-1.235	5.12965e-06	AT1G65900.1
orange1.1g012689m.g	0.425	-1.236	6.67292e-20	AT1G65450.1		HXXXD-type acyl-transferase family protein
orange1.1g047000m.g	0.424	-1.238	1.61875e-06	AT5G54160.1	ATOMT1,OMT1	O-methyltransferase 1
orange1.1g014849m.g	0.423	-1.241	1.13736e-15	AT5G01820.1	ATCIPK14,ATSR1,CIPK14,SnRK3.15,SR1	serine/threonine protein kinase 1
orange1.1g036917m.g	0.422	-1.243	1.88427e-18	AT2G40890.1	CYP98A3	cytochrome P450, family 98, subfamily A, polypeptide 3
orange1.1g046159m.g	0.421	-1.248	7.56915e-05	AT3G13130.1
orange1.1g018844m.g	0.421	-1.249	4.78182e-11	AT2G42990.1		GDSL-like Lipase/Acylhydrolase superfamily protein
orange1.1g035892m.g	0.421	-1.249	3.42139e-18	AT1G65480.1	FT	PEBP (phosphatidylethanolamine-binding protein) family protein
orange1.1g010588m.g	0.419	-1.253	8.4516e-15	AT1G26560.1	BGLU40	beta glucosidase 40
orange1.1g023638m.g	0.419	-1.254	1.94819e-12	AT5G15120.1		Protein of unknown function (DUF1637)
orange1.1g034010m.g	0.419	-1.254	0.00249722	AT4G27740.1		Yippee family putative zinc-binding protein
orange1.1g038580m.g	0.419	-1.255	8.24714e-08	AT5G07620.1		Protein kinase superfamily protein
orange1.1g029298m.g	0.419	-1.256	5.34751e-05	AT4G25780.1		CAP (Cysteine-rich secretory proteins, Antigen 5, and Pathogenesis-related 1 protein) superfamily protein
orange1.1g030972m.g	0.418	-1.257	3.22606e-13	AT1G15380.2		Lactoylglutathione lyase / glyoxalase I family protein
orange1.1g032826m.g	0.418	-1.257	6.26803e-18	AT3G21560.1	UGT84A2	UDP-Glycosyltransferase superfamily protein
orange1.1g035259m.g	0.418	-1.257	0.0167178	AT3G48660.1		Protein of unknown function (DUF 3339)
orange1.1g015967m.g	0.417	-1.26	5.98595e-15	AT2G44580.1		zinc ion binding
orange1.1g034098m.g	0.417	-1.261	1.87328e-13
orange1.1g036311m.g	0.417	-1.264	7.46852e-17	AT1G70370.1	PG2	polygalacturonase 2
orange1.1g035302m.g	0.416	-1.265	7.0348e-11
orange1.1g012444m.g	0.416	-1.266	1.78614e-16	AT5G01260.2		Carbohydrate-binding-like fold
orange1.1g043000m.g	0.414	-1.272	8.25565e-09	AT1G70140.1	ATFH8,FH8	formin 8
orange1.1g044222m.g	0.414	-1.273	7.58051e-12	AT1G17060.1	CYP72C1,SOB7	cytochrome p450 72c1
orange1.1g020109m.g	0.413	-1.277	6.35906e-09	AT5G20190.1		Tetratricopeptide repeat (TPR)-like superfamily protein
orange1.1g016214m.g	0.412	-1.279	6.18777e-18	AT4G18210.1	ATPUP10,PUP10	purine permease 10
orange1.1g021031m.g	0.41	-1.285	1.54896e-11	AT4G38690.1		PLC-like phosphodiesterases superfamily protein
orange1.1g038612m.g	0.41	-1.286	1.61689e-12	AT5G20480.1	EFR	EF-TU receptor
orange1.1g036963m.g	0.409	-1.289	3.32845e-10	AT5G61890.1		Integrase-type DNA-binding superfamily protein
orange1.1g020448m.g	0.409	-1.29	3.60261e-11	AT2G43120.1		RmlC-like cupins superfamily protein
orange1.1g025815m.g	0.409	-1.29	1.47797e-20	AT1G07090.1	LSH6	Protein of unknown function (DUF640)
orange1.1g030609m.g	0.409	-1.29	5.11551e-07	AT3G11210.1		SGNH hydrolase-type esterase superfamily protein
orange1.1g008945m.g	0.409	-1.291	0.0135736	AT1G65590.1	ATHEX1,HEXO3	beta-hexosaminidase 3
orange1.1g012735m.g	0.409	-1.291	2.48875e-20	AT3G55700.1		UDP-Glycosyltransferase superfamily protein
orange1.1g047275m.g	0.409	-1.291	3.51742e-11	AT5G61520.1		Major facilitator superfamily protein
orange1.1g029815m.g	0.408	-1.292	2.60168e-11	AT1G64385.1
orange1.1g011738m.g	0.408	-1.294	0.0133674	AT1G11080.2	scpl31	serine carboxypeptidase-like 31
orange1.1g034906m.g	0.408	-1.294	8.27812e-13
orange1.1g016230m.g	0.407	-1.296	1.26066e-29	AT3G02630.1		Plant stearoyl-acyl-carrier-protein desaturase family protein
orange1.1g007654m.g	0.406	-1.299	4.60379e-21	AT3G01930.2		Major facilitator superfamily protein
orange1.1g020203m.g	0.406	-1.299	9.95199e-16	AT5G06860.1	ATPGIP1,PGIP1	polygalacturonase inhibiting protein 1
orange1.1g029389m.g	0.406	-1.299	3.15713e-08	AT5G15790.2		RING/U-box superfamily protein
orange1.1g020501m.g	0.406	-1.3	4.20505e-06	AT4G14880.3	ATCYS-3A,CYTACS1,OASA1,OLD3	O-acetylserine (thiol) lyase (OAS-TL) isoform A1
orange1.1g023081m.g	0.405	-1.302	1.794e-13	AT1G04770.1		Tetratricopeptide repeat (TPR)-like superfamily protein
orange1.1g034076m.g	0.405	-1.305	4.57891e-09	AT1G73965.1	CLE13	CLAVATA3/ESR-RELATED 13
orange1.1g015005m.g	0.404	-1.307	1.62243e-15	AT5G25110.1	CIPK25,SnRK3.25	CBL-interacting protein kinase 25
orange1.1g033245m.g	0.404	-1.307	1.09086e-05	AT4G13950.1	RALFL31	ralf-like 31
orange1.1g044557m.g	0.404	-1.307	0.000715006	AT5G50120.1		Transducin/WD40 repeat-like superfamily protein
orange1.1g033151m.g	0.404	-1.308	2.61089e-24	AT2G38540.1	ATLTP1,LP1,LTP1	lipid transfer protein 1
orange1.1g040802m.g	0.404	-1.308	0.00282532	AT2G15910.1		CSL zinc finger domain-containing protein
orange1.1g010171m.g	0.403	-1.31	2.27196e-28	AT3G16560.1		Protein phosphatase 2C family protein
orange1.1g044930m.g	0.403	-1.31	1.08772e-06	AT1G68360.1		C2H2 and C2HC zinc fingers superfamily protein
orange1.1g035840m.g	0.403	-1.311	0.0115652	AT2G41380.1		S-adenosyl-L-methionine-dependent methyltransferases superfamily protein
orange1.1g034610m.g	0.403	-1.312	1.63328e-11	AT3G13227.1		serine-rich protein-related
orange1.1g012474m.g	0.402	-1.314	5.83754e-32	AT3G11340.1		UDP-Glycosyltransferase superfamily protein
orange1.1g046231m.g	0.402	-1.315	0.00482858	AT5G49600.1		Protein of unknown function, DUF538
orange1.1g019915m.g	0.401	-1.319	9.56317e-08	AT3G01500.2	ATBCA1,ATSABP3,CA1,SABP3	carbonic anhydrase 1
orange1.1g016352m.g	0.401	-1.32	8.86565e-22	AT5G66730.1		C2H2-like zinc finger protein
orange1.1g013734m.g	0.4	-1.321	3.08397e-20	AT4G19420.1		Pectinacetylesterase family protein
orange1.1g032421m.g	0.4	-1.322	2.45195e-14	AT5G49120.1		Protein of unknown function (DUF581)
orange1.1g042491m.g	0.399	-1.324	6.41911e-25	AT5G54160.1	ATOMT1,OMT1	O-methyltransferase 1
orange1.1g040486m.g	0.399	-1.325	0.00964723	AT3G11340.1		UDP-Glycosyltransferase superfamily protein
orange1.1g045137m.g	0.399	-1.326	3.0182e-08	AT1G12220.1	RPS5	Disease resistance protein (CC-NBS-LRR class) family
orange1.1g027107m.g	0.399	-1.327	7.50463e-07	AT5G11590.1	TINY2	Integrase-type DNA-binding superfamily protein
orange1.1g014000m.g	0.398	-1.33	2.19103e-22	AT4G29250.1		HXXXD-type acyl-transferase family protein
orange1.1g030957m.g	0.397	-1.333	1.39738e-21	AT5G11260.1	HY5,TED 5	Basic-leucine zipper (bZIP) transcription factor family protein
orange1.1g041701m.g	0.397	-1.334	3.15219e-08
orange1.1g031611m.g	0.396	-1.335	8.64803e-05	AT1G08830.1	CSD1	copper/zinc superoxide dismutase 1
orange1.1g040640m.g	0.396	-1.335	5.76161e-11	AT1G17020.1	ATSRG1,SRG1	senescence-related gene 1
orange1.1g002155m.g	0.394	-1.342	1.11024e-20	AT5G07280.1	EMS1,EXS	Leucine-rich repeat transmembrane protein kinase
orange1.1g030291m.g	0.395	-1.342	0.0283132	AT4G35150.1		O-methyltransferase family protein
orange1.1g018088m.g	0.394	-1.343	2.5401e-36	AT3G10970.3		Haloacid dehalogenase-like hydrolase (HAD) superfamily protein
orange1.1g016642m.g	0.394	-1.345	9.8352e-08	AT2G29980.1	FAD3	fatty acid desaturase 3
orange1.1g002826m.g	0.393	-1.346	0.0040647	AT5G06940.1		Leucine-rich repeat receptor-like protein kinase family protein
orange1.1g010565m.g	0.393	-1.349	5.39915e-12	AT3G48280.1	CYP71A25	cytochrome P450, family 71, subfamily A, polypeptide 25
orange1.1g023542m.g	0.393	-1.349	0.00210245	AT5G02750.1		RING/U-box superfamily protein
orange1.1g042231m.g	0.393	-1.349	0.0072	AT3G22560.1		Acyl-CoA N-acyltransferases (NAT) superfamily protein
orange1.1g039111m.g	0.392	-1.351	2.32579e-26	AT3G05610.1		Plant invertase/pectin methylesterase inhibitor superfamily
orange1.1g028904m.g	0.391	-1.354	4.89593e-18	AT1G62760.1		Plant invertase/pectin methylesterase inhibitor superfamily protein
orange1.1g011716m.g	0.391	-1.356	0.00183355	AT3G25280.1		Major facilitator superfamily protein
orange1.1g003265m.g	0.389	-1.361	2.12951e-18	AT5G63020.1		Disease resistance protein (CC-NBS-LRR class) family
orange1.1g030821m.g	0.389	-1.361	1.01691e-08	AT2G01870.1
orange1.1g038699m.g	0.389	-1.361	0.00343816	AT4G08850.1		Leucine-rich repeat receptor-like protein kinase family protein
orange1.1g001705m.g	0.388	-1.365	1.47492e-11	AT4G10120.2	ATSPS4F	Sucrose-phosphate synthase family protein
orange1.1g029827m.g	0.388	-1.366	5.75771e-12	AT5G52390.1		PAR1 protein
orange1.1g011482m.g	0.387	-1.368	9.8483e-06	AT1G79720.1		Eukaryotic aspartyl protease family protein
orange1.1g016594m.g	0.387	-1.369	3.53141e-05	AT2G18890.1		Protein kinase superfamily protein
orange1.1g012080m.g	0.386	-1.372	8.36093e-09	AT4G27570.1		UDP-Glycosyltransferase superfamily protein
orange1.1g015381m.g	0.386	-1.374	4.08193e-08	AT5G58360.1	ATOFP3,OFP3	ovate family protein 3
orange1.1g006865m.g	0.385	-1.376	6.39791e-05	AT4G29210.1	GGT3,GGT4	gamma-glutamyl transpeptidase 4
orange1.1g024552m.g	0.385	-1.377	7.62295e-08	AT4G38260.1		Protein of unknown function (DUF833)
orange1.1g044331m.g	0.384	-1.38	3.121e-14	AT1G22110.1		structural constituent of ribosome
orange1.1g039325m.g	0.383	-1.385	0.000317066	AT1G07080.1		Thioredoxin superfamily protein
orange1.1g029144m.g	0.382	-1.388	1.17086e-21	AT4G35020.1	ARAC3,ATROP6,RAC3,RHO1PS,ROP6	RAC-like 3
orange1.1g010683m.g	0.382	-1.39	4.71248e-23	AT5G11580.1		Regulator of chromosome condensation (RCC1) family protein
orange1.1g011260m.g	0.382	-1.39	2.84133e-05	AT2G26150.1	ATHSFA2,HSFA2	heat shock transcription factor A2
orange1.1g022696m.g	0.382	-1.39	4.72387e-13	AT5G13870.1	EXGT-A4,XTH5	xyloglucan endotransglucosylase/hydrolase 5
orange1.1g007269m.g	0.381	-1.391	4.65226e-19	AT1G09890.1		Rhamnogalacturonate lyase family protein
orange1.1g024675m.g	0.381	-1.391	1.02145e-26	AT2G22430.1	ATHB6,HB6	homeobox protein 6
orange1.1g003966m.g	0.381	-1.394	1.22229e-24	AT3G27170.1	ATCLC-B,CLC-B	chloride channel B
orange1.1g048805m.g	0.38	-1.397	0.000520881	AT4G13310.1	CYP71A20	cytochrome P450, family 71, subfamily A, polypeptide 20
orange1.1g020224m.g	0.378	-1.402	3.22869e-14	AT4G04930.1	DES-1-LIKE	fatty acid desaturase family protein
orange1.1g023054m.g	0.378	-1.405	4.31167e-08	AT5G02540.1		NAD(P)-binding Rossmann-fold superfamily protein
orange1.1g037671m.g	0.377	-1.407	9.3711e-09	AT5G67140.1		F-box/RNI-like superfamily protein
orange1.1g022160m.g	0.376	-1.41	5.46969e-07	AT1G17020.1	ATSRG1,SRG1	senescence-related gene 1
orange1.1g016271m.g	0.375	-1.414	1.51643e-21	AT1G17840.1	ABCG11,ATWBC11,COF1,DSO,WBC11	white-brown complex homolog protein 11
orange1.1g018585m.g	0.375	-1.415	2.6307e-08	AT1G31260.1	ZIP10	zinc transporter 10 precursor
orange1.1g032112m.g	0.375	-1.416	2.35444e-14	AT3G06740.1	GATA15	GATA transcription factor 15
orange1.1g034749m.g	0.375	-1.416	0.000520965
orange1.1g033019m.g	0.374	-1.417	0.00471131
orange1.1g022468m.g	0.374	-1.419	0.0086421	AT2G33385.2	arpc2b	actin-related protein C2B
orange1.1g038785m.g	0.374	-1.42	8.50451e-06	AT3G19000.1		2-oxoglutarate (2OG) and Fe(II)-dependent oxygenase superfamily protein
orange1.1g022744m.g	0.372	-1.425	1.4085e-25	AT2G43820.1	ATSAGT1,GT,SAGT1,SGT1,UGT74F2	UDP-glucosyltransferase 74F2
orange1.1g042047m.g	0.371	-1.432	3.16447e-05	AT4G32280.1	IAA29	indole-3-acetic acid inducible 29
orange1.1g041559m.g	0.37	-1.435	8.23975e-16	AT1G65480.1	FT	PEBP (phosphatidylethanolamine-binding protein) family protein
orange1.1g045070m.g	0.37	-1.435	3.39997e-35	AT5G17240.1	SDG40	SET domain group 40
orange1.1g033052m.g	0.369	-1.437	1.4224e-10
orange1.1g046326m.g	0.369	-1.439	7.41832e-06	AT4G01070.1	GT72B1,UGT72B1	UDP-Glycosyltransferase superfamily protein
orange1.1g008367m.g	0.369	-1.44	7.97635e-16	AT3G54140.1	ATPTR1,PTR1	peptide transporter 1
orange1.1g016971m.g	0.369	-1.44	1.36199e-14	AT5G50570.1		Squamosa promoter-binding protein-like (SBP domain) transcription factor family protein
orange1.1g027922m.g	0.368	-1.44	5.89479e-15	AT3G22142.1		Bifunctional inhibitor/lipid-transfer protein/seed storage 2S albumin superfamily protein
orange1.1g028913m.g	0.368	-1.442	1.75376e-11	AT5G25390.2	SHN2	Integrase-type DNA-binding superfamily protein
orange1.1g016723m.g	0.367	-1.444	0.0100594	AT4G24220.1	AWI31,VEP1	NAD(P)-binding Rossmann-fold superfamily protein
orange1.1g009176m.g	0.367	-1.447	1.76941e-16	AT2G30300.1		Major facilitator superfamily protein
orange1.1g046580m.g	0.366	-1.448	4.45718e-16	AT4G21620.1		glycine-rich protein
orange1.1g014447m.g	0.366	-1.449	3.58489e-19	AT4G25000.1	AMY1,ATAMY1	alpha-amylase-like
orange1.1g039820m.g	0.366	-1.451	9.90268e-05
orange1.1g018992m.g	0.366	-1.452	7.22783e-20	AT2G38500.1		2-oxoglutarate (2OG) and Fe(II)-dependent oxygenase superfamily protein
orange1.1g010526m.g	0.365	-1.456	1.06289e-15	AT5G04660.1	CYP77A4	cytochrome P450, family 77, subfamily A, polypeptide 4
orange1.1g038990m.g	0.363	-1.461	8.65038e-13	AT5G04220.2	ATSYTC,NTMC2T1.3,NTMC2TYPE1.3,SYT3,SYTC	Calcium-dependent lipid-binding (CaLB domain) family protein
orange1.1g038982m.g	0.363	-1.462	0.00278437	AT4G30270.1	MERI-5,MERI5B,SEN4,XTH24	xyloglucan endotransglucosylase/hydrolase 24
orange1.1g039714m.g	0.363	-1.462	0.00871243
orange1.1g006835m.g	0.363	-1.463	6.10386e-18	AT1G64390.1	AtGH9C2,GH9C2	glycosyl hydrolase 9C2
orange1.1g034781m.g	0.362	-1.464	1.37163e-12
orange1.1g036292m.g	0.361	-1.468	2.83546e-29	AT4G39230.1		NmrA-like negative transcriptional regulator family protein
orange1.1g046652m.g	0.361	-1.469	3.70263e-19	AT4G13990.1		Exostosin family protein
orange1.1g031992m.g	0.36	-1.475	1.63996e-19	AT2G21140.1	ATPRP2,PRP2	proline-rich protein 2
orange1.1g047945m.g	0.36	-1.475	6.98245e-26	AT3G21760.1	HYR1	UDP-Glycosyltransferase superfamily protein
orange1.1g031898m.g	0.36	-1.476	2.46689e-30	AT2G47485.1
orange1.1g048825m.g	0.359	-1.477	0.000148811	AT3G63380.1		ATPase E1-E2 type family protein / haloacid dehalogenase-like hydrolase family protein
orange1.1g008783m.g	0.359	-1.479	6.01654e-15	AT1G58340.1	ZF14	MATE efflux family protein
orange1.1g018103m.g	0.358	-1.482	5.8555e-19	AT1G78080.1	RAP2.4	related to AP2 4
orange1.1g004371m.g	0.357	-1.488	2.68592e-31	AT1G55740.1	AtSIP1,SIP1	seed imbibition 1
orange1.1g037505m.g	0.356	-1.488	2.47019e-27	AT5G40470.1		RNI-like superfamily protein
orange1.1g000266m.g	0.356	-1.49	8.06125e-17	AT5G53460.2	GLT1	NADH-dependent glutamate synthase 1
orange1.1g045533m.g	0.356	-1.49	4.26789e-16	AT5G23960.1	ATTPS21,TPS21	terpene synthase 21
orange1.1g024729m.g	0.355	-1.494	3.78078e-33	AT1G79160.1
orange1.1g025538m.g	0.354	-1.498	1.11804e-38	AT3G14850.1	TBL41	TRICHOME BIREFRINGENCE-LIKE 41
orange1.1g033544m.g	0.353	-1.501	1.87866e-15	AT2G38540.1	ATLTP1,LP1,LTP1	lipid transfer protein 1
orange1.1g019020m.g	0.353	-1.504	1.16658e-09	AT5G15780.1		Pollen Ole e 1 allergen and extensin family protein
orange1.1g041185m.g	0.352	-1.505	2.48669e-16	AT4G27030.1	FAD4,FADA	fatty acid desaturase A
orange1.1g030482m.g	0.352	-1.508	4.45517e-08	AT5G25190.1		Integrase-type DNA-binding superfamily protein
orange1.1g019014m.g	0.351	-1.511	0.00209553	AT3G57240.1	BG3	beta-1,3-glucanase 3
orange1.1g039918m.g	0.351	-1.511	0.00273712	AT3G49760.1	AtbZIP5,bZIP5	basic leucine-zipper 5
orange1.1g018657m.g	0.35	-1.513	0.00155836	AT1G70210.1	ATCYCD1;1,CYCD1;1	CYCLIN D1;1
orange1.1g026225m.g	0.35	-1.516	8.49139e-05	AT1G69080.1		Adenine nucleotide alpha hydrolases-like superfamily protein
orange1.1g046904m.g	0.35	-1.516	2.57226e-09	AT5G06900.1	CYP93D1	cytochrome P450, family 93, subfamily D, polypeptide 1
orange1.1g032770m.g	0.349	-1.517	2.12986e-11	AT5G28060.1		Ribosomal protein S24e family protein
orange1.1g012655m.g	0.349	-1.519	0.00726851	AT4G24710.1		P-loop containing nucleoside triphosphate hydrolases superfamily protein
orange1.1g040540m.g	0.349	-1.52	0.000519316	AT3G24240.1		Leucine-rich repeat receptor-like protein kinase family protein
orange1.1g025919m.g	0.347	-1.526	1.05968e-34	AT1G69530.2	AT-EXP1,ATEXP1,ATEXPA1,ATHEXP ALPHA 1.2,EXP1,EXPA1	expansin A1
orange1.1g010638m.g	0.347	-1.528	2.14715e-05	AT3G48270.1	CYP71A26	cytochrome P450, family 71, subfamily A, polypeptide 26
orange1.1g043554m.g	0.347	-1.529	1.0487e-05	AT3G10910.1		RING/U-box superfamily protein
orange1.1g025347m.g	0.345	-1.534	5.21709e-26	AT2G40610.1	ATEXP8,ATEXPA8,ATHEXP ALPHA 1.11,EXP8,EXPA8	expansin A8
orange1.1g040740m.g	0.345	-1.537	1.01331e-19	AT3G30280.1		HXXXD-type acyl-transferase family protein
orange1.1g044675m.g	0.344	-1.541	2.38231e-07	AT1G58170.1		Disease resistance-responsive (dirigent-like protein) family protein
orange1.1g002238m.g	0.343	-1.544	3.33865e-23	AT1G66150.1	TMK1	transmembrane kinase 1
orange1.1g034448m.g	0.343	-1.545	2.73917e-05	AT5G66985.1
orange1.1g012878m.g	0.342	-1.549	1.93152e-12	AT4G31940.1	CYP82C4	cytochrome P450, family 82, subfamily C, polypeptide 4
orange1.1g024720m.g	0.342	-1.549	1.30995e-07	AT5G24600.1		Protein of unknown function, DUF599
orange1.1g028387m.g	0.342	-1.549	1.27924e-09	AT3G48290.2	CYP71A24	cytochrome P450, family 71, subfamily A, polypeptide 24
orange1.1g006168m.g	0.341	-1.55	2.45496e-07	AT1G70530.1	CRK3	cysteine-rich RLK (RECEPTOR-like protein kinase) 3
orange1.1g037737m.g	0.341	-1.55	0.000898388	AT3G26330.1	CYP71B37	cytochrome P450, family 71, subfamily B, polypeptide 37
orange1.1g044265m.g	0.34	-1.557	1.26424e-17	AT3G53950.1		glyoxal oxidase-related protein
orange1.1g014206m.g	0.34	-1.558	3.86811e-16	AT3G25810.1		Terpenoid cyclases/Protein prenyltransferases superfamily protein
orange1.1g028382m.g	0.34	-1.558	1.94339e-16	AT1G32700.1		PLATZ transcription factor family protein
orange1.1g018767m.g	0.338	-1.565	2.78578e-16	AT5G18840.1		Major facilitator superfamily protein
orange1.1g020576m.g	0.337	-1.568	5.74709e-07	AT3G48690.1	ATCXE12,CXE12	alpha/beta-Hydrolases superfamily protein
orange1.1g032152m.g	0.337	-1.569	7.36254e-15	AT1G24020.2	MLP423	MLP-like protein 423
orange1.1g032875m.g	0.337	-1.57	3.85308e-06	AT4G08850.1		Leucine-rich repeat receptor-like protein kinase family protein
orange1.1g046025m.g	0.337	-1.57	1.07979e-05
orange1.1g007817m.g	0.337	-1.571	0.0200149	AT3G14470.1		NB-ARC domain-containing disease resistance protein
orange1.1g036088m.g	0.336	-1.571	3.7312e-25	AT3G55090.1		ABC-2 type transporter family protein
orange1.1g036900m.g	0.336	-1.571	2.88021e-12	AT5G12890.1		UDP-Glycosyltransferase superfamily protein
orange1.1g048590m.g	0.336	-1.576	1.06644e-20	AT4G38060.1
orange1.1g037796m.g	0.334	-1.58	6.67593e-06	AT1G12663.1
orange1.1g001816m.g	0.334	-1.582	1.26424e-17	AT5G65700.1	BAM1	Leucine-rich receptor-like protein kinase family protein
orange1.1g036519m.g	0.333	-1.587	1.40604e-05	AT2G43820.1	ATSAGT1,GT,SAGT1,SGT1,UGT74F2	UDP-glucosyltransferase 74F2
orange1.1g033782m.g	0.332	-1.589	1.81984e-07	AT5G40460.1
orange1.1g017514m.g	0.332	-1.591	7.6671e-06	AT3G11480.1	ATBSMT1,BSMT1	S-adenosyl-L-methionine-dependent methyltransferases superfamily protein
orange1.1g046307m.g	0.332	-1.592	4.61693e-21	AT5G38970.1	ATBR6OX,BR6OX,BR6OX1,CYP85A1	brassinosteroid-6-oxidase 1
orange1.1g018738m.g	0.331	-1.594	2.57353e-17	AT5G55380.1		MBOAT (membrane bound O-acyl transferase) family protein
orange1.1g040285m.g	0.331	-1.596	1.58511e-36	AT2G45550.1	CYP76C4	cytochrome P450, family 76, subfamily C, polypeptide 4
orange1.1g042015m.g	0.329	-1.605	2.06624e-10	AT5G52900.1
orange1.1g033379m.g	0.328	-1.609	0.00135982	AT5G35740.1		Carbohydrate-binding X8 domain superfamily protein
orange1.1g036388m.g	0.327	-1.611	6.19514e-17	AT2G29350.2	SAG13	senescence-associated gene 13
orange1.1g048024m.g	0.326	-1.616	3.47459e-25	AT5G24530.1	DMR6	2-oxoglutarate (2OG) and Fe(II)-dependent oxygenase superfamily protein
orange1.1g029280m.g	0.326	-1.618	5.93475e-10	AT2G46680.1	ATHB-7,ATHB7,HB-7	homeobox 7
orange1.1g012242m.g	0.324	-1.627	8.02839e-38	AT5G39090.1		HXXXD-type acyl-transferase family protein
orange1.1g032033m.g	0.322	-1.633	1.99933e-05
orange1.1g017497m.g	0.322	-1.635	3.19719e-31	AT5G50915.2		basic helix-loop-helix (bHLH) DNA-binding superfamily protein
orange1.1g029203m.g	0.322	-1.637	1.51775e-23	AT3G61550.1		RING/U-box superfamily protein
orange1.1g011292m.g	0.321	-1.638	8.41378e-24	AT3G25180.1	CYP82G1	cytochrome P450, family 82, subfamily G, polypeptide 1
orange1.1g025197m.g	0.321	-1.639	0.000177282	AT1G73190.1	ALPHA-TIP,TIP3;1	Aquaporin-like superfamily protein
orange1.1g028991m.g	0.321	-1.641	4.02372e-16
orange1.1g006553m.g	0.319	-1.649	1.09389e-13	AT1G55850.1	ATCSLE1,CSLE1	cellulose synthase like E1
orange1.1g026325m.g	0.319	-1.649	1.26672e-22	AT2G01430.1	ATHB-17,ATHB17,HB17	homeobox-leucine zipper protein 17
orange1.1g036998m.g	0.318	-1.652	8.30753e-18	AT1G54330.1	ANAC020,NAC020	NAC domain containing protein 20
orange1.1g013852m.g	0.318	-1.655	4.34284e-37	AT1G69850.1	ATNRT1:2,NRT1:2,NTL1	nitrate transporter 1:2
orange1.1g039129m.g	0.317	-1.659	5.73885e-06
orange1.1g027381m.g	0.316	-1.66	6.57403e-18	AT5G39110.1		RmlC-like cupins superfamily protein
orange1.1g018906m.g	0.316	-1.662	2.10145e-22	AT2G38110.1	ATGPAT6,GPAT6	glycerol-3-phosphate acyltransferase 6
orange1.1g015702m.g	0.315	-1.667	6.2146e-12	AT1G67750.1		Pectate lyase family protein
orange1.1g034486m.g	0.313	-1.675	1.71399e-15	AT5G02580.1		Plant protein 1589 of unknown function
orange1.1g018702m.g	0.311	-1.685	4.13354e-26	AT1G78530.1		Protein kinase superfamily protein
orange1.1g033495m.g	0.311	-1.685	5.4969e-06	AT1G74670.1		Gibberellin-regulated family protein
orange1.1g038880m.g	0.31	-1.687	3.4197e-23	AT3G02630.1		Plant stearoyl-acyl-carrier-protein desaturase family protein
orange1.1g047827m.g	0.309	-1.693	0.00545566	AT1G75580.1		SAUR-like auxin-responsive protein family
orange1.1g040102m.g	0.308	-1.699	0.00199871	AT5G06900.1	CYP93D1	cytochrome P450, family 93, subfamily D, polypeptide 1
orange1.1g019090m.g	0.308	-1.7	8.24658e-25	AT1G47480.1		alpha/beta-Hydrolases superfamily protein
orange1.1g040598m.g	0.306	-1.707	3.9656e-25	AT3G26040.1		HXXXD-type acyl-transferase family protein
orange1.1g007897m.g	0.305	-1.715	5.03972e-38	AT5G15410.2	ATCNGC2,CNGC2,DND1	Cyclic nucleotide-regulated ion channel family protein
orange1.1g040384m.g	0.304	-1.72	0.00184146	AT1G18980.1		RmlC-like cupins superfamily protein
orange1.1g039909m.g	0.302	-1.728	1.83676e-20	AT5G11420.1		Protein of unknown function, DUF642
orange1.1g040144m.g	0.301	-1.731	2.03244e-16	AT2G34930.1		disease resistance family protein / LRR family protein
orange1.1g015569m.g	0.301	-1.732	1.40769e-25	AT4G24780.1		Pectin lyase-like superfamily protein
orange1.1g037808m.g	0.301	-1.733	1.06067e-12	AT4G33467.1
orange1.1g008535m.g	0.3	-1.738	1.06726e-35	AT1G20560.1	AAE1	acyl activating enzyme 1
orange1.1g043107m.g	0.299	-1.742	4.66684e-36	AT4G20860.1		FAD-binding Berberine family protein
orange1.1g031084m.g	0.298	-1.747	5.7091e-20	AT2G30860.1	ATGSTF7,ATGSTF9,GLUTTR,GSTF9	glutathione S-transferase PHI 9
orange1.1g035731m.g	0.297	-1.753	1.78952e-11	AT5G04820.1	ATOFP13,OFP13	ovate family protein 13
orange1.1g039488m.g	0.295	-1.762	8.9553e-11	AT3G26040.1		HXXXD-type acyl-transferase family protein
orange1.1g042215m.g	0.295	-1.763	2.90143e-15	AT5G59030.1	COPT1	copper transporter 1
orange1.1g045973m.g	0.294	-1.768	5.00583e-06
orange1.1g035835m.g	0.293	-1.772	4.14678e-05	AT5G51760.1	AHG1	Protein phosphatase 2C family protein
orange1.1g030297m.g	0.292	-1.774	2.96943e-28	AT4G24220.1	AWI31,VEP1	NAD(P)-binding Rossmann-fold superfamily protein
orange1.1g011170m.g	0.291	-1.779	5.7374e-14	AT2G28100.1	ATFUC1,FUC1	alpha-L-fucosidase 1
orange1.1g012194m.g	0.291	-1.781	2.29759e-27	AT2G43840.2	UGT74F1	UDP-glycosyltransferase 74 F1
orange1.1g026037m.g	0.291	-1.781	6.07045e-08	AT1G20030.2		Pathogenesis-related thaumatin superfamily protein
orange1.1g043870m.g	0.291	-1.783	1.01851e-19	AT1G27680.1	APL2	ADPGLC-PPase large subunit
orange1.1g037332m.g	0.289	-1.79	3.18885e-07	AT5G17680.1		disease resistance protein (TIR-NBS-LRR class), putative
orange1.1g017040m.g	0.289	-1.791	1.89221e-08	AT4G33420.1		Peroxidase superfamily protein
orange1.1g027221m.g	0.288	-1.795	4.59948e-42	AT1G02070.1
orange1.1g007379m.g	0.287	-1.803	1.21825e-10	AT3G14440.1	ATNCED3,NCED3,SIS7,STO1	nine-cis-epoxycarotenoid dioxygenase 3
orange1.1g011371m.g	0.286	-1.806	3.48537e-15	AT5G65380.1		MATE efflux family protein
orange1.1g046114m.g	0.285	-1.81	1.29827e-09	AT3G25905.1	CLE27	CLAVATA3/ESR-RELATED 27
orange1.1g043403m.g	0.285	-1.812	0.00197035	AT4G33720.1		CAP (Cysteine-rich secretory proteins, Antigen 5, and Pathogenesis-related 1 protein) superfamily protein
orange1.1g000481m.g	0.284	-1.818	2.88123e-39	AT3G21250.2	ATMRP6,MRP6	multidrug resistance-associated protein 6
orange1.1g048253m.g	0.283	-1.82	0.00464336	AT5G51160.1		Ankyrin repeat family protein
orange1.1g016679m.g	0.282	-1.826	1.11086e-38	AT3G48460.1		GDSL-like Lipase/Acylhydrolase superfamily protein
orange1.1g012277m.g	0.281	-1.831	2.42918e-58	AT2G43840.2	UGT74F1	UDP-glycosyltransferase 74 F1
orange1.1g048393m.g	0.28	-1.834	6.57978e-36	AT1G05680.1	UGT74E2	Uridine diphosphate glycosyltransferase 74E2
orange1.1g025025m.g	0.28	-1.835	9.98679e-31	AT2G39700.1	ATEXP4,ATEXPA4,ATHEXP ALPHA 1.6,EXPA4	expansin A4
orange1.1g019345m.g	0.279	-1.843	2.39107e-12	AT1G15670.1		Galactose oxidase/kelch repeat superfamily protein
orange1.1g039575m.g	0.278	-1.846	8.65691e-14
orange1.1g025686m.g	0.278	-1.849	1.28226e-24	AT1G21460.1		Nodulin MtN3 family protein
orange1.1g047727m.g	0.276	-1.855	0.000317828	AT5G52910.1	ATIM	timeless family protein
orange1.1g031799m.g	0.276	-1.856	3.71622e-19	AT3G17130.1		Plant invertase/pectin methylesterase inhibitor superfamily protein
orange1.1g032442m.g	0.275	-1.861	1.41914e-11	AT3G04720.1	HEL,PR-4,PR4	pathogenesis-related 4
orange1.1g038790m.g	0.275	-1.862	8.08915e-36	AT1G63840.1		RING/U-box superfamily protein
orange1.1g047325m.g	0.275	-1.862	0.00210884	AT2G26490.1		Transducin/WD40 repeat-like superfamily protein
orange1.1g028210m.g	0.274	-1.869	0.000188047	AT2G21490.1	LEA	dehydrin LEA
orange1.1g018243m.g	0.272	-1.876	1.72761e-55	AT1G08630.1	THA1	threonine aldolase 1
orange1.1g045627m.g	0.272	-1.876	2.44182e-07
orange1.1g048402m.g	0.272	-1.876	5.32506e-12	AT2G34930.1		disease resistance family protein / LRR family protein
orange1.1g007316m.g	0.272	-1.877	1.05968e-34	AT1G76890.2	AT-GT2,GT2	Duplicated homeodomain-like superfamily protein
orange1.1g036916m.g	0.271	-1.884	2.20389e-18	AT4G31940.1	CYP82C4	cytochrome P450, family 82, subfamily C, polypeptide 4
orange1.1g040612m.g	0.271	-1.884	2.30983e-29	AT2G43820.1	ATSAGT1,GT,SAGT1,SGT1,UGT74F2	UDP-glucosyltransferase 74F2
orange1.1g024916m.g	0.27	-1.888	1.04135e-05	AT2G39700.1	ATEXP4,ATEXPA4,ATHEXP ALPHA 1.6,EXPA4	expansin A4
orange1.1g033689m.g	0.268	-1.898	1.10919e-05
orange1.1g043679m.g	0.268	-1.901	3.03609e-10	AT5G53390.1		O-acyltransferase (WSD1-like) family protein
orange1.1g020449m.g	0.267	-1.903	1.10007e-22	AT5G14130.1		Peroxidase superfamily protein
orange1.1g045532m.g	0.267	-1.903	5.53116e-11	AT3G11600.1
orange1.1g009753m.g	0.267	-1.905	9.71653e-56	AT1G55850.1	ATCSLE1,CSLE1	cellulose synthase like E1
orange1.1g027281m.g	0.266	-1.91	5.89892e-23	AT4G11650.1	ATOSM34,OSM34	osmotin 34
orange1.1g011396m.g	0.266	-1.911	6.19458e-05	AT4G01070.1	GT72B1,UGT72B1	UDP-Glycosyltransferase superfamily protein
orange1.1g035557m.g	0.265	-1.914	2.14059e-08	AT2G31790.1		UDP-Glycosyltransferase superfamily protein
orange1.1g025203m.g	0.265	-1.917	1.10258e-15	AT1G04040.1		HAD superfamily, subfamily IIIB acid phosphatase
orange1.1g015646m.g	0.264	-1.921	0.0470107	AT1G30700.1		FAD-binding Berberine family protein
orange1.1g017376m.g	0.264	-1.922	0.0013338	AT1G06620.1		2-oxoglutarate (2OG) and Fe(II)-dependent oxygenase superfamily protein
orange1.1g048531m.g	0.263	-1.926	0.00380052	AT3G44735.1	ATPSK3,PSK1,PSK3	PHYTOSULFOKINE 3 PRECURSOR
orange1.1g021881m.g	0.263	-1.927	1.60917e-13	AT1G71870.1		MATE efflux family protein
orange1.1g034402m.g	0.263	-1.927	8.3536e-14	AT3G55240.1		Plant protein 1589 of unknown function
orange1.1g044596m.g	0.262	-1.93	1.31258e-36	AT1G70370.1	PG2	polygalacturonase 2
orange1.1g045819m.g	0.262	-1.931	2.53745e-17
orange1.1g043038m.g	0.261	-1.939	9.76255e-22	AT2G34930.1		disease resistance family protein / LRR family protein
orange1.1g038120m.g	0.26	-1.941	0.00010169	AT3G26040.1		HXXXD-type acyl-transferase family protein
orange1.1g029186m.g	0.258	-1.954	3.3739e-05	AT5G50760.1		SAUR-like auxin-responsive protein family
orange1.1g006224m.g	0.258	-1.955	1.63264e-23	AT5G49360.1	ATBXL1,BXL1	beta-xylosidase 1
orange1.1g008153m.g	0.257	-1.958	1.14784e-17	AT1G14920.1	GAI,RGA2	GRAS family transcription factor family protein
orange1.1g048392m.g	0.257	-1.961	2.1565e-05	AT4G20820.1		FAD-binding Berberine family protein
orange1.1g014759m.g	0.254	-1.976	3.54396e-34	AT1G10970.1	ATZIP4,ZIP4	zinc transporter 4 precursor
orange1.1g030032m.g	0.253	-1.981	2.89757e-22	AT4G30410.1		sequence-specific DNA binding transcription factors
orange1.1g038416m.g	0.253	-1.982	6.50829e-09	AT5G53970.1		Tyrosine transaminase family protein
orange1.1g048482m.g	0.252	-1.991	0.00849966	AT3G48310.1	CYP71A22	cytochrome P450, family 71, subfamily A, polypeptide 22
orange1.1g044639m.g	0.249	-2.007	3.10817e-06	AT1G71090.1		Auxin efflux carrier family protein
orange1.1g037798m.g	0.248	-2.012	1.0032e-11	AT4G09820.1	BHLH42,TT8	basic helix-loop-helix (bHLH) DNA-binding superfamily protein
orange1.1g011490m.g	0.247	-2.015	4.88622e-43	AT2G36780.1		UDP-Glycosyltransferase superfamily protein
orange1.1g013651m.g	0.247	-2.017	6.7059e-21	AT4G31500.1	ATR4,CYP83B1,RED1,RNT1,SUR2	cytochrome P450, family 83, subfamily B, polypeptide 1
orange1.1g046630m.g	0.246	-2.021	1.20908e-25	AT5G57340.2
orange1.1g038195m.g	0.246	-2.023	0.00045836	AT1G70830.3	MLP28	MLP-like protein 28
orange1.1g036565m.g	0.246	-2.024	2.91305e-09	AT3G11090.1	LBD21	LOB domain-containing protein 21
orange1.1g025600m.g	0.245	-2.028	0.0096445	AT4G01470.1	ATTIP1.3,GAMMA-TIP3,TIP1;3	tonoplast intrinsic protein 1;3
orange1.1g044643m.g	0.244	-2.038	2.9122e-05	AT1G28710.1		Nucleotide-diphospho-sugar transferase family protein
orange1.1g034041m.g	0.243	-2.042	2.2028e-40	AT2G29350.2	SAG13	senescence-associated gene 13
orange1.1g033698m.g	0.243	-2.044	0.0358987
orange1.1g040986m.g	0.241	-2.05	6.44551e-21	AT4G19170.1	CCD4,NCED4	nine-cis-epoxycarotenoid dioxygenase 4
orange1.1g040091m.g	0.236	-2.086	7.60143e-07	AT1G36940.1
orange1.1g042543m.g	0.232	-2.107	5.08935e-09	AT1G56240.1	AtPP2-B13,PP2-B13	phloem protein 2-B13
orange1.1g005859m.g	0.232	-2.11	1.12404e-15	AT2G45340.1		Leucine-rich repeat protein kinase family protein
orange1.1g026536m.g	0.232	-2.11	1.09172e-29	AT5G42680.2		Protein of unknown function, DUF617
orange1.1g028847m.g	0.232	-2.111	2.62908e-23	AT4G27270.1		Quinone reductase family protein
orange1.1g044955m.g	0.231	-2.116	3.32348e-25	AT3G49190.1		O-acyltransferase (WSD1-like) family protein
orange1.1g018746m.g	0.23	-2.119	8.45896e-22	AT3G28910.1	ATMYB30,MYB30	myb domain protein 30
orange1.1g036241m.g	0.23	-2.122	1.88687e-18	AT1G10070.2	ATBCAT-2,BCAT-2	branched-chain amino acid transaminase 2
orange1.1g031133m.g	0.228	-2.136	2.72875e-05	AT3G10120.1
orange1.1g045551m.g	0.227	-2.139	6.43904e-27	AT5G42610.1		Protein of unknown function (DUF607)
orange1.1g036841m.g	0.226	-2.148	4.78985e-10	AT5G09360.1	LAC14	laccase 14
orange1.1g016039m.g	0.222	-2.173	4.72169e-44	AT2G37040.1	ATPAL1,PAL1	PHE ammonia lyase 1
orange1.1g037522m.g	0.221	-2.175	7.9155e-38	AT2G45970.1	CYP86A8,LCR	cytochrome P450, family 86, subfamily A, polypeptide 8
orange1.1g046390m.g	0.222	-2.175	0.00449286	AT4G38840.1		SAUR-like auxin-responsive protein family
orange1.1g038266m.g	0.215	-2.217	2.19939e-08	AT3G18990.1	REM39,VRN1	AP2/B3-like transcriptional factor family protein
orange1.1g037334m.g	0.213	-2.228	9.4717e-34	AT2G16890.2		UDP-Glycosyltransferase superfamily protein
orange1.1g035291m.g	0.213	-2.229	9.16958e-09	AT1G52855.1
orange1.1g023555m.g	0.211	-2.248	5.46098e-39	AT3G55290.1		NAD(P)-binding Rossmann-fold superfamily protein
orange1.1g038958m.g	0.211	-2.248	8.22486e-20	AT1G21695.1		hydroxyproline-rich glycoprotein family protein
orange1.1g034692m.g	0.21	-2.251	5.29939e-26
orange1.1g022190m.g	0.209	-2.255	5.6354e-14	AT1G21050.1		Protein of unknown function, DUF617
orange1.1g043256m.g	0.209	-2.255	1.11293e-11	AT2G43820.1	ATSAGT1,GT,SAGT1,SGT1,UGT74F2	UDP-glucosyltransferase 74F2
orange1.1g009038m.g	0.209	-2.259	2.37414e-39	AT5G58960.1	GIL1	Plant protein of unknown function (DUF641)
orange1.1g013346m.g	0.207	-2.27	6.72388e-43	AT5G17540.1		HXXXD-type acyl-transferase family protein
orange1.1g029594m.g	0.203	-2.3	1.07563e-07	AT1G58170.1		Disease resistance-responsive (dirigent-like protein) family protein
orange1.1g031677m.g	0.201	-2.313	5.82509e-10	AT5G57685.1	ATGDU3,GDU3,LSB1	glutamine dumper 3
orange1.1g036658m.g	0.2	-2.319	0.0283132
orange1.1g044722m.g	0.2	-2.324	0.000524291	AT5G06800.1		myb-like HTH transcriptional regulator family protein
orange1.1g011724m.g	0.199	-2.33	6.43377e-31	AT2G36970.1		UDP-Glycosyltransferase superfamily protein
orange1.1g032169m.g	0.199	-2.332	5.25994e-09	AT1G21550.1		Calcium-binding EF-hand family protein
orange1.1g042079m.g	0.198	-2.338	1.00779e-07	AT3G56380.1	ARR17,RR17	response regulator 17
orange1.1g013075m.g	0.196	-2.355	0.00159973	AT2G30210.1	LAC3	laccase 3
orange1.1g042359m.g	0.194	-2.362	1.70989e-34	AT2G34930.1		disease resistance family protein / LRR family protein
orange1.1g017272m.g	0.194	-2.363	1.86423e-72	AT1G10830.1	Z-ISO,Z-ISO1.1,Z-ISO1.2	15-cis-zeta-carotene isomerase
orange1.1g048238m.g	0.194	-2.368	9.33214e-24	AT2G16890.2		UDP-Glycosyltransferase superfamily protein
orange1.1g039449m.g	0.192	-2.381	5.74253e-72	AT5G44730.2		Haloacid dehalogenase-like hydrolase (HAD) superfamily protein
orange1.1g046027m.g	0.189	-2.402	0.000133597	AT4G12910.1	scpl20	serine carboxypeptidase-like 20
orange1.1g004955m.g	0.187	-2.42	1.0544e-35	AT2G37040.1	ATPAL1,PAL1	PHE ammonia lyase 1
orange1.1g039274m.g	0.183	-2.452	1.78585e-15	AT5G43580.1		Serine protease inhibitor, potato inhibitor I-type family protein
orange1.1g047805m.g	0.181	-2.465	1.13183e-07	AT4G30060.1		Core-2/I-branching beta-1,6-N-acetylglucosaminyltransferase family protein
orange1.1g036147m.g	0.181	-2.468	5.35114e-22	AT3G03305.1		Calcineurin-like metallo-phosphoesterase superfamily protein
orange1.1g007558m.g	0.178	-2.49	1.05889e-64	AT2G14960.1	GH3.1	Auxin-responsive GH3 family protein
orange1.1g038284m.g	0.176	-2.503	0.00170006	AT1G64160.1		Disease resistance-responsive (dirigent-like protein) family protein
orange1.1g032298m.g	0.176	-2.51	8.30699e-05
orange1.1g011035m.g	0.175	-2.513	1.2402e-16	AT5G65380.1		MATE efflux family protein
orange1.1g012327m.g	0.175	-2.516	2.40506e-66	AT5G42930.1		alpha/beta-Hydrolases superfamily protein
orange1.1g045590m.g	0.174	-2.524	3.96423e-19	AT1G09155.1	AtPP2-B15,PP2-B15	phloem protein 2-B15
orange1.1g017637m.g	0.173	-2.532	0.000739818	AT1G17020.1	ATSRG1,SRG1	senescence-related gene 1
orange1.1g040415m.g	0.17	-2.555	1.32294e-13	AT4G19810.1		Glycosyl hydrolase family protein with chitinase insertion domain
orange1.1g029814m.g	0.169	-2.566	3.2058e-09	AT5G02600.2		Heavy metal transport/detoxification superfamily protein
orange1.1g041476m.g	0.169	-2.568	5.73256e-24	AT5G63020.1		Disease resistance protein (CC-NBS-LRR class) family
orange1.1g019027m.g	0.168	-2.571	7.27231e-12	AT4G10490.1		2-oxoglutarate (2OG) and Fe(II)-dependent oxygenase superfamily protein
orange1.1g020404m.g	0.168	-2.574	8.85883e-44	AT3G62630.1		Protein of unknown function (DUF1645)
orange1.1g006722m.g	0.168	-2.575	7.78696e-64	AT1G02205.2	CER1	Fatty acid hydroxylase superfamily
orange1.1g012543m.g	0.167	-2.583	1.33308e-48	AT3G11340.1		UDP-Glycosyltransferase superfamily protein
orange1.1g036112m.g	0.165	-2.6	1.29442e-36	AT5G20820.1		SAUR-like auxin-responsive protein family
orange1.1g018732m.g	0.165	-2.601	1.98535e-13	AT3G12750.1	ZIP1	zinc transporter 1 precursor
orange1.1g038161m.g	0.164	-2.611	4.04852e-26	AT2G38905.1		Low temperature and salt responsive protein family
orange1.1g048017m.g	0.163	-2.621	9.14801e-13	AT1G14430.1		glyoxal oxidase-related protein
orange1.1g048295m.g	0.162	-2.627	1.92544e-05	AT5G64667.1	IDL2	inflorescence deficient in abscission (IDA)-like 2
orange1.1g005964m.g	0.16	-2.64	1.23315e-30	AT5G15410.2	ATCNGC2,CNGC2,DND1	Cyclic nucleotide-regulated ion channel family protein
orange1.1g038961m.g	0.16	-2.644	5.39e-18	AT1G26610.1		C2H2-like zinc finger protein
orange1.1g037679m.g	0.158	-2.663	0.0186588	AT4G20140.1	GSO1	Leucine-rich repeat transmembrane protein kinase
orange1.1g009773m.g	0.158	-2.664	1.20756e-36	AT4G39640.1	GGT1	gamma-glutamyl transpeptidase 1
orange1.1g016137m.g	0.155	-2.69	3.35412e-11	AT2G35770.1	scpl28	serine carboxypeptidase-like 28
orange1.1g045411m.g	0.151	-2.726	2.1429e-98	AT1G79180.1	ATMYB63,MYB63	myb domain protein 63
orange1.1g016531m.g	0.15	-2.739	5.81459e-21	AT1G02205.2	CER1	Fatty acid hydroxylase superfamily
orange1.1g036804m.g	0.148	-2.757	1.59361e-05
orange1.1g036972m.g	0.148	-2.757	4.49539e-40	AT5G17540.1		HXXXD-type acyl-transferase family protein
orange1.1g008754m.g	0.146	-2.779	1.54821e-58	AT2G39130.1		Transmembrane amino acid transporter family protein
orange1.1g043037m.g	0.145	-2.784	7.07176e-16
orange1.1g017346m.g	0.143	-2.803	1.3557e-48	AT1G29050.1	TBL38	TRICHOME BIREFRINGENCE-LIKE 38
orange1.1g044773m.g	0.138	-2.859	4.88348e-11	AT4G37770.1	ACS8	1-amino-cyclopropane-1-carboxylate synthase 8
orange1.1g026928m.g	0.137	-2.866	9.5426e-09	AT3G54420.1	ATCHITIV,ATEP3,CHIV,EP3	homolog of carrot EP3-3 chitinase
orange1.1g008922m.g	0.134	-2.896	0.00011136	AT5G23190.1	CYP86B1	cytochrome P450, family 86, subfamily B, polypeptide 1
orange1.1g017221m.g	0.134	-2.902	7.03149e-08	AT4G02340.1		alpha/beta-Hydrolases superfamily protein
orange1.1g043923m.g	0.132	-2.924	2.71631e-30	AT4G37770.1	ACS8	1-amino-cyclopropane-1-carboxylate synthase 8
orange1.1g012188m.g	0.128	-2.97	5.70347e-30	AT4G24140.1		alpha/beta-Hydrolases superfamily protein
orange1.1g009776m.g	0.127	-2.975	0.000176251	AT2G30550.2		alpha/beta-Hydrolases superfamily protein
orange1.1g018815m.g	0.127	-2.976	9.18525e-33	AT3G15115.1
orange1.1g046044m.g	0.123	-3.019	3.73376e-40	AT2G18980.1		Peroxidase superfamily protein
orange1.1g040389m.g	0.122	-3.04	1.51162e-14
orange1.1g027549m.g	0.121	-3.049	3.68973e-11
orange1.1g032285m.g	0.121	-3.053	3.76132e-23	AT3G04720.1	HEL,PR-4,PR4	pathogenesis-related 4
orange1.1g019160m.g	0.118	-3.084	7.28672e-38	AT4G21200.1	ATGA2OX8,GA2OX8	gibberellin 2-oxidase 8
orange1.1g024065m.g	0.113	-3.142	1.28765e-91	AT2G23620.1	ATMES1,MES1	methyl esterase 1
orange1.1g004285m.g	0.107	-3.22	3.85277e-10	AT3G23430.1	ATPHO1,PHO1	phosphate 1
orange1.1g023069m.g	0.102	-3.293	3.64315e-78	AT4G00430.1	PIP1;4,PIP1E,TMP-C	plasma membrane intrinsic protein 1;4
orange1.1g047307m.g	0.1	-3.318	1.99608e-10	AT3G60890.2	ZPR2	protein binding
orange1.1g043217m.g	0.095	-3.398	2.64554e-28	AT3G21710.2
orange1.1g015088m.g	0.094	-3.405	6.58313e-36	AT2G24580.1		FAD-dependent oxidoreductase family protein
orange1.1g025426m.g	0.094	-3.41	8.32424e-05	AT3G49670.1	BAM2	Leucine-rich receptor-like protein kinase family protein
orange1.1g045622m.g	0.092	-3.447	1.38998e-71	AT3G25590.1
orange1.1g021063m.g	0.09	-3.468	1.27964e-32	AT2G28200.1		C2H2-type zinc finger family protein
orange1.1g010437m.g	0.088	-3.51	6.34044e-126	AT4G13710.2		Pectin lyase-like superfamily protein
orange1.1g041962m.g	0.088	-3.514	2.55236e-12	AT1G11120.2
orange1.1g032636m.g	0.086	-3.538	5.86073e-10	AT3G54420.1	ATCHITIV,ATEP3,CHIV,EP3	homolog of carrot EP3-3 chitinase
orange1.1g047830m.g	0.086	-3.544	0.000746627	AT2G45430.1	AHL22	AT-hook motif nuclear-localized protein 22
orange1.1g045378m.g	0.083	-3.587	1.86115e-05	AT3G12500.1	ATHCHIB,B-CHI,CHI-B,HCHIB,PR-3,PR3	basic chitinase
orange1.1g019624m.g	0.081	-3.628	0.045212	AT5G16080.1	AtCXE17,CXE17	carboxyesterase 17
orange1.1g042316m.g	0.081	-3.634	0.0391843	AT4G10265.1		Wound-responsive family protein
orange1.1g040505m.g	0.078	-3.677	0.000341952	AT5G05260.1	CYP79A2	cytochrome p450 79a2
orange1.1g043692m.g	0.078	-3.68	2.89251e-06	AT5G59530.1		2-oxoglutarate (2OG) and Fe(II)-dependent oxygenase superfamily protein
orange1.1g013016m.g	0.075	-3.742	1.80068e-11	AT2G34650.1	ABR,PID	Protein kinase superfamily protein
orange1.1g026315m.g	0.067	-3.895	1.42849e-10	AT3G12500.1	ATHCHIB,B-CHI,CHI-B,HCHIB,PR-3,PR3	basic chitinase
orange1.1g043449m.g	0.065	-3.947	0.0233311	AT5G54160.1	ATOMT1,OMT1	O-methyltransferase 1
orange1.1g046537m.g	0.065	-3.954	0.0260301	AT4G31500.1	ATR4,CYP83B1,RED1,RNT1,SUR2	cytochrome P450, family 83, subfamily B, polypeptide 1
orange1.1g032956m.g	0.063	-3.995	9.06456e-41	AT2G18660.1	PNP-A	plant natriuretic peptide A
orange1.1g031601m.g	0.061	-4.039	2.39358e-05	AT2G23620.1	ATMES1,MES1	methyl esterase 1
orange1.1g033055m.g	0.057	-4.13	2.66758e-56	AT2G38870.1		Serine protease inhibitor, potato inhibitor I-type family protein
orange1.1g037938m.g	0.056	-4.158	3.46756e-25	AT2G40230.1		HXXXD-type acyl-transferase family protein
orange1.1g018182m.g	0.055	-4.189	5.1579e-05	AT3G12750.1	ZIP1	zinc transporter 1 precursor
orange1.1g047013m.g	0.055	-4.192	0.0113264	AT2G04160.1	AIR3	Subtilisin-like serine endopeptidase family protein
orange1.1g047229m.g	0.045	-4.472	7.15291e-07	AT2G39210.1		Major facilitator superfamily protein
orange1.1g041507m.g	0.045	-4.485	2.30344e-09	AT4G12300.1	CYP706A4	cytochrome P450, family 706, subfamily A, polypeptide 4
orange1.1g033911m.g	0.044	-4.521	4.43628e-10
orange1.1g010902m.g	0.042	-4.574	0.00229427	AT2G40390.1
orange1.1g040550m.g	0.041	-4.592	0.003299	AT4G10270.1		Wound-responsive family protein
orange1.1g007291m.g	0.027	-5.191	9.3405e-94	AT1G30100.1	ATNCED5,NCED5	nine-cis-epoxycarotenoid dioxygenase 5
orange1.1g020545m.g	0.024	-5.401	1.1038e-17	AT1G07750.1		RmlC-like cupins superfamily protein
orange1.1g020362m.g	0.024	-5.41	4.95294e-26	AT5G19040.1	ATIPT5,IPT5	isopentenyltransferase 5
orange1.1g042175m.g	0.014	-6.118	6.34474e-08	AT4G36810.1	GGPS1	geranylgeranyl pyrophosphate synthase 1
orange1.1g025761m.g	0.013	-6.253	3.38027e-14	AT5G13170.1	SAG29	senescence-associated gene 29
orange1.1g014135m.g	0.01	-6.7	1.95636e-11	AT1G09540.1	ATMYB61,MYB61	myb domain protein 61
