# Supplementary material for: The Role of ABA in the Interaction between Citrus Fruit and Penicillium digitatum
Source: Int J Mol Sci. 2022 Dec 13;23(24):15796. doi: 10.3390/ijms232415796 (PMC9779756; doi:10.3390/ijms232415796)
Supplement: Supplementary file 1 [file ijms-23-15796-s001.zip › IJMS_Table S6.xlsx]

## Sheet: Information
Table S6: The DEGs that met a p-adjusted value ≤ 0.05 and a cut-off of |Log2 Fold Change| ≥ 1 in the spe-cific comparison indicated and highlighted in yellow (IP vs. WP, infection Pinalate vs. wounding Pinalate), green (IPA vs. WPA, infection ABA-treated Pinalate vs. wounding ABA-treated Pinal-ate) and orange (IN vs. WN, Infection Navelate vs. wounding Navelate). The fold change expres-sion (FC) …
IN vs WN = 1 dpi Navelate infection flavedo vs 1 dpi Navelate wounding flavedo (control Navelate)
IP vs WP = 1 dpi Pinalate infection flavedo vs 1 dpi Pinalate wounding flavedo (control Pinalate)
IPA vs WPA = 1 dpi infection Pinalate fruit treated with ABA 1 mM flavedo vs 1 dpi wounding Pinalate fruit treated with ABA 1 mM flavedo (control Pinalate fruit treated with ABA)
DEGs have been ordered from higher to lower fold change values in each sheet.

## Sheet: Table S6
Supplementary Table S6: See Table legend in the 'Information' sheet
Genes with significantly differential expression by P. digitatum infection in fruit of the ABA-deficient mutant Pinalate fruit
		IN vs WN			IP vs WP			IPA vs WPA
	Orange ID	FC	logFC	padj	FC	logFC	padj	FC	logFC	padjusted	Best-hit-arabi-name	Symbol	Description
	orange1.1g041298m.g	0.925	-0.112	0.922463	10.082	3.334	0.00874443	2.639	1.4	0.274377	AT5G17540.1	0	HXXXD-type acyl-transferase family protein
	orange1.1g040351m.g	0.718	-0.478	0.513384	4.547	2.185	0.000612816	1.466	0.551	0.723553	AT1G17860.1	0	Kunitz family trypsin and protease inhibitor protein
	orange1.1g041931m.g	0.952	-0.071	0.962981	4.255	2.089	0.0222706	2.01	1.008	0.711878	AT3G49190.1	0	O-acyltransferase (WSD1-like) family protein
	orange1.1g020188m.g	1.389	0.474	0.335144	3.859	1.948	2.38684e-12	1.482	0.568	0.536241	AT1G19670.1	ATCLH1,ATHCOR1,CLH1,CORI1	chlorophyllase 1
	orange1.1g039409m.g	3.556	1.83	0.000307874	2.863	1.518	0.00849006	1.107	0.146	0.917396	AT3G23240.1	ATERF1,ERF1	ethylene response factor 1
	orange1.1g045791m.g	1.079	0.11	0.912039	2.711	1.439	0.0195937	1.629	0.704	0.711878	AT5G14740.2	BETA CA2,CA18,CA2	carbonic anhydrase 2
	orange1.1g016732m.g	0.728	-0.458	0.644692	2.552	1.352	0.00849006	1.22	0.287	0.847984	AT3G27950.1	0	GDSL-like Lipase/Acylhydrolase superfamily protein
	orange1.1g014206m.g	1.015	0.022	0.967121	2.478	1.309	4.40405e-09	1.026	0.037	0.96602	AT3G25810.1	0	Terpenoid cyclases/Protein prenyltransferases superfamily protein
	orange1.1g039445m.g	1.099	0.136	0.879745	2.467	1.303	0.032552	1.105	0.144	0.915326	AT1G08080.1	ACA7,ATACA7	alpha carbonic anhydrase 7
	orange1.1g026834m.g	0.567	-0.818	0.106179	2.462	1.3	0.00263754	1.078	0.108	0.926225	AT1G17860.1	0	Kunitz family trypsin and protease inhibitor protein
	orange1.1g035362m.g	0.854	-0.228	0.840786	2.414	1.271	0.0288572	1.68	0.748	0.671432	0	0	0
	orange1.1g041701m.g	1.026	0.037	0.953316	2.381	1.252	0.00013613	1.06	0.084	0.930421	0	0	0
	orange1.1g015245m.g	1.205	0.269	0.680949	2.348	1.232	0.00466131	1.328	0.409	0.723748	AT3G14520.1	0	Terpenoid cyclases/Protein prenyltransferases superfamily protein
	orange1.1g035819m.g	0.963	-0.054	0.934436	2.196	1.135	0.00111698	0.984	-0.024	0.986209	AT4G16740.2	ATTPS03,TPS03	terpene synthase 03
	orange1.1g006042m.g	1.286	0.363	0.481102	2.115	1.081	0.00436602	1.086	0.119	0.905437	AT1G78955.1	CAMS1	camelliol C synthase 1
	orange1.1g021607m.g	0.972	-0.04	0.958546	2.103	1.073	0.014162	1.228	0.297	0.760145	AT2G38750.1	ANNAT4	annexin 4
	orange1.1g038007m.g	1.705	0.77	0.0148248	2.101	1.071	0.000361201	1.263	0.337	0.711878	AT3G02550.1	LBD41	LOB domain-containing protein 41
	orange1.1g027907m.g	0.773	-0.372	0.447844	2.065	1.046	0.00111698	1.041	0.058	0.952365	AT1G75270.1	DHAR2	dehydroascorbate reductase 2
	orange1.1g030025m.g	0.947	-0.078	0.882872	2.04	1.028	0.000184062	1.188	0.248	0.73873	AT5G54160.1	ATOMT1,OMT1	O-methyltransferase 1
	orange1.1g042174m.g	3.012	1.591	4.7741e-06	2.024	1.017	0.0263318	1.231	0.3	0.751118	AT3G23240.1	ATERF1,ERF1	ethylene response factor 1
	orange1.1g018681m.g	1.024	0.034	0.94572	2.02	1.015	2.03413e-05	1.249	0.32	0.711878	AT5G54160.1	ATOMT1,OMT1	O-methyltransferase 1
	orange1.1g014679m.g	0.89	-0.168	0.779629	2.001	1.001	0.00878532	2.133	1.093	0.0261232	AT1G03220.1	0	Eukaryotic aspartyl protease family protein
	orange1.1g009075m.g	0.863	-0.213	0.761942	0.493	-1.02	0.00706411	0.811	-0.302	0.759798	AT3G61490.2	0	Pectin lyase-like superfamily protein
	orange1.1g039578m.g	0.676	-0.565	0.420558	0.451	-1.147	0.04896	0.672	-0.573	0.711878	AT4G15000.1	0	Ribosomal L27e protein family
	orange1.1g028671m.g	0.569	-0.814	0.119083	0.418	-1.258	0.00264017	0.911	-0.135	0.904807	AT5G20790.1	0	0
	orange1.1g025600m.g	0.514	-0.96	0.0828548	0.268	-1.898	0.000112679	0.46	-1.12	0.0625619	AT4G01470.1	ATTIP1.3,GAMMA-TIP3,TIP1;3	tonoplast intrinsic protein 1;3
	orange1.1g005534m.g	1.882	0.912	0.00853445	0.131	-2.934	0.00402543	0.765	-0.387	0.759798	AT4G31540.1	ATEXO70G1,EXO70G1	exocyst subunit exo70 family protein G1
Genes with significantly differential expression by P. digitatum infection in Pinalate fruit treated with ABA
		IN vs WN			IP vs WP			IPA vs WPA
	Orange ID	FC	logFC	padj	FC	logFC	padj	FC	logFC	padjusted	Best-hit-arabi-name	Symbol	Description
	orange1.1g025749m.g	0.797	-0.328	0.647909	1.291	0.368	0.971146	3.172	1.666	3.20686e-05	AT1G18250.2	ATLP-1	Pathogenesis-related thaumatin superfamily protein
	orange1.1g028062m.g	0.817	-0.291	0.691484	0.753	-0.41	0.966516	2.568	1.361	0.0273824	AT3G22142.1	0	Bifunctional inhibitor/lipid-transfer protein/seed storage 2S albumin superfamily protein
	orange1.1g014679m.g	0.89	-0.168	0.779629	2.001	1.001	0.00878532	2.133	1.093	0.0261232	AT1G03220.1	0	Eukaryotic aspartyl protease family protein
	orange1.1g005545m.g	1.654	0.726	0.108899	0.691	-0.534	0.830575	0.439	-1.188	0.0031697	AT3G25620.2	0	ABC-2 type transporter family protein
	orange1.1g037808m.g	0.9	-0.152	0.79024	0.91	-0.136	0.999667	0.433	-1.207	0.000401456	AT4G33467.1	0	0
	orange1.1g029278m.g	0.317	-1.659	0.00331509	0.689	-0.538	0.872976	0.412	-1.278	0.0302772	AT5G56550.1	ATOXS3,OXS3	oxidative stress 3
	orange1.1g033273m.g	0.775	-0.368	0.453298	0.863	-0.213	0.999667	0.408	-1.292	7.38853e-06	AT5G19875.1	0	0
	orange1.1g032169m.g	0.59	-0.762	0.348145	1.298	0.376	0.999667	0.332	-1.59	0.0261232	AT1G21550.1	0	Calcium-binding EF-hand family protein
Genes with significantly differential expression by P. digitatum infection in Navelate fruit
		IN vs WN			IP vs WP			IPA vs WPA
	Orange ID	FC	logFC	padj	FC	logFC	padj	FC	logFC	padjusted	Best-hit-arabi-name	Symbol	Description
	orange1.1g039409m.g	3.556	1.83	0.000307874	2.863	1.518	0.00849006	1.107	0.146	0.917396	AT3G23240.1	ATERF1,ERF1	ethylene response factor 1
	orange1.1g042174m.g	3.012	1.591	4.7741e-06	2.024	1.017	0.0263318	1.231	0.3	0.751118	AT3G23240.1	ATERF1,ERF1	ethylene response factor 1
	orange1.1g016433m.g	2.729	1.448	0.000620265	1.267	0.342	0.997568	0.811	-0.301	0.741718	AT2G47450.1	CAO,CPSRP43	chloroplast signal recognition particle component (CAO)
	orange1.1g048017m.g	2.712	1.439	4.7741e-06	0.585	-0.773	0.810062	0.903	-0.147	0.881904	AT1G14430.1	0	glyoxal oxidase-related protein
	orange1.1g031711m.g	2.532	1.34	0.0352949	1.782	0.834	0.320346	0.54	-0.889	0.465791	0	0	0
	orange1.1g003772m.g	2.306	1.205	0.00201402	1.432	0.518	0.635138	1.187	0.248	0.772382	AT5G60900.1	RLK1	receptor-like protein kinase 1
	orange1.1g035557m.g	2.233	1.159	0.0271817	1.732	0.793	0.416162	1.178	0.237	0.848813	AT2G31790.1	0	UDP-Glycosyltransferase superfamily protein
	orange1.1g007291m.g	2.099	1.069	0.000179904	1.105	0.144	0.999667	0.703	-0.508	0.584504	AT1G30100.1	ATNCED5,NCED5	nine-cis-epoxycarotenoid dioxygenase 5
	orange1.1g038648m.g	2.046	1.033	0.00533227	1.176	0.233	0.999667	1.215	0.281	0.75154	AT5G07990.1	CYP75B1,D501,TT7	Cytochrome P450 superfamily protein
	orange1.1g037796m.g	0.5	-1	0.0360611	0.77	-0.378	0.999667	0.716	-0.483	0.711878	AT1G12663.1	0	0
	orange1.1g035123m.g	0.495	-1.015	0.00853445	0.924	-0.114	0.999667	0.865	-0.209	0.827951	0	0	0
	orange1.1g025954m.g	0.492	-1.023	0.0203244	0.81	-0.305	0.999667	0.844	-0.244	0.816251	AT3G22060.1	0	Receptor-like protein kinase-related family protein
	orange1.1g040654m.g	0.49	-1.03	0.0108694	1.098	0.135	0.999667	0.954	-0.068	0.939165	AT3G61430.1	ATPIP1,PIP1,PIP1;1,PIP1A	plasma membrane intrinsic protein 1A
	orange1.1g022798m.g	0.484	-1.046	0.00352906	0.571	-0.808	0.0779751	0.771	-0.374	0.714191	AT2G26660.1	ATSPX2,SPX2	SPX domain gene 2
	orange1.1g035409m.g	0.467	-1.1	0.0474602	0.812	-0.301	0.999667	0.772	-0.374	0.755231	0	0	0
	orange1.1g042267m.g	0.461	-1.116	0.0108694	0.829	-0.271	0.999667	0.769	-0.378	0.725448	AT5G54160.1	ATOMT1,OMT1	O-methyltransferase 1
	orange1.1g046261m.g	0.454	-1.14	0.0490279	0.96	-0.059	0.999667	0.697	-0.521	0.712388	0	0	0
	orange1.1g001225m.g	0.439	-1.186	0.0125505	0.497	-1.007	0.0747113	0.84	-0.252	0.828026	AT3G05630.1	PDLZ2,PLDP2,PLDZETA2	phospholipase D P2	º
	orange1.1g023431m.g	0.438	-1.19	0.0411115	1.084	0.117	0.999667	1.219	0.285	0.826263	AT5G57560.1	TCH4,XTH22	Xyloglucan endotransglucosylase/hydrolase family protein
	orange1.1g026017m.g	0.431	-1.215	0.0108694	0.718	-0.478	0.879978	0.839	-0.253	0.827951	AT2G01890.1	ATPAP8,PAP8	purple acid phosphatase 8
	orange1.1g039202m.g	0.418	-1.257	0.0294474	0.778	-0.362	0.999667	0.809	-0.306	0.822262	AT2G18660.1	PNP-A	plant natriuretic peptide A
	orange1.1g019916m.g	0.411	-1.283	0.0100682	1.753	0.81	0.3533	1.082	0.114	0.927279	AT3G14490.1	0	Terpenoid cyclases/Protein prenyltransferases superfamily protein
	orange1.1g046220m.g	0.398	-1.33	0.0169256	1.184	0.244	0.999667	1.303	0.382	0.730831	AT5G67360.1	ARA12	Subtilase family protein
	orange1.1g018470m.g	0.385	-1.377	0.0107133	0.78	-0.358	0.999667	0.868	-0.204	0.881603	AT1G48300.1	0	0
	orange1.1g043632m.g	0.371	-1.431	0.0360808	0.906	-0.142	0.999667	1.197	0.259	0.871141	AT5G06280.3	0	0
	orange1.1g018227m.g	0.366	-1.449	0.0150118	1.214	0.28	0.999667	1.099	0.137	0.926411	AT3G16370.1	0	GDSL-like Lipase/Acylhydrolase superfamily protein
	orange1.1g024595m.g	0.354	-1.497	0.00152603	0.842	-0.249	0.999667	1.012	0.017	0.991937	AT1G25230.1	0	Calcineurin-like metallo-phosphoesterase superfamily protein
	orange1.1g022638m.g	0.345	-1.535	0.00182297	1.079	0.109	0.999667	0.646	-0.63	0.711878	AT2G14620.1	XTH10	xyloglucan endotransglucosylase/hydrolase 10
	orange1.1g029278m.g	0.317	-1.659	0.00331509	0.689	-0.538	0.872976	0.412	-1.278	0.0302772	AT5G56550.1	ATOXS3,OXS3	oxidative stress 3
	orange1.1g008312m.g	0.313	-1.678	0.0409107	0.603	-0.729	0.580599	1.05	0.07	0.969222	AT3G07130.1	ATPAP15,PAP15	purple acid phosphatase 15
	orange1.1g046487m.g	0.308	-1.701	0.00045284	1.286	0.363	0.999667	0.8	-0.321	0.807578	AT1G75580.1	0	SAUR-like auxin-responsive protein family
	orange1.1g039923m.g	0.285	-1.812	0.00958541	1.328	0.41	0.999667	3.522	1.816	0.0625619	AT4G13260.1	YUC2	Flavin-binding monooxygenase family protein
	orange1.1g020545m.g	0.277	-1.853	0.00330036	0.886	-0.175	0.999667	0.601	-0.735	0.711878	AT1G07750.1	0	RmlC-like cupins superfamily protein
	orange1.1g044722m.g	0.231	-2.112	0.0360611	0.525	-0.93	0.896371	0.989	-0.015	0.997468	AT5G06800.1	0	myb-like HTH transcriptional regulator family protein
	orange1.1g045002m.g	0.157	-2.669	0.0234987	1.394	0.479	0.999667	0.954	-0.068	0.986553	0	0	0
	orange1.1g032953m.g	0.145	-2.79	5.95312e-05	2.735	1.451	0.584445	0.318	-1.651	0.42718	0	0	0
	orange1.1g033563m.g	0.139	-2.848	0.026103	0.655	-0.61	0.978153	0.587	-0.768	0.747284	AT2G20870.1	0	cell wall protein precursor, putative
	orange1.1g033698m.g	0.038	-4.714	0.000307874	0.595	-0.748	0.999667	0.623	-0.682	0.829032	0	0	0
