# Supplementary material for: The Role of ABA in the Interaction between Citrus Fruit and Penicillium digitatum
Source: Int J Mol Sci. 2022 Dec 13;23(24):15796. doi: 10.3390/ijms232415796 (PMC9779756; doi:10.3390/ijms232415796)
Supplement: Supplementary file 1 [file ijms-23-15796-s001.zip › IJMS_Table S7.xlsx]

## Sheet: Information
Table S7: Identification of the DEGs (p-adjusted value ≤ 0.05 and a cut-off of |Log2 Fold Change| ≥ 1) included in each induced or repressed
biological process (BP), molecular function (MF) and cellular component (see Table 4) in the flavedo of the infected Pinalate oranges samples
(treated or not with ABA) and of the infected fruit of its parental Navelate in relation to their control wounded samples
DEGs belonging to different processes simultaniouly are included in the same row bellow the different GO numbers and terms

## Sheet: Table S7_UP Pinal
Up Pinalate Table S7
	GO:0010333						GO:0000287
	terpene synthase activity MF						magnesium ion binding MF
	orange ID	Symbol	Description				orange ID
	orange1.1g014206m.g	0	Terpenoid cyclases/Protein prenyltransferases superfamily protein				orange1.1g014206m.g
	orange1.1g015245m.g	0	Terpenoid cyclases/Protein prenyltransferases superfamily protein				orange1.1g015245m.g
	orange1.1g035819m.g	ATTPS03,TPS03	terpene synthase 03
	GO:0045017						GO:0004144
	glycerolipid biosynthetic process BP						diacylglycerol O-acyltransferase activit…MF
	orange ID	Symbol	Description				orange ID
	orange1.1g041931m.g	0	O-acyltransferase (WSD1-like) family protein				orange1.1g041931m.g
	GO:0004866
	endopeptidase inhibitor activity MF
	orange ID	Symbol	Description
	orange1.1g026834m.g	0	Kunitz family trypsin and protease inhibitor protein
	orange1.1g040351m.g	0	Kunitz family trypsin and protease inhibitor protein
	GO:0008171
	O-methyltransferase activity MF
	orange ID	Symbol	Description
	orange1.1g018681m.g	ATOMT1,OMT1	O-methyltransferase 1
	orange1.1g030025m.g	ATOMT1,OMT1	O-methyltransferase 1
	GO:0004089
	carbonate dehydratase activity MF
	orange ID	Symbol	Description
	orange1.1g045791m.g	BETA CA2,CA18,CA2	carbonic anhydrase 2
	GO:0005544
	calcium-dependent phospholipid binding
	orange ID	Symbol	Description
	orange1.1g021607m.g	ANNAT4	annexin 4

## Sheet: Table S7 down Pina
Down Pinalate Table S7
	There is no BP, MF or CC within this category

## Sheet: Table S7_up Pina+ABA
Up Pinalate + ABA Table S7
	There is no BP, MF or CC within this category

## Sheet: Table S7_down Pin +ABA
Down Pinalate + ABA Table S7
	GO:0005509
	calcium ion binding MF
	orange ID	Symbol	Description
	orange1.1g032169m.g	0	Calcium-binding EF-hand family protein
	GO:0016887
	ATPase activity
	orange ID	Symbol	Description
	orange1.1g005545m.g	0	ABC-2 type transporter family protein

## Sheet: Table S7_UP Navlealte
Up Navelate Table S7
	GO:0045038								GO:0009416		GO:0080085					GO:0009507
	protein import into chloroplast thylakoi. BP								response to light stimulus BP		signal recognition particle, chloroplast.. CC					chloroplast CC
	orange ID	Symbol	Description						orange ID		orange ID					orange ID
	orange1.1g016433m.g	CAO,CPSRP43	chloroplast signal recognition particle component (CAO)						orange1.1g016433m.g		orange1.1g016433m.g					orange1.1g016433m.g

## Sheet: Table S7_down Navelate
Down Navelate Table S7
	GO:0016787								GO:0004553				GO:0016762		GO:0006073			GO:0048046		GO:0005618
	hydrolase activity MF								hydrolase activity, hydrolyzing O-glycos.. MF				xyloglucan:xyloglucosyl transferase acti.. MF		cellular glucan metabolic process BP			apoplast CC		cell wall CC
	orange ID	Symbol	Description						orange ID				orange ID		orange ID			orange ID		orange ID
	orange1.1g008312m.g	ATPAP15,PAP15	purple acid phosphatase 15
	orange1.1g018227m.g	0	GDSL-like Lipase/Acylhydrolase superfamily protein
	orange1.1g022638m.g	XTH10	xyloglucan endotransglucosylase/hydrolase 10						orange1.1g022638m.g				orange1.1g022638m.g		orange1.1g022638m.g			orange1.1g022638m.g		orange1.1g022638m.g
	orange1.1g023431m.g	TCH4,XTH22	Xyloglucan endotransglucosylase/hydrolase family protein						orange1.1g023431m.g				orange1.1g023431m.g		orange1.1g023431m.g			orange1.1g023431m.g		orange1.1g023431m.g
	orange1.1g024595m.g	0	Calcineurin-like metallo-phosphoesterase superfamily protein
	orange1.1g026017m.g	ATPAP8,PAP8	purple acid phosphatase 8
	orange1.1g046220m.g	ARA12	Subtilase family protein
	GO:0004499								GO:0050661
	N,N-dimethylaniline monooxygenase activi.. MF								NADP binding MF
	orange ID	Symbol	Description						orange ID
	orange1.1g039923m.g	YUC2	Flavin-binding monooxygenase family protein MF						orange1.1g039923m.g
	GO:0045735
	nutrient reservoir activity
	orange ID	Symbol	Description
	orange1.1g020545m.g	0	RmlC-like cupins superfamily protein
