# Supplementary material for: The Role of ABA in the Interaction between Citrus Fruit and Penicillium digitatum
Source: Int J Mol Sci. 2022 Dec 13;23(24):15796. doi: 10.3390/ijms232415796 (PMC9779756; doi:10.3390/ijms232415796)
Supplement: Supplementary file 1 [file ijms-23-15796-s001.zip › IJMS_Table S2.xlsx]

## Sheet: Information
The same color has been used for the same Orange ID if it belongs to different GO categories

## Sheet: Table S2 
Table S2: The identification of the DEGs included in each biological process (BP) and molecular function (MF) (see Table 1) belonging to clusters 12 and 14
Cluster 12
	GO:0050832				GO:0042742
	defense response to fungus BP				defense response to bacterium BP
	Orange ID	Symbol	Description		Orange ID
	orange1.1g032285m.g	HEL,PR-4,PR4	pathogenesis-related 4		orange1.1g032285m.g
	GO:0009611				GO:0004867
	response to wounding BP				serine-type endopeptidase inhibitor acti.. MF
	Orange ID	Symbol	Description		Orange ID
	orange1.1g033055m.g	0	Serine protease inhibitor, potato inhibitor I-type family protein		orange1.1g033055m.g
	GO:0016747	Orange ID
	transferase activity, transferring acyl .. MF
	Orange ID	Symbol	Description
	orange1.1g036972m.g	0	HXXXD-type acyl-transferase family protein
	orange1.1g037938m.g	0	HXXXD-type acyl-transferase family protein
Cluster 14
	GO:0016567				GO:0004842
	protein ubiquitination				ubiquitin-protein transferase activity MF
	Orange ID	Symbol	Description		Orange ID
	orange1.1g001349m.g	0	Transducin/WD40 repeat-like superfamily protein		orange1.1g001349m.g
	orange1.1g014913m.g	PUB22	plant U-box 22		orange1.1g014913m.g
	GO:0005515				GO:0004402
	protein binding MF				histone acetyltransferase activity MF
	Orange ID	Symbol	Description		Orange ID
	orange1.1g001349m.g	0	Transducin/WD40 repeat-like superfamily protein
	orange1.1g001710m.g	0	Leucine-rich repeat protein kinase family protein
	orange1.1g001801m.g	0	disease resistance family protein / LRR family protein
	orange1.1g002125m.g	0	Disease resistance protein (TIR-NBS-LRR class) family
	orange1.1g017954m.g	BT1	BTB and TAZ domain protein 1		orange1.1g017954m.g
	orange1.1g026746m.g	BHLH92	basic helix-loop-helix (bHLH) DNA-binding superfamily protein
	orange1.1g031240m.g	0	CHY-type/CTCHY-type/RING-type Zinc finger protein
	orange1.1g040468m.g	AtRLP1,RLP1	receptor like protein 1
	orange1.1g046382m.g	AtRLP15,RLP15	receptor like protein 15
	orange1.1g047927m.g	AtRLP7,RLP7	receptor like protein 7
	GO:0015914				GO:0004012
	phospholipid transport BP				phospholipid-translocating ATPase activi… MF
	Orange ID	Symbol	Description		Orange ID
	orange1.1g001017m.g	0	ATPase E1-E2 type family protein / haloacid dehalogenase-like hydrolase family protein		orange1.1g001017m.g
