# Supplementary material for: The Role of ABA in the Interaction between Citrus Fruit and Penicillium digitatum
Source: Int J Mol Sci. 2022 Dec 13;23(24):15796. doi: 10.3390/ijms232415796 (PMC9779756; doi:10.3390/ijms232415796)
Supplement: Supplementary file 1 [file ijms-23-15796-s001.zip › IJMS_Table S3.xlsx]

## Sheet: Information
Table S3: The global data obtained by RNA-Seq analysis
log2FC = log2FoldChange
Positive numbers mean higher expression values in the first term of the comparison while negtive values mean higher expression values in the second term
NA = Non-Annotated; FHN= freshly harvested Navelate; FHP= freshly harvested Pinalate; WN= wounding Navelate (control of infection Navelate);
WP= wounding Pinalate (control of infection Pinalate); IN= infection Navelate; IP= infection Pinalate; WPA= wounding Pinalate fruit treated with
ABA 1 mM (control of infection Pinalate fruit treated with ABA 1mM); IPA=infection Pinalate fruit treated with ABA 1 mM
FHP vs FHN = freshly harvested Pinalate vs freshly harvested Navelate
WN vs FHN = 1 dpi wounding Navelate vs freshly harvested Navelate
IN vs FHN = 1 dpi infection Navelate vs freshly harvested Navelate
IN vs WN = 1 dpi infection Navelate vs 1 dpi wounding Navelate
WP vs FHP = 1 dpi wounding Pinalate vs freshly harvested Pinalate
IP vs FHP = 1 dpi infection Pinalate vs freshly harvested Pinalate
IP vs WP = 1 dpi infection Pinalate vs 1 dpi wounding Pinalate
WPA vs FHP = 1 dpi wounding Pinalate fruit treated with ABA 1 mM vs freshly harvested Pinalate
WPA vs WP = 1 dpi wounding Pinalate fruit treated with ABA 1 mM vs 1 dpi wounding Pinalate
IPA vs FHP = 1 dpi infection Pinalate fruit treated with ABA 1 mM vs 1 dpi freshly harvested Pinalate
IPA vs WPA = 1 dpi infection Pinalate fruit treated with ABA 1 mM vs 1 dpi wounding Pinalate fruit treated with ABA 1 mM

## Sheet: Table S3
Table S3: The global data obtained by RNA-Seq analysis
	TMM EdgeR norm counts group mean									FHP vs FHN			WN vs FHN			IN vs FHN			IN vs WN			WP vs FHP			IP vs FHP			IP vs WP			WPA vsFHP			WPA vs WP				IPA vs FHP			IPA vs WPA
Orange ID	FHN	WN	IN	WPA	IPA	WP	IP	FHP		log2FC	padj		log2FC	padj		log2FC	padj		log2FC	padj		log2FC	padj		log2FC	padj		log2FC	padj		log2FC	padj		log2FC	padj			log2FC	padj		log2FC	padj	Pfam	Panther	KOG	KEGG/ec	KO	GO	Best-hit-arabi-name
orange1.1g000001m.g	3542	3179	3110	2922	3900	3929	3694	5143		0.538	0.0262932		-0.155	0.553416		-0.187	0.461639		-0.032	0.958546		-0.389	0.0918169		-0.477	0.0358249		-0.088	0.999667		-0.816	0.000209362		-0.427	0.272089			-0.399	0.0811676		0.417	0.711878	PF07728	PTHR22908,PTHR22908:SF66			K14572	GO:0016887,GO:0005524	AT1G67120.1
orange1.1g000007m.g	1880	1830	1819	2044	2471	2505	2302	2411		0.36	0.133302		-0.038	0.886974		-0.047	0.861058		-0.009	0.988222		0.054	0.828191		-0.067	0.78408		-0.121	0.999667		-0.239	0.286763		-0.293	0.515088			0.035	0.887162		0.274	0.726906	PF13920	PTHR15600,PTHR15600:SF28	KOG4172		K17592		AT5G23110.1
orange1.1g000009m.g	5146	4550	4739	4582	6010	5702	5626	6273		0.286	0.189483		-0.177	0.414037		-0.118	0.594294		0.059	0.90456		-0.138	0.511189		-0.157	0.44911		-0.019	0.999667		-0.453	0.0175595		-0.315	0.38251			-0.062	0.777459		0.391	0.647328	PF00168,PF16909,PF06650,PF06101,PF12624,PF16910,PF16908	PTHR16166,PTHR16166:SF93	KOG1809			GO:0005515	AT1G48090.1
orange1.1g000012m.g	10776	10606	12054	11849	15986	14927	14389	14124		0.39	0.200109		-0.023	0.947411		0.162	0.601419		0.185	0.766163		0.08	0.796574		0.027	0.931456		-0.053	0.999667		-0.253	0.373091		-0.333	0.572741			0.179	0.537884		0.432	0.711878	PF00627,PF14377,PF06012,PF00632,PF06025	PTHR11254,PTHR11254:SF291		6.3.2.19	K10592	GO:0004842	AT1G55860.2
orange1.1g000014m.g	9394	9981	10396	9818	13323	13518	12707	12560		0.419	0.0570961		0.088	0.715959		0.146	0.5237		0.059	0.910528		0.106	0.637469		0.017	0.942805		-0.089	0.999667		-0.355	0.0820512		-0.461	0.130219			0.085	0.705859		0.44	0.609635	PF00627,PF14377,PF06012,PF06025,PF00632	PTHR11254,PTHR11254:SF334		6.3.2.19	K10592	GO:0004842	AT1G70320.1
orange1.1g000017m.g	6306	6043	6477	6433	8422	7719	7689	7884		0.322	0.182913		-0.061	0.815025		0.039	0.885367		0.1	0.851197		-0.031	0.90328		-0.036	0.884373		-0.005	0.999667		-0.294	0.183452		-0.263	0.578844			0.095	0.689917		0.389	0.711878	PF04851,PF00271,PF14619	PTHR10799,PTHR10799:SF783		3.6.4.12		GO:0016787,GO:0005524,GO:0003677,GO:0042393	AT2G28290.1
orange1.1g000019m.g	2420	1948	2008	1947	2577	2455	2280	3360		0.474	0.14993		-0.312	0.337066		-0.269	0.411592		0.044	0.955237		-0.453	0.133016		-0.56	0.0595911		-0.107	0.999667		-0.788	0.00658214		-0.334	0.621664			-0.383	0.206659		0.404	0.715743	PF02259	PTHR11139,PTHR11139:SF1		2.7.11.1	K08874	GO:0005515	AT2G17930.1
orange1.1g000024m.g	3797	1839	1999	1813	2289	2166	2174	3494		-0.12	0.55972		-1.045	1.4556e-10		-0.925	1.37657e-08		0.12	0.761323		-0.691	2.16589e-05		-0.685	2.51549e-05		0.006	0.999667		-0.947	3.83616e-09		-0.256	0.437466			-0.611	0.000174846		0.336	0.653768	PF00400,PF14844,PF02138	PTHR13743,PTHR13743:SF84				GO:0005515	AT1G03060.1
orange1.1g000028m.g	2858	2595	2663	2424	3104	3075	3010	3732		0.386	0.0609343		-0.139	0.524033		-0.101	0.647703		0.038	0.939899		-0.28	0.149961		-0.31	0.10785		-0.03	0.999667		-0.623	0.000713707		-0.343	0.302169			-0.266	0.169982		0.357	0.706428	PF16910,PF06650,PF12624,PF16908,PF16909	PTHR16166,PTHR16166:SF87	KOG1809				AT5G24740.1
orange1.1g000034m.g	3265	2686	2744	2469	3183	3142	3012	3524		0.11	0.646483		-0.281	0.17404		-0.25	0.225973		0.031	0.952365		-0.166	0.422279		-0.226	0.260811		-0.061	0.999667		-0.513	0.00667777		-0.348	0.304604			-0.147	0.476099		0.366	0.700065	PF00400,PF14844,PF15787,PF02138	PTHR13743,PTHR13743:SF16				GO:0005515	AT2G45540.1
orange1.1g000037m.g	1973	1728	1837	1768	2270	2123	2058	2392		0.278	0.196175		-0.19	0.371922		-0.102	0.646771		0.088	0.851887		-0.173	0.395037		-0.217	0.275957		-0.044	0.999667		-0.436	0.0208108		-0.263	0.504719			-0.076	0.720137		0.36	0.705108	PF14649	PTHR13650,PTHR13650:SF0			K19026		AT4G39420.2
orange1.1g000038m.g	11	19	19	19	17	23	22	12		0.124	0.854778		0.877	0.0875309		0.821	0.10294		-0.056	0.963045		1.008	0.0258511		0.932	0.0411392		-0.076	0.999667		0.738	0.11662		-0.27	0.826342			0.598	0.206783		-0.14	0.934701	PF13361,PF13245,PF00580,PF13087	PTHR10887,PTHR10887:SF372	KOG1801			GO:0016787,GO:0005524	AT1G65810.1
orange1.1g000041m.g	4287	2825	3017	2641	3299	3167	3046	3793		-0.176	0.359633		-0.601	0.000216683		-0.506	0.00198092		0.095	0.806909		-0.261	0.120638		-0.316	0.0558856		-0.056	0.999667		-0.522	0.00108263		-0.262	0.401791			-0.202	0.235286		0.321	0.671359		PTHR11915,PTHR11915:SF275	KOG0964				AT4G31570.1
orange1.1g000046m.g	838	838	854	864	1007	943	924	1065		0.348	0.0372941		0.001	0.996822		0.03	0.879187		0.029	0.945389		-0.18	0.268394		-0.206	0.198169		-0.026	0.999667		-0.303	0.0503811		-0.124	0.763347			-0.082	0.628064		0.221	0.714191	PF13020	PTHR32387,PTHR32387:SF0					AT4G13750.1
orange1.1g000049m.g	1821	2062	2076	2055	2466	2511	2327	2480		0.446	0.0304045		0.18	0.405909		0.19	0.372084		0.01	0.985026		0.018	0.937317		-0.091	0.669773		-0.109	0.999667		-0.271	0.16833		-0.289	0.44229			-0.008	0.970941		0.263	0.715743	PF12074,PF13646	PTHR23346,PTHR23346:SF7					AT1G64790.1
orange1.1g000052m.g	2670	2880	2795	2932	3462	3472	3261	2954		0.146	0.525197		0.109	0.620669		0.067	0.769646		-0.043	0.93152		0.233	0.237141		0.143	0.484982		-0.09	0.999667		-0.011	0.961158		-0.244	0.549289			0.229	0.242011		0.24	0.728299	PF00226,PF14237	PTHR36983			K09533		AT2G26890.1
orange1.1g000053m.g	5	20	19	20	15	28	21	15		1.691	0.00109697		2.078	2.3862e-05		1.984	4.32716e-05		-0.094	0.926172		0.851	0.0198359		0.46	0.243047		-0.391	0.999667		0.436	0.272281		-0.415	0.603448			-0.027	0.952921		-0.463	0.730831	PF13361,PF00580,PF13086,PF13087	PTHR10887,PTHR10887:SF372	KOG1801			GO:0016787,GO:0005524	AT1G65780.1
orange1.1g000054m.g	1558	1216	1220	1186	1488	1379	1353	1655		0.088	0.764341		-0.357	0.140649		-0.352	0.141841		0.005	0.994841		-0.266	0.263212		-0.291	0.215725		-0.026	0.999667		-0.481	0.0328818		-0.216	0.706727			-0.154	0.526702		0.327	0.714191	PF00400,PF12234	PTHR13950,PTHR13950:SF9				GO:0005515	AT2G46560.1
orange1.1g000057m.g	935	1295	1227	1231	1394	1611	1307	1237		0.405	0.0375251		0.471	0.0105298		0.394	0.0335049		-0.077	0.864847		0.38	0.0348608		0.08	0.693398		-0.3	0.796958		-0.008	0.971529		-0.388	0.167846			0.172	0.36454		0.18	0.766979	PF16201,PF11707	PTHR13500	KOG1791		K14861		AT4G27010.1
orange1.1g000058m.g	2807	2160	2167	2225	2590	2617	2511	3314		0.24	0.163217		-0.377	0.0166128		-0.372	0.0172739		0.005	0.992409		-0.341	0.0260653		-0.401	0.00833322		-0.059	0.999667		-0.575	0.000107973		-0.234	0.436657			-0.356	0.0193476		0.219	0.714191	PF12166	PTHR13167,PTHR13167:SF45	KOG1893			GO:0016021,GO:0008381	AT2G48060.1
orange1.1g000060m.g	4909	3732	4241	3756	5147	5199	4879	6459		0.396	0.114978		-0.395	0.0988478		-0.211	0.401844		0.184	0.717085		-0.313	0.180568		-0.405	0.07775		-0.092	0.999667		-0.782	0.000378313		-0.469	0.19778			-0.328	0.157629		0.455	0.651096		PTHR32093,PTHR32093:SF17					AT3G50370.1
orange1.1g000067m.g	2885	2420	2737	2653	3418	3197	3100	2963		0.039	0.894872		-0.253	0.288418		-0.076	0.772225		0.177	0.716615		0.109	0.649916		0.065	0.792574		-0.044	0.999667		-0.159	0.495441		-0.269	0.572643			0.206	0.367399		0.365	0.711878	PF00856	PTHR22884,PTHR22884:SF343	KOG1080	2.1.1.43		GO:0005515	AT4G15180.1
orange1.1g000068m.g	1746	1895	1909	1862	2226	2183	2131	2254		0.37	0.0487108		0.119	0.552172		0.13	0.506678		0.011	0.981604		-0.047	0.814661		-0.081	0.674954		-0.034	0.999667		-0.276	0.116608		-0.229	0.534199			-0.018	0.926806		0.258	0.712388		PTHR35478,PTHR35478:SF1			K19027		AT2G25730.2
orange1.1g000072m.g	3880	2900	2942	2903	3630	3594	3478	4876		0.33	0.142734		-0.42	0.0446933		-0.399	0.0550661		0.021	0.96993		-0.44	0.0287194		-0.487	0.0148451		-0.047	0.999667		-0.748	0.000124347		-0.308	0.430776			-0.426	0.0340198		0.322	0.711878	PF16418,PF12842,PF16417,PF16415,PF04054	PTHR13162,PTHR13162:SF9			K12604		AT1G02080.2
orange1.1g000083m.g	3705	7421	9253	7545	11448	11888	10495	3921		0.082	0.890062		1.002	0.0273891		1.321	0.00300118		0.318	0.754027		1.6	0.000236509		1.42	0.00111465		-0.18	0.999667		0.944	0.0318736		-0.656	0.449788			1.546	0.000368785		0.602	0.715743
orange1.1g000086m.g	2955	3230	3428	3865	4390	3923	3947	3365		0.188	0.438182		0.129	0.586562		0.215	0.334098		0.086	0.865029		0.221	0.302789		0.23	0.279614		0.009	0.999667		0.2	0.350758		-0.021	0.975341			0.383	0.0603525		0.184	0.792654	PF00364,PF13535,PF02785,PF00289,PF01039,PF08326	PTHR18866,PTHR18866:SF106		6.4.1.2,6.3.4.14	K11262	GO:0006633,GO:0005524,GO:0003989	AT1G36160.2
orange1.1g000090m.g	4238	3489	3682	3741	4600	4586	4556	6178		0.544	0.00398022		-0.28	0.151091		-0.203	0.308421		0.077	0.865029		-0.43	0.0175019		-0.439	0.0150678		-0.009	0.999667		-0.724	3.77497e-05		-0.293	0.39473			-0.426	0.018347		0.298	0.711878	PF09497	PTHR13992,PTHR13992:SF25				GO:0016592,GO:0006357,GO:0001104	AT4G00450.1
orange1.1g000099m.g	4206	3682	4404	3847	4905	4487	4552	4312		0.036	0.883509		-0.191	0.353104		0.067	0.763242		0.258	0.50872		0.057	0.789877		0.078	0.708999		0.021	0.999667		-0.165	0.401939		-0.222	0.592715			0.186	0.341274		0.351	0.705108	PF04851,PF08880,PF00271	PTHR10799,PTHR10799:SF577		3.6.4.12	K11647	GO:0016787,GO:0005524,GO:0003677,GO:0006355,GO:0005634	AT2G46020.2
orange1.1g000103m.g	465	626	610	572	612	617	558	540		0.216	0.172855		0.43	0.00235071		0.394	0.00515373		-0.036	0.920064		0.193	0.17964		0.047	0.767395		-0.146	0.999667		0.083	0.583684		-0.109	0.766837			0.179	0.206859		0.096	0.847984	PF10350	PTHR14387,PTHR14387:SF0					AT3G55160.1
orange1.1g000104m.g	1549	1395	1501	1282	1704	1761	1635	2209		0.513	0.0174896		-0.15	0.522511		-0.044	0.861194		0.106	0.832852		-0.328	0.115427		-0.435	0.0330472		-0.107	0.999667		-0.785	6.7715e-05		-0.457	0.141757			-0.375	0.0673853		0.411	0.65075	PF15912	PTHR23185,PTHR23185:SF0					AT3G05680.1
orange1.1g000107m.g	309	255	275	222	275	299	280	352		0.193	0.374094		-0.272	0.181607		-0.165	0.430186		0.107	0.812304		-0.242	0.20767		-0.333	0.0752954		-0.091	0.999667		-0.669	0.000217073		-0.427	0.135301			-0.361	0.0495736		0.307	0.711878	PF00271,PF00270,PF00476	PTHR10133,PTHR10133:SF35		2.7.7.7	K02349	GO:0005524,GO:0003676,GO:0006260,GO:0003887,GO:0003677	AT4G32700.2
orange1.1g000108m.g	1779	1884	1978	1837	2236	2119	2072	1887		0.086	0.705559		0.083	0.692975		0.153	0.440333		0.07	0.876128		0.166	0.380695		0.135	0.481289		-0.031	0.999667		-0.04	0.843427		-0.206	0.608976			0.244	0.180125		0.284	0.711878	PF04357	PTHR34457,PTHR34457:SF1					AT2G25660.1
orange1.1g000110m.g	623	369	364	376	418	418	388	770		0.307	0.12708		-0.753	3.64108e-05		-0.774	1.83117e-05		-0.02	0.967228		-0.885	4.43913e-07		-0.991	1.35792e-08		-0.106	0.999667		-1.033	3.09265e-09		-0.148	0.763108			-0.883	3.6971e-07		0.151	0.821811	PF03568	PTHR12792	KOG1849	3.4.22.49	K02365	GO:0008233,GO:0006508,GO:0005634	AT4G22970.1
orange1.1g000112m.g	941	868	824	922	1099	1113	1114	1296		0.463	0.00318356		-0.114	0.519685		-0.189	0.254422		-0.075	0.843995		-0.221	0.157612		-0.218	0.162894		0.003	0.999667		-0.491	0.000873823		-0.271	0.318879			-0.238	0.121212		0.253	0.711878	PF01067,PF00648	PTHR10183,PTHR10183:SF267	KOG0045	3.4.22.52		GO:0006508,GO:0005622,GO:0004198	AT1G55350.3
orange1.1g000113m.g	NA	NA	NA	NA	NA	NA	NA	NA		NA	NA		NA	NA		NA	NA		NA	NA		NA	NA		NA	NA		NA	NA		NA	NA		NA	NA			NA	NA		NA	NA	PF12711,PF00225	PTHR24115,PTHR24115:SF417	KOG4280	3.6.4.4	K10400	GO:0008017,GO:0007018,GO:0005524,GO:0003777,GO:0005871	AT3G17360.1
orange1.1g000114m.g	4512	3962	4324	4257	5011	4499	4362	4248		-0.087	0.695014		-0.187	0.331121		-0.061	0.771688		0.126	0.754368		0.083	0.671637		0.038	0.850239		-0.045	0.999667		0.003	0.987944		-0.079	0.885604			0.238	0.183864		0.235	0.715743	PF00271,PF00270,PF02889	PTHR24075		3.6.4.13	K12854	GO:0005524,GO:0003676,GO:0031204,GO:0008565	AT1G20960.1
orange1.1g000115m.g	5597	5749	6489	6581	7747	6945	7120	7136		0.351	0.0571458		0.039	0.850135		0.214	0.242799		0.174	0.640302		-0.039	0.841346		-0.003	0.986242		0.036	0.999667		-0.117	0.525087		-0.077	0.885472			0.118	0.516633		0.235	0.715654	PF05641	PTHR31917,PTHR31917:SF7					AT4G17330.1
orange1.1g000120m.g	1412	1486	1440	1507	1686	1684	1616	1329		-0.087	0.667115		0.075	0.692975		0.029	0.886119		-0.046	0.910877		0.341	0.0334079		0.282	0.0828708		-0.059	0.999667		0.181	0.279288		-0.16	0.684659			0.343	0.0313431		0.162	0.764732	PF14225,PF14222,PF14228	PTHR12295					AT5G15680.1
orange1.1g000123m.g	1108	1041	1025	1071	1187	1183	1112	1319		0.254	0.0957068		-0.088	0.586954		-0.11	0.478785		-0.022	0.952365		-0.155	0.283133		-0.247	0.0770267		-0.091	0.999667		-0.301	0.0279539		-0.146	0.664142			-0.152	0.287219		0.148	0.754246	PF00168,PF13646	PTHR23315,PTHR23315:SF135	KOG0166,KOG4224			GO:0005515	AT1G77460.2
orange1.1g000127m.g	1142	988	1000	957	1088	1043	1082	1071		-0.091	0.585481		-0.206	0.159361		-0.19	0.190561		0.016	0.965598		-0.039	0.80573		0.014	0.931267		0.052	0.999667		-0.162	0.251252		-0.124	0.725524			0.021	0.890651		0.184	0.715743	PF15612,PF00628	PTHR14140,PTHR14140:SF29		2.3.1.48		GO:0005515	AT3G01460.1
orange1.1g000128m.g	2718	2223	2164	2540	2878	2668	2958	2970		0.128	0.440244		-0.289	0.0466834		-0.328	0.0212762		-0.039	0.913865		-0.155	0.29156		-0.005	0.975013		0.15	0.999667		-0.226	0.111333		-0.071	0.871847			-0.045	0.774394		0.18	0.725981		PTHR23155,PTHR23155:SF554					AT4G26090.1
orange1.1g000133m.g	1365	746	613	642	799	823	843	1364		0.001	0.996816		-0.868	1.22114e-10		-1.154	6.51491e-18		-0.286	0.316815		-0.731	3.66584e-08		-0.694	1.59407e-07		0.037	0.999667		-1.089	1.53012e-16		-0.358	0.0751725			-0.773	4.15497e-09		0.316	0.562209	PF00168,PF00514	PTHR23315,PTHR23315:SF66				GO:0005515	AT2G22125.1
orange1.1g000134m.g	1154	1115	1160	1265	1509	1413	1376	1231		0.094	0.64518		-0.048	0.809839		0.009	0.966528		0.057	0.89195		0.198	0.244044		0.161	0.352127		-0.038	0.999667		0.039	0.832738		-0.16	0.69477			0.294	0.0726136		0.255	0.711878	PF02260,PF08064,PF00454,PF02259	PTHR11139,PTHR11139:SF69		2.7.11.1	K06640	GO:0005515,GO:0004674,GO:0016773	AT5G40820.1
orange1.1g000138m.g	3157	2181	2570	2477	2843	2702	2659	3631		0.203	0.255195		-0.533	0.000581589		-0.296	0.0663335		0.237	0.461811		-0.428	0.00517431		-0.45	0.00314092		-0.022	0.999667		-0.552	0.000237204		-0.125	0.760877			-0.353	0.0218189		0.199	0.726906	PF04851,PF07529,PF00271	PTHR10799,PTHR10799:SF603		3.6.4.12	K11320	GO:0016787,GO:0005524,GO:0003677	AT3G12810.1
orange1.1g000141m.g	3162	2497	2588	2714	3217	3079	2956	3597		0.187	0.505384		-0.34	0.171611		-0.288	0.248955		0.052	0.931973		-0.225	0.360401		-0.283	0.239931		-0.058	0.999667		-0.406	0.0817127		-0.181	0.768333			-0.161	0.517072		0.245	0.755706	PF02207	PTHR21497,PTHR21497:SF24	KOG1139	3.4.17.20		GO:0008270	AT5G02310.1
orange1.1g000146m.g	3148	1915	1970	1734	2075	2047	1990	3417		0.119	0.622731		-0.717	0.000208779		-0.676	0.000468412		0.041	0.936778		-0.74	9.02359e-05		-0.78	3.50113e-05		-0.04	0.999667		-0.979	1.59334e-07		-0.239	0.580136			-0.72	0.000133779		0.259	0.719911	PF12348	PTHR12609,PTHR12609:SF0	KOG1820		K16803		AT2G35630.1
orange1.1g000147m.g	1402	1323	1510	1321	1795	1742	1757	1962		0.486	0.0616197		-0.083	0.774025		0.108	0.701406		0.191	0.724414		-0.172	0.507203		-0.159	0.540364		0.013	0.999667		-0.571	0.0155554		-0.399	0.365881			-0.128	0.623473		0.443	0.708946	PF13921,PF07529	PTHR10799,PTHR10799:SF698		3.6.4.11			AT3G24870.1
orange1.1g000157m.g	1783	1593	1747	1505	1853	1728	1621	1871		0.071	0.770782		-0.161	0.445248		-0.029	0.902406		0.133	0.760781		-0.116	0.569438		-0.208	0.288191		-0.091	0.999667		-0.315	0.0950033		-0.199	0.658502			-0.015	0.946471		0.3	0.711878	PF00613,PF00454	PTHR10048,PTHR10048:SF15		2.7.1.67	K00888	GO:0016773,GO:0048015,GO:0046854	AT1G49340.1
orange1.1g000161m.g	68	49	42	38	54	68	65	114		0.753	0.00354509		-0.477	0.102715		-0.682	0.0144967		-0.205	0.761323		-0.761	0.0017728		-0.805	0.000848534		-0.044	0.999667		-1.599	1.78553e-10		-0.837	0.020532			-1.091	4.78829e-06		0.508	0.711878	PF00136,PF03104,PF08490	PTHR10670		2.7.7.7	K02324	GO:0003677,GO:0000166,GO:0008408,GO:0008270,GO:0006260,GO:0005634,GO:0003887	AT1G08260.1
orange1.1g000162m.g	NA	NA	NA	NA	NA	NA	NA	NA		NA	NA		NA	NA		NA	NA		NA	NA		NA	NA		NA	NA		NA	NA		NA	NA		NA	NA			NA	NA		NA	NA	PF13361,PF13086,PF13087	PTHR10887,PTHR10887:SF372				GO:0016787,GO:0005524	AT1G65810.1
orange1.1g000163m.g	1730	1459	1517	1509	1812	1822	1775	1979		0.195	0.389329		-0.245	0.24334		-0.188	0.376696		0.057	0.908895		-0.12	0.569959		-0.158	0.444658		-0.038	0.999667		-0.392	0.04143		-0.272	0.488294			-0.128	0.537915		0.264	0.715743	PF06333	PTHR10791,PTHR10791:SF60			K15164	GO:0016592,GO:0006357,GO:0001104	AT1G55325.2
orange1.1g000165m.g	46	88	81	74	82	86	88	85		0.905	0.00438833		0.958	0.00203688		0.834	0.00727085		-0.124	0.866765		0.005	0.989885		0.056	0.867924		0.051	0.999667		-0.203	0.522838		-0.208	0.80186			-0.05	0.878984		0.153	0.887563	PF04652,PF14288,PF02364	PTHR12741,PTHR12741:SF22		2.4.1.34	K11000	GO:0016020,GO:0006075,GO:0003843,GO:0000148	AT3G14570.1
orange1.1g000170m.g	3015	2804	3087	2977	3585	3490	3517	3559		0.24	0.176339		-0.104	0.569093		0.034	0.860216		0.139	0.694284		-0.029	0.874516		-0.017	0.92563		0.012	0.999667		-0.257	0.106683		-0.228	0.471152			0.01	0.955736		0.268	0.711878	PF00637,PF12816	PTHR12616,PTHR12616:SF6	KOG2079			GO:0016192,GO:0006886	AT4G00800.1
orange1.1g000171m.g	468	350	335	239	269	404	294	376		-0.312	0.0658473		-0.413	0.00993694		-0.481	0.00211207		-0.068	0.865029		0.096	0.576228		-0.352	0.0256504		-0.448	0.163094		-0.661	1.81024e-05		-0.757	2.53348e-05			-0.484	0.0016313		0.177	0.751504	PF04652,PF14288,PF02364	PTHR12741,PTHR12741:SF21		2.4.1.34	K11000	GO:0016020,GO:0006075,GO:0003843,GO:0000148	AT5G13000.1
orange1.1g000172m.g	1798	964	1083	980	1272	1405	1392	2822		0.651	1.92271e-05		-0.898	2.179e-09		-0.73	1.18753e-06		0.168	0.6215		-1.008	4.92133e-12		-1.019	2.60146e-12		-0.012	0.999667		-1.527	1.42872e-25		-0.52	0.00749265			-1.15	2.34983e-15		0.378	0.442635	PF02259,PF02260,PF00454	PTHR11139,PTHR11139:SF72		2.7.11.1	K04728	GO:0005515,GO:0016773	AT3G48190.1
orange1.1g000173m.g	1790	1825	1909	1739	2072	2239	2069	2471		0.466	0.00538528		0.029	0.882851		0.094	0.613899		0.065	0.873321		-0.144	0.40388		-0.256	0.118774		-0.113	0.999667		-0.507	0.00121435		-0.364	0.136263			-0.255	0.119384		0.253	0.711878	PF05843,PF00575	PTHR23270,PTHR23270:SF10			K14792	GO:0006397,GO:0005634,GO:0003676	AT3G11964.1
orange1.1g000174m.g	2392	1728	1896	1941	2131	1942	1983	3055		0.353	0.0800732		-0.468	0.0126961		-0.334	0.0816031		0.134	0.754117		-0.654	0.000260994		-0.624	0.000504304		0.03	0.999667		-0.654	0.000243566		0	0.999667			-0.52	0.00391632		0.134	0.841026	PF00270,PF14709,PF00271,PF00035,PF03368,PF02170,PF00636	PTHR14950,PTHR14950:SF3		3.1.26.3	K11592	GO:0005524,GO:0003676,GO:0016891,GO:0005515,GO:0006396,GO:0004525,GO:0003723	AT1G01040.2
orange1.1g000177m.g	3273	3513	4281	3870	4579	4119	4134	3023		-0.114	0.562386		0.103	0.58415		0.388	0.0175564		0.285	0.38437		0.446	0.00489756		0.451	0.00435136		0.005	0.999667		0.356	0.0257508		-0.09	0.8549			0.599	0.000116374		0.242	0.712388		PTHR13129,PTHR13129:SF4			K11789		AT4G31160.1
orange1.1g000179m.g	4972	3449	3716	3400	3867	4130	3953	5624		0.178	0.359121		-0.527	0.00148812		-0.419	0.0123665		0.108	0.781545		-0.446	0.00633656		-0.509	0.00169351		-0.063	0.999667		-0.726	4.99824e-06		-0.28	0.358616			-0.541	0.000789219		0.186	0.750039	PF14288,PF02364	PTHR12741,PTHR12741:SF12		2.4.1.34	K11000	GO:0016020,GO:0006075,GO:0003843,GO:0000148	AT3G07160.1
orange1.1g000180m.g	6612	4231	4414	4094	4700	5018	4665	7763		0.232	0.104174		-0.644	2.926e-07		-0.583	3.61749e-06		0.061	0.849867		-0.63	3.43767e-07		-0.735	2.2482e-09		-0.105	0.999667		-0.923	3.96948e-14		-0.294	0.131869			-0.724	3.57029e-09		0.199	0.711878	PF14288,PF02364	PTHR12741,PTHR12741:SF5		2.4.1.34	K11000	GO:0016020,GO:0006075,GO:0003843,GO:0000148	AT2G36850.1
orange1.1g000187m.g	20671	14345	19270	13603	16940	12921	14797	12548		-0.72	0.000718024		-0.527	0.0129681		-0.101	0.68038		0.426	0.30395		0.042	0.86267		0.238	0.276046		0.196	0.999667		0.116	0.610814		0.074	0.915011			0.433	0.0377889		0.316	0.712388	PF15044,PF12807,PF13424	PTHR12601,PTHR12601:SF17			K03255		AT1G01320.2
orange1.1g000193m.g	1548	1634	1499	1490	1667	1865	1660	1996		0.368	0.0180915		0.079	0.648735		-0.045	0.800267		-0.124	0.707828		-0.1	0.533275		-0.266	0.073177		-0.166	0.999667		-0.423	0.00325722		-0.323	0.155584			-0.261	0.0780297		0.162	0.750997	PF11894	PTHR31344,PTHR31344:SF0			K14310	GO:0005643	AT5G51200.1
orange1.1g000194m.g	1700	2003	2144	2043	2702	2681	2573	2395		0.495	0.175582		0.237	0.523897		0.336	0.346456		0.098	0.905474		0.163	0.652866		0.103	0.779875		-0.059	0.999667		-0.23	0.512896		-0.392	0.586665			0.174	0.625047		0.404	0.730831	PF13646,PF11865,PF02259	PTHR11139,PTHR11139:SF9		2.7.11.1	K07203	GO:0005515	AT1G50030.1
orange1.1g000195m.g	2634	2230	2525	2500	3228	3047	2984	3305		0.328	0.152132		-0.239	0.287595		-0.06	0.808339		0.179	0.696997		-0.118	0.601047		-0.147	0.506284		-0.029	0.999667		-0.403	0.049284		-0.285	0.499397			-0.034	0.883874		0.368	0.711878	PF11732,PF16134,PF11262	PTHR21597,PTHR21597:SF0			K12879		AT1G24706.1
orange1.1g000199m.g	980	1062	1103	920	1174	1228	1186	762		-0.363	0.0151975		0.117	0.467501		0.171	0.261069		0.055	0.879411		0.686	3.65596e-07		0.639	2.23097e-06		-0.047	0.999667		0.272	0.0553251		-0.414	0.0252529			0.624	3.60604e-06		0.352	0.415945	PF10358	PTHR34452,PTHR34452:SF1	KOG0993,KOG0978				AT1G22060.1
orange1.1g000202m.g	425	338	363	346	392	403	387	454		0.1	0.590416		-0.326	0.0426127		-0.221	0.176092		0.106	0.77018		-0.186	0.242303		-0.231	0.136428		-0.045	0.999667		-0.393	0.00861187		-0.208	0.522325			-0.213	0.167164		0.181	0.738205	PF13676,PF13855,PF00931	PTHR11017,PTHR11017:SF162	KOG4658			GO:0007165,GO:0005515,GO:0043531	AT5G17680.1
orange1.1g000205m.g	1047	989	995	1035	1164	1154	1222	1426		0.447	0.00166387		-0.08	0.627429		-0.072	0.661418		0.008	0.9835		-0.306	0.026809		-0.224	0.111861		0.082	0.999667		-0.464	0.000552259		-0.158	0.621664			-0.293	0.0327596		0.171	0.731099	PF12530	PTHR16212,PTHR16212:SF4					AT3G27670.1
orange1.1g000207m.g	5610	7120	7445	7062	7923	8557	8177	5966		0.089	0.588026		0.344	0.0108658		0.408	0.00207359		0.064	0.845626		0.52	5.11378e-05		0.455	0.000431648		-0.066	0.999667		0.243	0.0689199		-0.277	0.193286			0.409	0.00158325		0.166	0.730831	PF11919,PF16507	PTHR32170,PTHR32170:SF0			K06699		AT3G13330.1
orange1.1g000208m.g	391	613	586	518	569	587	605	414		0.083	0.654834		0.649	6.70701e-06		0.583	5.12904e-05		-0.066	0.85426		0.506	0.000348468		0.549	9.0049e-05		0.043	0.999667		0.322	0.0265039		-0.184	0.557401			0.46	0.00110005		0.138	0.778342	PF00588	PTHR12029,PTHR12029:SF11		2.1.1.34		GO:0008173,GO:0006396,GO:0003723	AT4G17610.1
orange1.1g000209m.g	NA	NA	NA	NA	NA	NA	NA	NA		NA	NA		NA	NA		NA	NA		NA	NA		NA	NA		NA	NA		NA	NA		NA	NA		NA	NA			NA	NA		NA	NA		PTHR33621,PTHR33621:SF2					AT1G76740.1
orange1.1g000210m.g	350	354	368	309	372	381	352	468		0.419	0.0544922		0.018	0.944353		0.073	0.763021		0.055	0.915457		-0.296	0.151404		-0.411	0.0406307		-0.116	0.999667		-0.598	0.0023434		-0.302	0.449743			-0.331	0.10066		0.267	0.719911	PF12859	PTHR12827			K03348	GO:0005680	AT5G05560.1
orange1.1g000212m.g	3709	2711	2621	2860	3237	3462	3127	4148		0.162	0.307377		-0.452	0.000943149		-0.5	0.000213264		-0.048	0.889473		-0.261	0.0584744		-0.407	0.00232893		-0.146	0.999667		-0.537	4.54064e-05		-0.276	0.219073			-0.358	0.00767766		0.179	0.724574	PF01388,PF02928,PF02375,PF00628,PF02373,PF08429	PTHR10694,PTHR10694:SF8			K11446	GO:0003677,GO:0005515,GO:0055114,GO:0016706	AT1G63490.1
orange1.1g000217m.g	4239	4479	5475	5297	6224	5493	5484	4383		0.048	0.794852		0.08	0.630586		0.369	0.00971847		0.289	0.303747		0.325	0.0210057		0.323	0.0217395		-0.002	0.999667		0.273	0.0538725		-0.052	0.911886			0.506	0.000218165		0.232	0.711878	PF07765	PTHR32258,PTHR32258:SF0	KOG4809,KOG1003,KOG4593				AT1G03080.1
orange1.1g000221m.g	1335	1248	1195	1245	1439	1407	1338	1287		-0.052	0.759019		-0.096	0.52443		-0.158	0.266938		-0.062	0.851197		0.129	0.353808		0.057	0.699686		-0.072	0.999667		-0.048	0.745726		-0.176	0.522371			0.16	0.234362		0.208	0.711878		PTHR13140,PTHR13140:SF312					AT1G24460.1
orange1.1g000222m.g	2606	2424	2630	2322	2716	2664	2646	3032		0.219	0.253651		-0.103	0.5968		0.014	0.946629		0.118	0.761794		-0.187	0.287229		-0.197	0.260382		-0.01	0.999667		-0.385	0.0203169		-0.197	0.602074			-0.159	0.368107		0.226	0.715743	PF01363,PF00118,PF01504	PTHR11353,PTHR11353:SF93		2.7.1.150	K00921	GO:0046872,GO:0005524,GO:0046488,GO:0016307	AT3G14270.1
orange1.1g000224m.g	3283	3222	3639	2578	3316	3551	3444	4561		0.475	0.0544319		-0.027	0.925666		0.149	0.567041		0.176	0.733743		-0.362	0.119847		-0.405	0.0783066		-0.044	0.999667		-0.823	0.000188737		-0.461	0.212811			-0.46	0.042969		0.363	0.711878	PF00005,PF12698	PTHR19229,PTHR19229:SF36	KOG0059	3.6.3.32	K05643	GO:0016887,GO:0005524,GO:0016021,GO:0006810,GO:0005215	AT2G41700.1
orange1.1g000228m.g	NA	NA	NA	NA	NA	NA	NA	NA		NA	NA		NA	NA		NA	NA		NA	NA		NA	NA		NA	NA		NA	NA		NA	NA		NA	NA			NA	NA		NA	NA	PF13086,PF13087	PTHR10887,PTHR10887:SF372	KOG1801		K10706		AT1G65810.1
orange1.1g000229m.g	1863	1872	2078	1795	2277	2218	2091	2336		0.328	0.11906		0.008	0.974748		0.159	0.45426		0.151	0.725407		-0.076	0.721139		-0.161	0.427036		-0.085	0.999667		-0.381	0.0436617		-0.305	0.393763			-0.037	0.862711		0.344	0.711878		PTHR34418,PTHR34418:SF1					AT1G55540.2
orange1.1g000230m.g	428	192	191	231	260	238	247	587		0.459	0.0204417		-1.154	1.28618e-09		-1.155	7.57963e-10		-0.002	0.998094		-1.309	5.85897e-13		-1.245	5.3732e-12		0.064	0.999667		-1.344	1.07446e-13		-0.035	0.959498			-1.174	5.35953e-11		0.17	0.803328	PF12807,PF15044,PF13424	PTHR12601,PTHR12601:SF9			K03255		AT4G28080.1
orange1.1g000231m.g	1068	948	924	846	1007	1044	962	1108		0.055	0.770872		-0.17	0.291123		-0.206	0.186176		-0.036	0.925132		-0.09	0.575763		-0.205	0.173353		-0.115	0.999667		-0.39	0.00657128		-0.301	0.204916			-0.139	0.364273		0.251	0.711878		PTHR31431,PTHR31431:SF1	KOG4833		K14311		AT4G38760.1
orange1.1g000232m.g	3255	2421	2725	2432	2917	2623	2634	2681		-0.28	0.107235		-0.426	0.00730134		-0.256	0.119779		0.17	0.618891		-0.033	0.85841		-0.026	0.886112		0.007	0.999667		-0.141	0.398774		-0.108	0.807451			0.122	0.46767		0.262	0.711878	PF16213,PF09324,PF12783,PF01369	PTHR10663,PTHR10663:SF108			K18442	GO:0032012,GO:0005086	AT4G38200.1
orange1.1g000234m.g	1384	1171	1290	1174	1453	1372	1352	1447		0.066	0.788467		-0.24	0.238691		-0.1	0.644531		0.14	0.744868		-0.078	0.709838		-0.099	0.632724		-0.021	0.999667		-0.302	0.110631		-0.224	0.591904			0.006	0.978764		0.308	0.711878	PF10513	PTHR13793,PTHR13793:SF94		2.1.1.43			AT4G32620.1
orange1.1g000235m.g	2941	3025	3558	3066	4488	4171	4413	4317		0.554	0.0159694		0.041	0.877158		0.275	0.240029		0.234	0.619484		-0.05	0.842621		0.032	0.900349		0.082	0.999667		-0.494	0.0219301		-0.444	0.207958			0.056	0.821384		0.55	0.401211	PF05001,PF05000,PF04983,PF04990,PF04992,PF00623,PF04997,PF04998	PTHR19376,PTHR19376:SF37		2.7.7.6	K03006	GO:0006366,GO:0005665,GO:0003677,GO:0006351,GO:0003899	AT4G35800.1
orange1.1g000237m.g	1342	1192	1204	1276	1466	1425	1370	1435		0.097	0.747521		-0.17	0.529458		-0.156	0.562271		0.014	0.982014		-0.011	0.969836		-0.067	0.802057		-0.056	0.999667		-0.17	0.502075		-0.159	0.810162			0.031	0.90998		0.201	0.807578	PF13513,PF02985,PF00176,PF12054	PTHR36498		3.6.4.12	K15192	GO:0005515,GO:0005524	AT3G54280.1
orange1.1g000240m.g	1282	1571	1331	1372	1466	1694	1521	1928		0.59	6.2732e-06		0.294	0.0311508		0.056	0.721684		-0.238	0.374712		-0.187	0.165701		-0.342	0.00822341		-0.155	0.999667		-0.491	0.000106931		-0.304	0.123716			-0.395	0.00197973		0.096	0.841324	PF02368	PTHR23019,PTHR23019:SF0	KOG1833		K14314		AT5G40480.1
orange1.1g000241m.g	7135	4792	5382	4858	6056	5958	5908	8431		0.241	0.153196		-0.574	0.000118517		-0.406	0.00749603		0.168	0.611474		-0.501	0.0006525		-0.513	0.000472936		-0.012	0.999667		-0.796	3.26155e-08		-0.294	0.243586			-0.477	0.00114995		0.318	0.626078	PF04851,PF13907,PF00385,PF00271	PTHR10799,PTHR10799:SF70		3.6.4.12	K11367	GO:0016787,GO:0005524,GO:0003677	AT2G13370.1
orange1.1g000247m.g	2462	1590	2037	1773	2623	2319	2138	2575		0.065	0.85444		-0.63	0.020233		-0.273	0.347255		0.357	0.52383		-0.152	0.601783		-0.269	0.336129		-0.117	0.999667		-0.539	0.0416994		-0.387	0.466223			0.026	0.931778		0.565	0.621861	PF03439	PTHR11125,PTHR11125:SF8	KOG1999				AT5G04290.1
orange1.1g000248m.g	570	636	641	639	746	808	721	691		0.28	0.41795		0.159	0.642622		0.172	0.610117		0.013	0.987398		0.224	0.477296		0.061	0.855437		-0.163	0.999667		-0.115	0.724855		-0.339	0.607437			0.108	0.740297		0.223	0.832041	PF13245	PTHR10887,PTHR10887:SF140			K10706		AT1G16800.1
orange1.1g000251m.g	2318	1472	1743	1603	1911	1850	1856	2834		0.29	0.138418		-0.655	0.000178097		-0.411	0.0218906		0.244	0.513563		-0.616	0.000314668		-0.611	0.000352125		0.005	0.999667		-0.822	1.06909e-06		-0.206	0.604706			-0.569	0.000863137		0.254	0.714191	PF00439,PF00400	PTHR16266			K11797	GO:0005515	AT5G49430.1
orange1.1g000254m.g	3227	2412	2478	2339	2772	2795	2728	3081		-0.066	0.762167		-0.419	0.014918		-0.381	0.0273099		0.039	0.930705		-0.142	0.435741		-0.175	0.324841		-0.034	0.999667		-0.398	0.0173743		-0.256	0.438172			-0.152	0.395237		0.245	0.714191	PF16206,PF09324,PF12783,PF16213,PF01369	PTHR10663,PTHR10663:SF42			K18442	GO:0032012,GO:0005086	AT3G60860.1
orange1.1g000257m.g	5281	3520	3762	3533	3999	3945	3959	5085		-0.054	0.790111		-0.585	0.000142861		-0.489	0.00159474		0.096	0.794074		-0.367	0.0177547		-0.361	0.019605		0.005	0.999667		-0.525	0.000501222		-0.159	0.677501			-0.347	0.0248396		0.179	0.742742	PF16206,PF16213,PF09324,PF12783,PF01369	PTHR10663,PTHR10663:SF189			K13462	GO:0032012,GO:0005086	AT3G43300.1
orange1.1g000258m.g	496	747	854	800	882	777	742	469		-0.079	0.757915		0.595	0.0027213		0.787	4.75571e-05		0.192	0.657004		0.729	0.000135031		0.662	0.000554815		-0.067	0.999667		0.772	4.66591e-05		0.043	0.952853			0.913	1.21586e-06		0.141	0.841324	PF14288,PF02364	PTHR12741,PTHR12741:SF23		2.4.1.34	K11000	GO:0016020,GO:0006075,GO:0003843,GO:0000148	AT4G04970.1
orange1.1g000259m.g	2230	1742	1841	1710	1978	2054	1989	2871		0.365	0.0344366		-0.355	0.0331565		-0.276	0.103345		0.08	0.842572		-0.485	0.00212574		-0.53	0.000729307		-0.045	0.999667		-0.748	1.2794e-06		-0.263	0.386917			-0.538	0.00057214		0.21	0.725448	PF14288,PF02364	PTHR12741,PTHR12741:SF14		2.4.1.34	K11000	GO:0016020,GO:0006075,GO:0003843,GO:0000148	AT4G03550.1
orange1.1g000262m.g	2195	1710	1929	1925	2317	2135	2304	2471		0.172	0.433694		-0.359	0.0632442		-0.186	0.361952		0.173	0.673826		-0.212	0.274474		-0.101	0.620114		0.111	0.999667		-0.36	0.0512157		-0.149	0.759483			-0.093	0.645495		0.267	0.714191	PF00569,PF00628,PF02135,PF08214	PTHR13808	KOG1778	2.3.1.48	K04498	GO:0008270,GO:0005515,GO:0006355,GO:0005634,GO:0004402,GO:0003712,GO:0016573	AT1G16710.2
orange1.1g000266m.g	8996	7624	8776	6818	6952	5364	5848	3203		-1.49	8.06125e-17		-0.239	0.233533		-0.036	0.877134		0.203	0.614204		0.744	3.26625e-05		0.868	1.0495e-06		0.125	0.999667		1.09	6.77436e-10		0.346	0.275014			1.118	2.41121e-10		0.028	0.974613	PF01493,PF04898,PF01645,PF00310	PTHR11938,PTHR11938:SF109		1.4.1.14	K00264	GO:0055114,GO:0016491,GO:0008152,GO:0015930,GO:0006807,GO:0016638,GO:0006537	AT5G53460.2
orange1.1g000269m.g	2824	2532	2900	2646	3188	3027	3111	3215		0.188	0.387172		-0.157	0.45249		0.038	0.865794		0.195	0.625912		-0.088	0.66766		-0.048	0.820239		0.04	0.999667		-0.282	0.133163		-0.194	0.664142			-0.013	0.952921		0.269	0.714191	PF02213	PTHR14445,PTHR14445:SF43	KOG1862			GO:0005515	AT5G42950.1
orange1.1g000271m.g	1367	1297	1427	1386	1636	1566	1624	1464		0.1	0.5771		-0.075	0.665178		0.063	0.71703		0.137	0.671989		0.095	0.549651		0.149	0.331185		0.054	0.999667		-0.079	0.619292		-0.175	0.59046			0.159	0.293799		0.238	0.711878	PF08638	PTHR12809,PTHR12809:SF3			K15156	GO:0016592,GO:0006357,GO:0001104	AT3G04740.1
orange1.1g000272m.g	4432	2347	2959	2197	2659	2326	2278	2509		-0.821	2.17648e-06		-0.917	7.46174e-08		-0.583	0.000797665		0.334	0.344399		-0.11	0.566835		-0.139	0.462282		-0.029	0.999667		-0.192	0.296052		-0.081	0.883165			0.083	0.667615		0.275	0.711878	PF02517	PTHR10794,PTHR10794:SF47	KOG1838	2.3.1.84	K07052	GO:0016020	AT2G03140.2
orange1.1g000278m.g	229	137	141	157	161	168	163	393		0.786	0.000201315		-0.733	0.000900528		-0.696	0.00140549		0.038	0.949832		-1.235	1.13884e-09		-1.276	2.69766e-10		-0.04	0.999667		-1.331	4.66447e-11		-0.096	0.891139			-1.29	1.14469e-10		0.041	0.965686	PF01363,PF00118,PF01504	PTHR11353,PTHR11353:SF93		2.7.1.150	K00921	GO:0046872,GO:0005524,GO:0046488,GO:0016307	AT3G14270.1
orange1.1g000279m.g	5187	3914	4629	4295	4951	4683	4810	5339		0.042	0.828983		-0.406	0.00614423		-0.164	0.304141		0.242	0.420805		-0.19	0.212309		-0.151	0.329789		0.039	0.999667		-0.314	0.0310967		-0.124	0.743777			-0.109	0.486621		0.205	0.714505	PF15612,PF15613,PF15614,PF05066,PF00046,PF02791	PTHR36968,PTHR36968:SF1				GO:0006355,GO:0006351,GO:0003677	AT1G28420.1
orange1.1g000280m.g	521	729	696	754	836	846	833	629		0.274	0.0747884		0.485	0.000516898		0.42	0.00271731		-0.065	0.85049		0.429	0.00146484		0.406	0.00262142		-0.023	0.999667		0.26	0.0611191		-0.169	0.576412			0.408	0.00232998		0.148	0.75154	PF01637	PTHR23155,PTHR23155:SF554	KOG4658			GO:0005524	AT4G26090.1
orange1.1g000286m.g	9909	8452	9383	8863	11205	10371	10495	12087		0.287	0.230192		-0.229	0.32058		-0.079	0.754359		0.151	0.756281		-0.221	0.3181		-0.204	0.358445		0.017	0.999667		-0.448	0.0316349		-0.227	0.649007			-0.109	0.634355		0.338	0.711878	PF00632	PTHR11254,PTHR11254:SF73		6.3.2.19	K10590	GO:0004842	AT4G38600.1
orange1.1g000290m.g	1594	1330	1525	1422	1691	1603	1635	1720		0.111	0.594084		-0.261	0.149547		-0.063	0.757193		0.198	0.585714		-0.103	0.578802		-0.073	0.700055		0.03	0.999667		-0.274	0.108436		-0.172	0.67859			-0.025	0.898873		0.25	0.713386	PF15612,PF02791,PF00628	PTHR22880,PTHR22880:SF167				GO:0005515	AT5G22760.1
orange1.1g000291m.g	555	544	563	523	662	625	584	583		0.073	0.743684		-0.027	0.900958		0.022	0.919493		0.049	0.91263		0.096	0.615735		0.002	0.991691		-0.094	0.999667		-0.157	0.394331		-0.254	0.468412			0.181	0.316198		0.339	0.671359	PF04998,PF04997,PF04983,PF11523,PF00623	PTHR19376,PTHR19376:SF36	KOG0262	2.7.7.6	K16251	GO:0006351,GO:0003899,GO:0003677	AT2G40030.1
orange1.1g000296m.g	3806	2633	2871	2807	3697	3583	3516	5736		0.592	0.0135322		-0.531	0.0229655		-0.406	0.0867075		0.125	0.818484		-0.68	0.00233122		-0.706	0.00151593		-0.026	0.999667		-1.031	2.52374e-06		-0.351	0.425139			-0.634	0.00450889		0.397	0.711878	PF07496	PTHR23336,PTHR23336:SF14				GO:0008270	AT3G62900.1
orange1.1g000298m.g	4206	4111	4077	3612	4048	3890	3845	3507		-0.262	0.103699		-0.033	0.854217		-0.045	0.800384		-0.012	0.976106		0.149	0.333579		0.132	0.393374		-0.017	0.999667		0.042	0.796511		-0.107	0.788647			0.207	0.164826		0.165	0.747284	PF00118,PF01504	PTHR11353,PTHR11353:SF107		2.7.1.150	K00921	GO:0005524,GO:0046488,GO:0016307	AT1G34260.1
orange1.1g000301m.g	3322	3087	3554	3468	3887	3538	3482	3112		-0.093	0.655232		-0.105	0.590036		0.098	0.612962		0.203	0.569821		0.184	0.296799		0.161	0.364327		-0.023	0.999667		0.156	0.379363		-0.028	0.96265			0.32	0.0566446		0.164	0.771315	PF00917	PTHR24007,PTHR24007:SF6	KOG1987	3.4.19.12		GO:0005515	AT2G25320.1
orange1.1g000304m.g	3016	2184	2669	2720	3528	3188	3394	3382		0.166	0.53105		-0.465	0.0387846		-0.176	0.470156		0.289	0.530988		-0.086	0.727209		0.005	0.984294		0.091	0.999667		-0.314	0.157318		-0.229	0.663736			0.061	0.804337		0.375	0.711878	PF00249	PTHR13992	KOG1878		K04650		AT3G52250.1
orange1.1g000306m.g	2508	2359	2705	2489	2860	2696	2785	2678		0.095	0.667879		-0.087	0.676184		0.11	0.591197		0.197	0.611029		0.008	0.969037		0.056	0.780615		0.048	0.999667		-0.106	0.584779		-0.114	0.820339			0.095	0.625356		0.201	0.747284	PF00443,PF04781,PF04780	PTHR22975,PTHR22975:SF9		3.4.19.12		GO:0036459,GO:0016579	AT3G47890.1
orange1.1g000307m.g	4641	3117	3378	3495	4092	4074	4145	6712		0.532	0.00107431		-0.574	0.000287982		-0.458	0.00422549		0.116	0.754021		-0.721	2.50623e-06		-0.695	5.71366e-06		0.025	0.999667		-0.942	5.39816e-10		-0.221	0.502187			-0.714	2.9457e-06		0.228	0.714191	PF08424,PF10650	PTHR21563					AT2G39580.1
orange1.1g000310m.g	3688	3170	3579	3675	3980	3870	3865	4305		0.223	0.134898		-0.218	0.126688		-0.043	0.791454		0.175	0.539768		-0.153	0.275168		-0.155	0.267448		-0.002	0.999667		-0.228	0.091532		-0.075	0.854377			-0.113	0.42597		0.115	0.807578		PTHR12663,PTHR12663:SF0			K11267		AT5G47690.3
orange1.1g000316m.g	1175	1213	1227	1430	1527	1435	1333	1196		0.027	0.889804		0.048	0.781726		0.064	0.703845		0.016	0.966053		0.263	0.0688901		0.156	0.297126		-0.106	0.999667		0.257	0.0735816		-0.006	0.988838			0.352	0.0119762		0.096	0.850818	PF00400,PF00069,PF02138	PTHR13743,PTHR13743:SF57	KOG1786		K17601	GO:0005515,GO:0006468,GO:0005524,GO:0004672	AT5G18525.1
orange1.1g000329m.g	4536	2505	2642	2578	2960	2922	2882	5971		0.397	0.0162652		-0.856	1.82193e-08		-0.779	3.03946e-07		0.077	0.844829		-1.031	4.49801e-12		-1.051	1.72523e-12		-0.02	0.999667		-1.212	3.51304e-16		-0.18	0.615281			-1.012	9.81978e-12		0.2	0.728643	PF09324,PF12783,PF16213,PF16206	PTHR10663,PTHR10663:SF114				GO:0015031	AT5G27970.1
orange1.1g000334m.g	2942	2510	2496	2717	3211	3718	3772	3876		0.398	0.00614389		-0.228	0.125011		-0.236	0.107176		-0.008	0.9832		-0.06	0.699753		-0.039	0.805804		0.021	0.999667		-0.513	0.000142518		-0.452	0.0105214			-0.272	0.0516831		0.241	0.711878	PF01501,PF06427	PTHR11226,PTHR11226:SF0			K11718	GO:0016757,GO:0006486,GO:0003980	AT1G71220.1
orange1.1g000335m.g	4233	3856	4624	4063	4948	4328	4372	4072		-0.056	0.822025		-0.134	0.533858		0.128	0.548395		0.262	0.507173		0.088	0.674965		0.102	0.620982		0.015	0.999667		-0.003	0.98822		-0.091	0.878745			0.281	0.140672		0.284	0.712388	PF01426,PF08711	PTHR15141,PTHR15141:SF52	KOG1886			GO:0003682,GO:0006351,GO:0005634,GO:0003677	AT3G48050.1
orange1.1g000338m.g	2783	3557	3856	3564	4339	4232	4172	3658		0.395	0.069198		0.355	0.0909157		0.471	0.0200232		0.116	0.804686		0.21	0.318199		0.19	0.369176		-0.02	0.999667		-0.038	0.868212		-0.248	0.569823			0.246	0.231652		0.284	0.714191	PF11573	PTHR12691,PTHR12691:SF10			K15166		AT1G23230.2
orange1.1g000340m.g	3311	2760	3357	3184	3969	3535	3737	3376		0.029	0.922515		-0.262	0.262969		0.02	0.93991		0.282	0.535674		0.066	0.787733		0.146	0.529841		0.08	0.999667		-0.084	0.724558		-0.151	0.801712			0.233	0.296767		0.318	0.712606		PTHR34805					AT4G24680.1
orange1.1g000343m.g	3801	3122	4021	3771	4765	4274	4130	4404		0.213	0.421891		-0.283	0.244322		0.082	0.760009		0.365	0.425934		-0.043	0.868346		-0.093	0.712972		-0.05	0.999667		-0.224	0.341216		-0.181	0.757628			0.114	0.643951		0.337	0.712388	PF13445,PF00069,PF12796,PF13637	PTHR22967,PTHR22967:SF69	KOG0198	2.7.11.1	K16279	GO:0006468,GO:0005524,GO:0004672	AT5G13530.1
orange1.1g000346m.g	4746	3957	4235	3937	4699	4361	4292	4814		0.021	0.933569		-0.262	0.186014		-0.164	0.423505		0.098	0.825384		-0.143	0.472196		-0.166	0.398297		-0.023	0.999667		-0.291	0.120833		-0.147	0.761439			-0.035	0.867777		0.255	0.715743	PF06957	PTHR19878,PTHR19878:SF4	KOG0292			GO:0030126,GO:0016192,GO:0006886,GO:0005515,GO:0005198	AT3G50590.1
orange1.1g000350m.g	9689	4970	5888	5095	6269	5975	6090	8106		-0.257	0.166952		-0.963	2.0123e-09		-0.718	9.38704e-06		0.244	0.47947		-0.44	0.00726334		-0.413	0.0120791		0.027	0.999667		-0.67	2.74142e-05		-0.23	0.501984			-0.371	0.0245285		0.299	0.711878		PTHR34798,PTHR34798:SF2					AT3G22380.1
orange1.1g000351m.g	5178	8778	10913	10196	11937	11695	12894	9937		0.941	2.24769e-09		0.762	1.34527e-06		1.076	4.50524e-12		0.314	0.333612		0.235	0.157701		0.376	0.0191821		0.141	0.999667		0.037	0.838726		-0.198	0.578303			0.264	0.106312		0.227	0.714191	PF00005,PF00664	PTHR24223,PTHR24223:SF251		3.6.3.44		GO:0016887,GO:0005524,GO:0055085,GO:0042626,GO:0016021,GO:0006810	AT2G34660.2
orange1.1g000354m.g	435	504	572	547	661	663	696	423		-0.037	0.867261		0.215	0.240268		0.397	0.0191004		0.182	0.616028		0.645	5.54273e-05		0.718	6.08509e-06		0.072	0.999667		0.37	0.0247154		-0.275	0.364849			0.642	5.19967e-05		0.272	0.711878	PF05729,PF13855,PF04852	PTHR23155,PTHR23155:SF554	KOG4658			GO:0005515	AT4G27220.1
orange1.1g000364m.g	951	850	845	891	951	1014	906	992		0.061	0.721554		-0.162	0.274531		-0.17	0.242444		-0.008	0.983132		0.031	0.841615		-0.131	0.354016		-0.163	0.998608		-0.156	0.264809		-0.187	0.499864			-0.061	0.679455		0.095	0.846591		PTHR15180,PTHR15180:SF1			K15199		AT1G17450.2
orange1.1g000366m.g	2870	4569	3806	3836	4120	3694	4663	3026		0.077	0.716364		0.671	3.83119e-05		0.408	0.0152659		-0.264	0.438179		0.287	0.0886877		0.624	0.000101226		0.337	0.579613		0.342	0.0387093		0.055	0.921219			0.445	0.00624382		0.103	0.864572	PF13589	PTHR33566,PTHR33566:SF2					AT5G24280.1
orange1.1g000370m.g	2645	1933	2080	2100	2432	2186	2164	2128		-0.313	0.0896716		-0.452	0.00779415		-0.346	0.0441574		0.106	0.788572		0.037	0.848825		0.024	0.902656		-0.013	0.999667		-0.02	0.920383		-0.057	0.918038			0.192	0.271038		0.211	0.729825	PF00628,PF16135	PTHR24098,PTHR24098:SF10		2.3.1.48		GO:0005515	AT4G14920.1
orange1.1g000376m.g	472	713	683	720	763	770	725	532		0.174	0.266516		0.598	6.79103e-06		0.536	5.37845e-05		-0.062	0.851887		0.531	3.66828e-05		0.446	0.000582907		-0.086	0.999667		0.435	0.000796057		-0.097	0.790023			0.518	4.81552e-05		0.084	0.859919	PF08620,PF08621	PTHR21483,PTHR21483:SF18					AT4G38440.1
orange1.1g000379m.g	882	824	868	827	949	991	1025	1031		0.226	0.231909		-0.095	0.625715		-0.022	0.917768		0.074	0.859157		-0.059	0.752743		-0.008	0.967904		0.052	0.999667		-0.319	0.0545522		-0.26	0.413674			-0.12	0.498019		0.199	0.735565	PF02170,PF04851,PF00271,PF03368,PF00636	PTHR14950,PTHR14950:SF21	KOG0701	3.1.26.3	K11592	GO:0005515,GO:0016787,GO:0005524,GO:0003677,GO:0016891,GO:0006396,GO:0004525,GO:0003723	AT3G43920.2
orange1.1g000380m.g	855	1147	1207	1254	1399	1495	1529	1190		0.479	1.83964e-05		0.425	0.000145968		0.499	5.31872e-06		0.074	0.775693		0.328	0.00243218		0.36	0.000773167		0.033	0.999667		0.075	0.529643		-0.252	0.128251			0.232	0.0345468		0.156	0.714191	PF02170,PF14709,PF00270,PF00271,PF03368,PF00636	PTHR14950,PTHR14950:SF15		3.1.26.3	K11592	GO:0005515,GO:0005524,GO:0003676,GO:0016891,GO:0006396,GO:0004525,GO:0003723	AT5G20320.1
orange1.1g000385m.g	356	211	240	183	214	238	240	438		0.301	0.157089		-0.749	0.000118543		-0.567	0.00356176		0.183	0.681911		-0.884	1.78526e-06		-0.867	2.52751e-06		0.017	0.999667		-1.256	1.13144e-11		-0.371	0.282094			-1.034	1.50721e-08		0.222	0.750251	PF14288,PF02364	PTHR12741,PTHR12741:SF16		2.4.1.34	K11000	GO:0016020,GO:0006075,GO:0003843,GO:0000148	AT1G06490.1
orange1.1g000387m.g	1049	991	1101	1006	1278	1246	1179	956		-0.134	0.666411		-0.08	0.788894		0.071	0.814646		0.151	0.795808		0.381	0.132045		0.304	0.237671		-0.077	0.999667		0.073	0.793176		-0.308	0.568169			0.418	0.0935565		0.346	0.714191	PF01909	PTHR23092,PTHR23092:SF1	KOG1906	2.7.7.19		GO:0016779	AT4G00060.1
orange1.1g000388m.g	3479	3597	3914	4064	4752	4439	4979	4353		0.324	0.0426562		0.049	0.78631		0.171	0.289672		0.122	0.714612		0.028	0.873526		0.194	0.205835		0.166	0.999667		-0.099	0.536902		-0.127	0.741013			0.126	0.421512		0.226	0.712388		PTHR33304,PTHR33304:SF1					AT3G02890.1
orange1.1g000392m.g	407	382	385	416	477	447	447	424		0.062	0.779226		-0.083	0.68377		-0.077	0.706495		0.007	0.989289		0.077	0.688873		0.078	0.683592		0.001	0.999667		-0.027	0.889076		-0.104	0.835629			0.169	0.339942		0.197	0.740862	PF02375,PF02373	PTHR10694,PTHR10694:SF45		1.14.11.27			AT5G04240.1
orange1.1g000395m.g	839	685	626	588	681	740	669	994		0.246	0.0663863		-0.29	0.0241822		-0.42	0.000716854		-0.129	0.644692		-0.428	0.00035635		-0.569	1.49765e-06		-0.141	0.999667		-0.76	1.05226e-10		-0.332	0.0581101			-0.546	3.25248e-06		0.213	0.711878		PTHR35480,PTHR35480:SF1	KOG4807,KOG4421,KOG3634,KOG0978				AT2G34780.1
orange1.1g000404m.g	99	110	121	103	115	112	106	78		-0.341	0.134803		0.146	0.531698		0.29	0.165028		0.144	0.753584		0.484	0.015707		0.435	0.0302767		-0.049	0.999667		0.395	0.0507012		-0.089	0.886012			0.556	0.00381742		0.161	0.813658	PF16135	PTHR24098,PTHR24098:SF9	KOG1295	2.3.1.48			AT5G36740.1
orange1.1g000406m.g	16	34	37	51	59	44	42	31		0.957	0.00372021		1.091	0.000796012		1.221	6.92866e-05		0.13	0.851564		0.549	0.0352034		0.451	0.089711		-0.098	0.999667		0.731	0.00342399		0.182	0.782457			0.949	5.40724e-05		0.218	0.778342	PF09818,PF00005,PF00664	PTHR24221,PTHR24221:SF226		3.6.3.44	K05658	GO:0016887,GO:0005524,GO:0055085,GO:0042626,GO:0016021,GO:0006810	AT3G28860.1
orange1.1g000407m.g	143	96	131	124	157	128	147	267		0.903	7.56066e-07		-0.561	0.00686601		-0.125	0.576616		0.435	0.28127		-1.07	1.96293e-09		-0.864	9.41094e-07		0.206	0.999667		-1.106	4.4623e-10		-0.036	0.958765			-0.767	1.0105e-05		0.338	0.711878	PF01426,PF00145,PF12047	PTHR10629,PTHR10629:SF36		2.1.1.37	K00558	GO:0003682	AT5G49160.1
orange1.1g000410m.g	1867	1414	1556	1776	1831	1793	1739	2023		0.116	0.542179		-0.4	0.0122509		-0.262	0.110844		0.138	0.694681		-0.175	0.287684		-0.218	0.175259		-0.044	0.999667		-0.188	0.247056		-0.013	0.980387			-0.144	0.383365		0.044	0.944529	PF02985,PF00400,PF00069	PTHR17583		2.7.11.1	K08333	GO:0005515,GO:0006468,GO:0005524,GO:0004672	AT4G29380.1
orange1.1g000412m.g	5162	5112	5592	5189	6158	5771	5671	5539		0.102	0.624513		-0.014	0.948882		0.116	0.544039		0.129	0.733743		0.059	0.757709		0.034	0.861865		-0.025	0.999667		-0.094	0.607259		-0.153	0.722793			0.153	0.389196		0.247	0.714191	PF02847	PTHR23253,PTHR23253:SF26			K03260		AT3G60240.2
orange1.1g000414m.g	495	603	635	544	689	687	666	622		0.332	0.0968562		0.287	0.139071		0.362	0.0525986		0.075	0.869634		0.141	0.466354		0.1	0.614214		-0.041	0.999667		-0.194	0.303163		-0.336	0.279887			0.145	0.448889		0.339	0.706428	PF15629,PF15628	PTHR10359,PTHR10359:SF22		3.2.2.27			AT5G04560.1
orange1.1g000416m.g	2047	1689	1818	1773	1984	1854	1913	2047		0.001	0.99765		-0.276	0.0816879		-0.17	0.298996		0.106	0.761872		-0.144	0.36838		-0.097	0.553317		0.047	0.999667		-0.208	0.178259		-0.064	0.895037			-0.045	0.79095		0.163	0.75154	PF11722,PF05033,PF00856	PTHR22884,PTHR22884:SF299	KOG1082	2.1.1.43		GO:0008168,GO:0034968,GO:0018024,GO:0008270,GO:0005634,GO:0005515	AT2G23740.2
orange1.1g000420m.g	2371	1228	1296	1152	1305	1328	1395	2796		0.238	0.164609		-0.947	1.99794e-10		-0.87	4.73496e-09		0.077	0.841021		-1.075	1.82319e-13		-1.002	6.59544e-12		0.073	0.999667		-1.28	1.63019e-18		-0.205	0.53472			-1.1	3.83129e-14		0.18	0.740862	PF02736,PF00612,PF01843,PF00063	PTHR13140,PTHR13140:SF390		3.6.4.1	K10357	GO:0016459,GO:0005524,GO:0003774,GO:0005515	AT5G20490.1
orange1.1g000421m.g	2031	1809	1910	1870	2076	2124	2009	2386		0.233	0.161823		-0.166	0.312157		-0.087	0.611827		0.079	0.827592		-0.168	0.282124		-0.248	0.100665		-0.08	0.999667		-0.352	0.0165484		-0.184	0.573932			-0.201	0.187177		0.151	0.764969	PF02736,PF00612,PF01843,PF00063	PTHR13140,PTHR13140:SF390		3.6.4.1	K10357	GO:0016459,GO:0005524,GO:0003774,GO:0005515	AT5G20490.1
orange1.1g000426m.g	90	59	62	72	75	64	76	124		0.47	0.0404238		-0.603	0.0123145		-0.518	0.0270881		0.084	0.893134		-0.951	6.70268e-06		-0.699	0.00079497		0.252	0.999667		-0.786	0.000167529		0.165	0.80039			-0.734	0.00033315		0.052	0.954983	PF02736,PF00612,PF01843,PF00063	PTHR13140,PTHR13140:SF390		3.6.4.1	K10357	GO:0016459,GO:0005524,GO:0003774,GO:0005515	AT1G54560.1
orange1.1g000427m.g	156	218	189	198	237	269	294	184		0.24	0.328315		0.486	0.0250103		0.275	0.225823		-0.211	0.645319		0.54	0.00747519		0.672	0.000682946		0.132	0.999667		0.099	0.665803		-0.441	0.167415			0.361	0.0791869		0.262	0.726906	PF00931	PTHR23155,PTHR23155:SF563	KOG4658			GO:0043531	AT3G14470.1
orange1.1g000428m.g	18848	15330	16829	15662	18656	17387	17649	17759		-0.086	0.698228		-0.298	0.105155		-0.163	0.396765		0.135	0.73368		-0.031	0.880616		-0.009	0.964281		0.022	0.999667		-0.181	0.320405		-0.151	0.738711			0.071	0.71422		0.252	0.714191	PF09268,PF13838,PF01394,PF00637	PTHR10292,PTHR10292:SF10			K04646	GO:0030132,GO:0030130,GO:0016192,GO:0006886,GO:0005198	AT3G11130.1
orange1.1g000430m.g	303	241	216	224	208	232	203	315		0.054	0.77277		-0.333	0.0297438		-0.483	0.00100319		-0.15	0.656851		-0.446	0.00176777		-0.624	9.16568e-06		-0.177	0.999667		-0.49	0.000520259		-0.044	0.932823			-0.597	1.64426e-05		-0.107	0.842397	PF12254,PF03104,PF08996,PF00136	PTHR10322,PTHR10322:SF21		2.7.7.7	K02320	GO:0008408,GO:0006260,GO:0003887,GO:0001882,GO:0003677,GO:0000166	AT5G67100.1
orange1.1g000432m.g	826	615	698	585	758	847	863	903		0.13	0.544252		-0.422	0.0206353		-0.242	0.201421		0.18	0.647515		-0.097	0.619038		-0.064	0.747394		0.033	0.999667		-0.627	0.000260785		-0.53	0.0232532			-0.253	0.160961		0.374	0.626078	PF00005,PF00664	PTHR24223,PTHR24223:SF165		3.6.3.44	K05665	GO:0016887,GO:0005524,GO:0055085,GO:0042626,GO:0016021,GO:0006810	AT3G60160.1
orange1.1g000435m.g	594	716	717	736	841	889	897	673		0.183	0.334091		0.274	0.111949		0.274	0.106217		0.001	0.99914		0.401	0.0116525		0.413	0.00905136		0.012	0.999667		0.129	0.454955		-0.273	0.353433			0.321	0.0449477		0.192	0.735565		PTHR12902,PTHR12902:SF12				GO:0030036,GO:0005856	AT2G38440.1
orange1.1g000436m.g	906	820	901	835	1146	1188	986	1264		0.481	0.281064		-0.143	0.757895		-0.007	0.987944		0.136	0.889682		-0.091	0.839323		-0.358	0.382713		-0.267	0.999667		-0.599	0.128309		-0.508	0.538124			-0.141	0.744291		0.458	0.738205	PF07496			2.1.1.43	K11423	GO:0008270	AT1G77300.2
orange1.1g000438m.g	17346	18408	18609	18159	19623	18187	17623	16783		-0.048	0.769782		0.086	0.551392		0.102	0.467855		0.016	0.962981		0.116	0.384575		0.07	0.609238		-0.045	0.999667		0.114	0.390254		-0.002	0.995909			0.225	0.0728712		0.112	0.794349	PF00005,PF00664	PTHR24223,PTHR24223:SF246		3.6.3.44		GO:0016887,GO:0005524,GO:0055085,GO:0042626,GO:0016021,GO:0006810	AT2G47800.1
orange1.1g000442m.g	82	20	20	16	13	15	17	67		-0.283	0.279381		-2.067	3.06629e-14		-1.989	1.8126e-14		0.078	0.932264		-2.048	2.56743e-14		-1.953	1.42401e-13		0.095	0.999667		-2.113	6.44403e-15		-0.065	0.959687			-2.326	2.68181e-18		-0.213	0.875152	PF02736,PF00612,PF01843,PF00063	PTHR13140,PTHR13140:SF391		3.6.4.1	K10357	GO:0016459,GO:0005524,GO:0003774,GO:0005515	AT1G04160.1
orange1.1g000450m.g	1089	1024	1109	1013	1168	1162	1143	928		-0.228	0.223464		-0.087	0.654198		0.028	0.891132		0.115	0.761942		0.322	0.0522048		0.3	0.0706489		-0.021	0.999667		0.126	0.475968		-0.196	0.596832			0.331	0.0438246		0.205	0.730831		PTHR22844,PTHR22844:SF185					AT4G11270.1
orange1.1g000452m.g	688	798	1098	1148	1491	1721	1617	1046		0.606	0.00207462		0.216	0.307678		0.676	0.000353147		0.46	0.199352		0.718	8.91098e-05		0.628	0.000647821		-0.09	0.999667		0.134	0.513434		-0.584	0.0167616			0.511	0.00590201		0.377	0.653768	PF00664,PF00005	PTHR24223,PTHR24223:SF245		3.6.3.44		GO:0055085,GO:0042626,GO:0016021,GO:0006810,GO:0005524,GO:0016887	AT3G13080.1
orange1.1g000456m.g	2089	1388	1618	1487	1744	1611	1649	2357		0.175	0.309374		-0.589	6.01811e-05		-0.368	0.0145466		0.221	0.476532		-0.549	0.000132116		-0.516	0.000341241		0.034	0.999667		-0.664	2.98015e-06		-0.115	0.775001			-0.436	0.00257977		0.229	0.711878	PF00867	PTHR11081,PTHR11081:SF1		3.1.11.1	K10846	GO:0004518,GO:0006281,GO:0006289,GO:0005634,GO:0004519,GO:0003697	AT3G28030.1
orange1.1g000459m.g	NA	NA	NA	NA	NA	NA	NA	NA		NA	NA		NA	NA		NA	NA		NA	NA		NA	NA		NA	NA		NA	NA		NA	NA		NA	NA			NA	NA		NA	NA	PF02518,PF00204,PF16898,PF00521	PTHR10169,PTHR10169:SF38		5.99.1.3	K03164	GO:0006265,GO:0005524,GO:0003918,GO:0003677	AT3G23890.2
orange1.1g000461m.g	5497	3726	4417	4240	4581	3632	3858	4793		-0.197	0.269294		-0.561	0.000261783		-0.315	0.0479636		0.245	0.442692		-0.401	0.00891978		-0.313	0.0442971		0.088	0.999667		-0.177	0.273106		0.224	0.473641			-0.065	0.70395		0.112	0.84208	PF01493,PF04898,PF01645,PF00310	PTHR11938,PTHR11938:SF94		1.4.7.1	K00284	GO:0055114,GO:0016491,GO:0008152,GO:0015930,GO:0006807,GO:0016638,GO:0006537	AT5G04140.1
orange1.1g000462m.g	698	516	582	545	628	582	604	798		0.196	0.267288		-0.432	0.00623544		-0.258	0.111372		0.174	0.61232		-0.457	0.00244312		-0.401	0.00803731		0.056	0.999667		-0.55	0.0002202		-0.093	0.839785			-0.345	0.0227137		0.205	0.719911	PF15612,PF00628,PF02791	PTHR22880,PTHR22880:SF5				GO:0005515	AT5G12400.1
orange1.1g000464m.g	1007	752	843	813	878	890	863	1045		0.054	0.796707		-0.421	0.0109325		-0.255	0.135217		0.166	0.64523		-0.235	0.158156		-0.276	0.092468		-0.041	0.999667		-0.362	0.0236047		-0.128	0.766607			-0.252	0.12421		0.111	0.848855	PF04851,PF00271	PTHR10799,PTHR10799:SF350		3.6.4.12	K10779	GO:0016787,GO:0005524,GO:0003677	AT1G08600.4
orange1.1g000467m.g	1404	1238	1256	1180	1353	1393	1335	1729		0.302	0.0834069		-0.18	0.304368		-0.159	0.364794		0.021	0.96084		-0.313	0.0503893		-0.373	0.018054		-0.06	0.999667		-0.552	0.000337036		-0.239	0.445517			-0.355	0.0242241		0.197	0.730831	PF02736,PF00612,PF01843,PF00063	PTHR13140,PTHR13140:SF304		3.6.4.1	K10357	GO:0016459,GO:0005524,GO:0003774,GO:0005515	AT4G28710.1
orange1.1g000471m.g	113	75	69	67	89	116	113	236		1.066	6.40466e-06		-0.589	0.0265108		-0.707	0.00608423		-0.117	0.860284		-1.045	5.10623e-06		-1.062	3.0133e-06		-0.017	0.999667		-1.815	7.38044e-15		-0.77	0.0213516			-1.399	6.05075e-10		0.416	0.711878	PF00931	PTHR23155,PTHR23155:SF563	KOG4658			GO:0043531	AT3G14460.1
orange1.1g000475m.g	5683	3884	3280	3692	4424	4596	4077	6012		0.081	0.818938		-0.549	0.0499041		-0.793	0.00339788		-0.243	0.687007		-0.388	0.163103		-0.56	0.0384363		-0.173	0.999667		-0.703	0.00810587		-0.316	0.603539			-0.443	0.105726		0.261	0.774925	PF00664,PF00005	PTHR24223,PTHR24223:SF222		3.6.3.44		GO:0055085,GO:0042626,GO:0016021,GO:0006810,GO:0005524,GO:0016887	AT3G13080.1
orange1.1g000480m.g	1375	1372	1439	1387	1702	1635	1639	1518		0.144	0.445819		-0.001	0.995922		0.067	0.723343		0.068	0.86412		0.106	0.540169		0.11	0.524127		0.004	0.999667		-0.131	0.438524		-0.237	0.446429			0.164	0.322917		0.295	0.708946	PF01805	PTHR36886,PTHR36886:SF2				GO:0006396,GO:0003723	AT3G26850.2
orange1.1g000481m.g	6387	3361	4581	3213	3024	2105	2336	1811		-1.818	2.88123e-39		-0.926	2.26282e-11		-0.479	0.000757275		0.447	0.0503228		0.218	0.143584		0.367	0.0105271		0.149	0.999667		0.827	1.91394e-09		0.609	0.000263316			0.739	8.70899e-08		-0.088	0.870372	PF00664,PF00005	PTHR24223,PTHR24223:SF108		3.6.3.44		GO:0055085,GO:0042626,GO:0016021,GO:0006810,GO:0005524,GO:0016887	AT3G21250.2
orange1.1g000482m.g	3321	3024	3240	2981	3444	3239	3423	3764		0.181	0.297244		-0.135	0.425094		-0.035	0.847992		0.1	0.775251		-0.217	0.159813		-0.137	0.39085		0.08	0.999667		-0.337	0.0233964		-0.12	0.761865			-0.128	0.419984		0.208	0.715654	PF00628,PF04851,PF00271,PF06465,PF00385,PF06461	PTHR10799,PTHR10799:SF741		3.6.4.12	K11643	GO:0005515,GO:0016787,GO:0005524,GO:0003677	AT2G25170.1
orange1.1g000487m.g	1178	1080	1092	1095	1155	1084	1084	1344		0.192	0.105436		-0.124	0.300562		-0.108	0.365115		0.016	0.956701		-0.309	0.00335569		-0.31	0.00315826		-0.001	0.999667		-0.296	0.00475609		0.013	0.972313			-0.218	0.039779		0.078	0.841324		PTHR15000,PTHR15000:SF1					AT1G35660.1
orange1.1g000495m.g	554	717	666	702	801	800	728	745		0.429	0.00833247		0.374	0.0193022		0.267	0.102674		-0.107	0.765629		0.101	0.547048		-0.035	0.844676		-0.136	0.999667		-0.087	0.606501		-0.188	0.579664			0.104	0.529021		0.191	0.730831		PTHR31513,PTHR31513:SF1					AT5G11700.2
orange1.1g000497m.g	963	695	676	680	767	798	795	1440		0.58	3.36753e-05		-0.471	0.000975551		-0.511	0.000287944		-0.04	0.913789		-0.854	1.79938e-10		-0.856	1.38982e-10		-0.003	0.999667		-1.083	4.6801e-16		-0.229	0.400354			-0.909	7.4568e-12		0.174	0.733186	PF00005,PF00664	PTHR24223,PTHR24223:SF232		3.6.3.44	K05674	GO:0016887,GO:0005524,GO:0055085,GO:0042626,GO:0016021,GO:0006810	AT2G07680.1
orange1.1g000501m.g	469	213	226	250	276	262	278	601		0.361	0.0576896		-1.131	1.87466e-10		-1.049	2.1275e-09		0.082	0.862738		-1.205	1.42067e-12		-1.115	4.37757e-11		0.09	0.999667		-1.265	8.43333e-14		-0.06	0.924289			-1.123	2.15238e-11		0.142	0.828725	PF03104,PF00136	PTHR10322,PTHR10322:SF5		2.7.7.7	K02350	GO:0008408,GO:0003677,GO:0000166,GO:0019985,GO:0016035,GO:0006281	AT1G67500.2
orange1.1g000506m.g	6304	3785	3642	2170	2786	2454	2636	6124		-0.042	0.86403		-0.736	4.08964e-05		-0.791	8.90078e-06		-0.056	0.90456		-1.32	3.39842e-14		-1.216	2.8458e-12		0.104	0.999667		-1.497	7.79134e-18		-0.177	0.700196			-1.136	6.22416e-11		0.361	0.662809	PF14510,PF08370,PF00005,PF01061	PTHR19241,PTHR19241:SF261				GO:0016887,GO:0005524,GO:0016020	AT2G36380.1
orange1.1g000507m.g	6004	3351	3547	3650	4200	4119	3882	8080		0.429	0.0085479		-0.841	2.83872e-08		-0.759	5.68901e-07		0.082	0.829478		-0.973	5.82043e-11		-1.058	1.02992e-12		-0.085	0.999667		-1.146	9.60241e-15		-0.174	0.63452			-0.944	1.93322e-10		0.202	0.725448		PTHR31513,PTHR31513:SF1					AT5G11700.2
orange1.1g000509m.g	1863	2353	2647	2661	2829	2797	2643	2067		0.151	0.42087		0.338	0.0389706		0.508	0.00122602		0.17	0.619063		0.436	0.00502307		0.354	0.0244007		-0.082	0.999667		0.364	0.0197349		-0.072	0.885604			0.452	0.00336543		0.088	0.878771	PF13086,PF13087,PF16399	PTHR10887,PTHR10887:SF5			K12874	GO:0005681,GO:0000398	AT2G38770.1
orange1.1g000512m.g	24704	26581	31080	26028	32009	34618	32175	47047		0.929	1.65847e-11		0.106	0.518685		0.331	0.0226349		0.226	0.442888		-0.443	0.00153035		-0.548	7.29153e-05		-0.106	0.999667		-0.854	3.16554e-10		-0.411	0.0304053			-0.556	5.48564e-05		0.298	0.627331	PF14510,PF08370,PF00005,PF01061	PTHR19241,PTHR19241:SF219				GO:0016887,GO:0005524,GO:0016020	AT1G15520.1
orange1.1g000513m.g	1228	630	730	669	701	694	689	1052		-0.221	0.144478		-0.961	4.70944e-13		-0.748	1.54307e-08		0.213	0.46369		-0.603	5.13461e-06		-0.612	3.43789e-06		-0.009	0.999667		-0.653	6.73299e-07		-0.049	0.915412			-0.587	7.4265e-06		0.065	0.899818	PF12783,PF01369	PTHR10663,PTHR10663:SF155			K18443	GO:0032012,GO:0005086	AT1G13980.2
orange1.1g000515m.g	1474	1296	1312	1301	1515	1436	1510	1374		-0.1	0.53277		-0.184	0.197101		-0.166	0.243109		0.018	0.95955		0.062	0.673457		0.136	0.327122		0.074	0.999667		-0.079	0.584538		-0.141	0.657119			0.14	0.307162		0.219	0.711878	PF16769,PF03399	PTHR12436,PTHR12436:SF17	KOG1860				AT3G06290.1
orange1.1g000516m.g	686	523	527	648	711	744	690	876		0.354	0.0967993		-0.39	0.0553201		-0.378	0.0606742		0.012	0.981604		-0.233	0.247452		-0.345	0.0770301		-0.112	0.999667		-0.436	0.0228168		-0.203	0.666568			-0.302	0.122302		0.133	0.848813		PTHR31513,PTHR31513:SF2					AT5G47020.1
orange1.1g000517m.g	319	281	271	322	427	388	399	566		0.829	6.25474e-05		-0.179	0.457765		-0.23	0.317122		-0.052	0.925686		-0.55	0.00666867		-0.504	0.0129847		0.046	0.999667		-0.815	4.06237e-05		-0.265	0.558881			-0.407	0.045985		0.408	0.662395	PF14510,PF08370,PF00005,PF01061	PTHR19241,PTHR19241:SF259		3.6.3.36		GO:0016887,GO:0005524,GO:0016020	AT3G53480.1
orange1.1g000524m.g	538	725	636	638	888	875	1457	1266		1.237	1.69318e-11		0.432	0.028043		0.244	0.237039		-0.189	0.653917		-0.537	0.00368129		0.202	0.303937		0.738	0.0068918		-0.99	3.97986e-08		-0.453	0.103332			-0.512	0.0053325		0.478	0.403038	PF14510,PF08370,PF00005,PF01061	PTHR19241,PTHR19241:SF219		3.6.3.34		GO:0016887,GO:0005524,GO:0016020	AT1G15520.1
orange1.1g000525m.g	358	310	309	260	302	352	347	524		0.553	0.00207462		-0.203	0.303798		-0.212	0.273808		-0.008	0.986705		-0.581	0.000640375		-0.596	0.00042737		-0.015	0.999667		-1.015	1.46532e-09		-0.434	0.0969069			-0.798	1.6387e-06		0.217	0.735297	PF05000,PF04997,PF04983,PF11523,PF00623	PTHR19376,PTHR19376:SF40		2.7.7.6	K16250	GO:0006351,GO:0003899,GO:0003677	AT1G63020.1
orange1.1g000527m.g	31	24	25	41	45	43	65	40		0.409	0.230845		-0.321	0.392		-0.258	0.477801		0.063	0.944889		0.091	0.780524		0.679	0.0107064		0.588	0.483358		-0.003	0.993494		-0.093	0.922498			0.164	0.583858		0.167	0.871291	PF00931	PTHR23155,PTHR23155:SF563	KOG4658			GO:0043531	AT3G14460.1
orange1.1g000529m.g	4137	3072	3106	2076	2501	2581	2909	5047		0.287	0.126136		-0.429	0.0127384		-0.413	0.0159113		0.015	0.972992		-0.968	2.09307e-09		-0.795	9.5775e-07		0.173	0.999667		-1.282	1.64452e-15		-0.314	0.287171			-1.013	3.16538e-10		0.269	0.711878	PF14510,PF08370,PF00005,PF01061	PTHR19241,PTHR19241:SF219				GO:0016887,GO:0005524,GO:0016020	AT1G15520.1
orange1.1g000533m.g	1402	1211	1345	1337	1419	1471	1400	1639		0.227	0.158575		-0.21	0.176233		-0.058	0.73284		0.151	0.632831		-0.157	0.299265		-0.227	0.120296		-0.071	0.999667		-0.295	0.0391711		-0.138	0.70214			-0.208	0.154031		0.086	0.870698	PF00069	PTHR24361,PTHR24361:SF326	KOG0198	2.7.11.1		GO:0006468,GO:0005524,GO:0004672	AT3G13530.1
orange1.1g000537m.g	4250	2759	3016	3091	3413	3720	3461	6968		0.714	5.46744e-06		-0.623	7.01121e-05		-0.495	0.00176555		0.128	0.721878		-0.906	2.06461e-09		-1.01	2.17904e-11		-0.104	0.999667		-1.173	6.22279e-15		-0.267	0.362042			-1.03	7.65999e-12		0.143	0.793289	PF00097,PF00271,PF00176	PTHR10799,PTHR10799:SF705		3.6.4.12		GO:0046872,GO:0005524	AT1G61140.3
orange1.1g000538m.g	5929	4830	5449	5956	5933	4939	4990	5127		-0.209	0.197265		-0.295	0.0472596		-0.122	0.449223		0.174	0.570942		-0.054	0.739775		-0.04	0.810424		0.015	0.999667		0.216	0.140339		0.27	0.271587			0.21	0.151349		-0.006	0.993998	PF01566	PTHR11706,PTHR11706:SF49	KOG1291		K14513	GO:0016020,GO:0006810,GO:0005215	AT5G03280.1
orange1.1g000540m.g	2060	1355	1620	1350	1591	1390	1554	2826		0.456	0.0300412		-0.603	0.00236319		-0.346	0.0931067		0.257	0.540487		-1.025	6.06088e-08		-0.863	5.43785e-06		0.162	0.999667		-1.066	1.54936e-08		-0.041	0.954207			-0.829	1.21987e-05		0.238	0.735565	PF14510,PF08370,PF00005,PF01061	PTHR19241,PTHR19241:SF219				GO:0016887,GO:0005524,GO:0016020	AT1G15520.1
orange1.1g000541m.g	13870	5420	5268	5846	5410	3321	3195	7933		-0.806	8.09985e-07		-1.356	1.92233e-17		-1.397	1.87915e-18		-0.041	0.924529		-1.257	2.02477e-15		-1.312	1.104e-16		-0.056	0.999667		-0.441	0.00687441		0.816	9.80996e-06			-0.552	0.000609906		-0.112	0.850818	PF14510,PF08370,PF00005,PF01061	PTHR19241,PTHR19241:SF219				GO:0016887,GO:0005524,GO:0016020	AT1G15520.1
orange1.1g000545m.g	766	708	689	666	718	695	680	871		0.188	0.303321		-0.112	0.543005		-0.149	0.396191		-0.038	0.928516		-0.325	0.0403754		-0.357	0.0231353		-0.032	0.999667		-0.389	0.0125122		-0.064	0.900702			-0.28	0.0773694		0.109	0.848813	PF10433,PF03178	PTHR10644,PTHR10644:SF2			K14401	GO:0005634,GO:0003676	AT5G51660.1
orange1.1g000546m.g	822	784	808	717	864	794	791	933		0.185	0.359643		-0.067	0.747297		-0.023	0.917323		0.044	0.921205		-0.239	0.179469		-0.239	0.176494		-0.001	0.999667		-0.379	0.0262599		-0.141	0.754672			-0.112	0.54535		0.268	0.711878	PF03177,PF08801	PTHR10350,PTHR10350:SF6			K14312	GO:0017056,GO:0006913,GO:0005643	AT1G14850.1
orange1.1g000555m.g	115	69	58	106	73	55	64	112		-0.03	0.900548		-0.748	0.000129573		-0.956	5.1482e-07		-0.208	0.665811		-0.984	1.18394e-07		-0.784	1.70266e-05		0.2	0.999667		-0.072	0.718969		0.912	3.47224e-05			-0.615	0.000509852		-0.543	0.225755	PF14510,PF08370,PF00005,PF01061	PTHR19241,PTHR19241:SF169		3.6.3.36		GO:0016887,GO:0005524,GO:0016020	AT2G29940.1
orange1.1g000558m.g	3261	3281	3397	3368	3889	3917	3724	3355		0.041	0.814074		0.009	0.95737		0.059	0.705759		0.05	0.882271		0.224	0.0977862		0.151	0.277417		-0.073	0.999667		0.006	0.971261		-0.218	0.378055			0.213	0.113255		0.207	0.711878	PF08295,PF02671,PF16879	PTHR12346,PTHR12346:SF8	KOG4204		K11644	GO:0006355	AT5G15020.2
orange1.1g000559m.g	54	29	25	40	41	50	52	50		-0.09	0.825434		-0.903	0.00855771		-1.08	0.00121446		-0.178	0.845357		-0.022	0.952668		0.04	0.911167		0.062	0.999667		-0.339	0.305901		-0.317	0.689848			-0.293	0.372132		0.047	0.975995	PF00931	PTHR23155,PTHR23155:SF563	KOG4658			GO:0043531	AT3G14470.1
orange1.1g000562m.g	631	730	716	895	1073	1251	1359	960		0.607	7.66928e-05		0.212	0.203904		0.183	0.275		-0.03	0.943156		0.379	0.0112023		0.502	0.000599569		0.123	0.999667		-0.102	0.533876		-0.481	0.0124329			0.16	0.311457		0.262	0.711878	PF14510,PF08370,PF00005,PF01061	PTHR19241,PTHR19241:SF280		3.6.3.34		GO:0016887,GO:0005524,GO:0016020	AT2G26910.1
orange1.1g000565m.g	1152	1222	1181	1205	1359	1394	1371	1260		0.131	0.368522		0.086	0.547067		0.037	0.806618		-0.049	0.87449		0.143	0.267554		0.121	0.352597		-0.022	0.999667		-0.066	0.624624		-0.209	0.354047			0.108	0.409014		0.174	0.714191	PF12755,PF02985,PF12348	PTHR21567,PTHR21567:SF9			K16578	GO:0005515	AT2G20190.1
orange1.1g000568m.g	35	69	68	59	72	79	88	24		-0.528	0.0941964		0.986	6.50379e-05		0.968	5.97129e-05		-0.017	0.977739		1.71	4.62895e-13		1.884	3.06925e-16		0.174	0.999667		1.298	1.53176e-07		-0.412	0.276294			1.578	1.58909e-11		0.28	0.726641	PF00931	PTHR23155,PTHR23155:SF563	KOG4658			GO:0043531	AT3G14470.1
orange1.1g000570m.g	9358	8093	9869	8448	10206	9392	9313	9680		0.049	0.816024		-0.209	0.226346		0.077	0.682832		0.286	0.376023		-0.044	0.811477		-0.056	0.759035		-0.012	0.999667		-0.196	0.234838		-0.152	0.704701			0.076	0.665326		0.273	0.711878	PF03144,PF11987,PF00009	PTHR23115,PTHR23115:SF186		3.6.5.3		GO:0005525	AT1G76810.1
orange1.1g000572m.g	1810	2923	3039	2855	3151	2791	2583	1358		-0.413	0.00904531		0.692	2.37473e-06		0.748	2.73853e-07		0.056	0.882356		1.038	3.97925e-13		0.927	9.94909e-11		-0.111	0.999667		1.071	5.81536e-14		0.034	0.951368			1.213	1.52704e-17		0.142	0.779576	PF02769,PF13507	PTHR10099,PTHR10099:SF1		6.3.5.3	K01952		AT1G74260.1
orange1.1g000576m.g	6	20	19	18	23	20	22	5		-0.092	0.914608		1.803	0.000678709		1.692	0.00133902		-0.112	0.924123		1.909	0.000131043		2.023	3.93463e-05		0.114	0.999667		1.729	0.000671562		-0.18	0.897953			2.079	1.60051e-05		0.351	0.820923	PF14510,PF08370,PF00005,PF01061	PTHR19241,PTHR19241:SF219		3.6.3.25		GO:0016887,GO:0005524,GO:0016020	AT1G15520.1
orange1.1g000582m.g	2674	2724	2939	2778	3204	3163	3074	3205		0.262	0.19712		0.028	0.901962		0.137	0.498906		0.109	0.796358		-0.02	0.925844		-0.061	0.767261		-0.041	0.999667		-0.207	0.268889		-0.187	0.667715			-0.001	0.997417		0.206	0.742742	PF12047	PTHR22884,PTHR22884:SF340		2.1.1.43			AT5G55390.2
orange1.1g000585m.g	21613	18370	19679	20260	21695	19109	19499	22420		0.053	0.795521		-0.234	0.15975		-0.135	0.437461		0.099	0.786212		-0.231	0.150168		-0.201	0.213037		0.029	0.999667		-0.146	0.375828		0.084	0.859749			-0.047	0.787812		0.099	0.861365	PF02364	PTHR12741,PTHR12741:SF21		2.4.1.34		GO:0016020,GO:0006075,GO:0003843,GO:0000148	AT1G05570.1
orange1.1g000586m.g	1230	902	901	824	863	832	770	1198		-0.037	0.835884		-0.447	0.00101432		-0.447	0.000929314		0.001	0.99914		-0.525	6.65366e-05		-0.637	1.00696e-06		-0.113	0.999667		-0.541	3.46862e-05		-0.016	0.972217			-0.473	0.000303753		0.069	0.892068	PF13589,PF08676,PF01119	PTHR10073,PTHR10073:SF7			K08739	GO:0006298,GO:0005524,GO:0030983,GO:0032300,GO:0007131	AT4G35520.1
orange1.1g000588m.g	852	915	874	965	1092	1162	1028	1059		0.315	0.285514		0.104	0.732674		0.038	0.905015		-0.066	0.920679		0.133	0.638012		-0.043	0.883301		-0.176	0.999667		-0.135	0.630647		-0.268	0.664202			0.044	0.881438		0.178	0.847711		PTHR35833,PTHR35833:SF1
orange1.1g000589m.g	3287	4518	4319	3994	4478	4561	4330	3840		0.225	0.138585		0.459	0.000676023		0.394	0.00373706		-0.065	0.847718		0.248	0.071354		0.173	0.219839		-0.075	0.999667		0.057	0.708404		-0.191	0.488924			0.222	0.107251		0.165	0.733186	PF05303,PF15044,PF13424,PF12807,PF13236	PTHR12601,PTHR12601:SF6			K03255		AT3G52140.1
orange1.1g000594m.g	23	73	88	70	87	107	92	42		0.874	0.0210473		1.669	8.30091e-07		1.928	4.53394e-09		0.259	0.707869		1.336	9.55983e-06		1.131	0.000202198		-0.205	0.999667		0.719	0.0230737		-0.617	0.210289			1.03	0.000696851		0.31	0.761541	PF00931	PTHR23155,PTHR23155:SF563	KOG4658			GO:0043531	AT3G14460.1
orange1.1g000597m.g	1814	1800	1812	1753	2281	2133	2148	1662		-0.126	0.564228		-0.01	0.965433		-0.001	0.996027		0.009	0.985026		0.359	0.0454842		0.37	0.0388791		0.011	0.999667		0.077	0.697138		-0.282	0.406267			0.457	0.00937567		0.38	0.621861		PTHR37393
orange1.1g000602m.g	656	788	869	823	917	889	878	809		0.304	0.11444		0.266	0.152609		0.408	0.0206706		0.142	0.716615		0.133	0.475326		0.119	0.526201		-0.014	0.999667		0.025	0.90007		-0.108	0.827591			0.181	0.315183		0.156	0.792633	PF00400	PTHR14344	KOG0974			GO:0005515	AT4G01860.2
orange1.1g000604m.g	2449	2611	2782	2542	2688	2866	2565	2358		-0.054	0.75835		0.093	0.554215		0.185	0.202773		0.092	0.770043		0.281	0.0387295		0.121	0.401145		-0.159	0.999667		0.108	0.458393		-0.173	0.554018			0.189	0.174762		0.081	0.871291	PF00118,PF01504	PTHR11353,PTHR11353:SF101		2.7.1.150	K00921	GO:0005524,GO:0046488,GO:0016307	AT1G71010.1
orange1.1g000607m.g	199	288	233	412	436	416	523	300		0.6	0.0010566		0.541	0.00310216		0.232	0.237954		-0.309	0.403313		0.466	0.00628921		0.797	1.17932e-06		0.331	0.627399		0.451	0.00787426		-0.015	0.979148			0.535	0.00134951		0.084	0.894536	PF00270,PF02170,PF00271,PF03368,PF00636	PTHR14950,PTHR14950:SF19		3.1.26.3	K11592	GO:0005524,GO:0003676,GO:0005515,GO:0016891,GO:0006396,GO:0004525,GO:0003723	AT3G03300.3
orange1.1g000615m.g	13567	10723	11719	9181	11587	15701	14703	47572		1.81	3.26162e-37		-0.339	0.0252374		-0.211	0.17922		0.128	0.698248		-1.6	4.53775e-30		-1.694	1.94908e-33		-0.094	0.999667		-2.373	7.68566e-62		-0.774	1.46068e-06			-2.038	5.44639e-47		0.336	0.543602	PF14510,PF08370,PF00005,PF01061	PTHR19241,PTHR19241:SF261		3.6.3.29		GO:0016887,GO:0005524,GO:0016020	AT2G36380.1
orange1.1g000616m.g	1460	1344	1709	1544	1947	1754	1796	1727		0.243	0.289756		-0.118	0.612041		0.228	0.291854		0.346	0.396134		0.022	0.92469		0.056	0.805233		0.034	0.999667		-0.161	0.446753		-0.184	0.717486			0.172	0.413663		0.334	0.711878	PF00855	PTHR12550,PTHR12550:SF5					AT2G48160.1
orange1.1g000621m.g	1247	1340	1525	1522	1749	1579	1664	1017		-0.292	0.169959		0.107	0.630557		0.292	0.142294		0.186	0.656285		0.633	0.000594862		0.709	0.000106635		0.076	0.999667		0.581	0.00161175		-0.052	0.936875			0.781	1.70185e-05		0.2	0.755706	PF04408,PF07717,PF00271	PTHR18934,PTHR18934:SF140		3.6.4.13	K12818	GO:0004386	AT4G01020.1
orange1.1g000623m.g	7	22	20	20	23	31	23	10		0.407	0.495142		1.652	0.000138333		1.473	0.000682411		-0.179	0.842572		1.7	2.26711e-06		1.293	0.000643222		-0.407	0.983741		1.099	0.00508078		-0.601	0.304476			1.284	0.000527976		0.185	0.88045		PTHR32387,PTHR32387:SF3			K17592		AT3G48770.1
orange1.1g000624m.g	264	264	233	193	245	275	240	332		0.332	0.105233		0.003	0.989936		-0.176	0.39981		-0.18	0.670272		-0.278	0.143041		-0.467	0.0107285		-0.189	0.999667		-0.782	1.42676e-05		-0.503	0.055877			-0.438	0.0160772		0.344	0.711878	PF10409,PF02181	PTHR23213,PTHR23213:SF190					AT2G25050.1
orange1.1g000629m.g	636	872	827	920	1025	951	1032	821		0.371	0.00255618		0.458	0.000110134		0.381	0.00135184		-0.077	0.782536		0.211	0.0765343		0.33	0.00397063		0.119	0.999667		0.163	0.176715		-0.048	0.897953			0.319	0.00511638		0.156	0.715743	PF00111,PF03450,PF01799,PF01315,PF00941,PF02738	PTHR11908,PTHR11908:SF98		1.2.3.14,1.2.3.1	K09842	GO:0051536,GO:0009055,GO:0055114,GO:0046872,GO:0016491	AT5G20960.1
orange1.1g000630m.g	791	656	648	652	652	614	600	796		0.01	0.956995		-0.269	0.0585599		-0.286	0.0401102		-0.017	0.963723		-0.377	0.00470058		-0.404	0.00229449		-0.026	0.999667		-0.289	0.0313028		0.088	0.820491			-0.287	0.0321138		0.003	0.998324	PF13676,PF00931	PTHR11017,PTHR11017:SF151	KOG0472			GO:0007165,GO:0005515,GO:0043531	AT1G27170.1
orange1.1g000632m.g	1042	811	952	845	1023	949	924	1068		0.036	0.90084		-0.36	0.110191		-0.13	0.595229		0.23	0.618976		-0.171	0.454827		-0.21	0.350595		-0.039	0.999667		-0.339	0.116608		-0.168	0.766361			-0.062	0.796861		0.277	0.724574	PF08711	PTHR15141,PTHR15141:SF52				GO:0006351,GO:0005634,GO:0003677	AT3G48050.1
orange1.1g000634m.g	NA	NA	NA	NA	NA	NA	NA	NA		NA	NA		NA	NA		NA	NA		NA	NA		NA	NA		NA	NA		NA	NA		NA	NA		NA	NA			NA	NA		NA	NA	PF12783,PF01369	PTHR10663,PTHR10663:SF134			K18443	GO:0032012,GO:0005086	AT5G19610.1
orange1.1g000635m.g	NA	NA	NA	NA	NA	NA	NA	NA		NA	NA		NA	NA		NA	NA		NA	NA		NA	NA		NA	NA		NA	NA		NA	NA		NA	NA			NA	NA		NA	NA	PF01637	PTHR23155,PTHR23155:SF554	KOG4658			GO:0005524	AT4G27190.1
orange1.1g000642m.g	3255	3461	3709	3825	4515	4368	4292	3974		0.288	0.104274		0.089	0.636369		0.189	0.278617		0.1	0.790411		0.136	0.430304		0.111	0.52539		-0.025	0.999667		-0.055	0.758946		-0.191	0.596213			0.184	0.270315		0.239	0.712388	PF04851,PF00271,PF13892	PTHR10799,PTHR10799:SF757		3.6.4.12	K11665	GO:0016787,GO:0005524,GO:0003677,GO:0016817	AT3G57300.1
orange1.1g000643m.g	6872	9166	10462	9129	10857	11231	10147	9026		0.394	0.00943543		0.416	0.00430909		0.607	1.81773e-05		0.191	0.535338		0.315	0.0290896		0.169	0.263828		-0.146	0.999667		0.016	0.923266		-0.299	0.19778			0.266	0.0672326		0.25	0.711878		PTHR18937,PTHR18937:SF225	KOG0933,KOG0962				AT2G32240.1
orange1.1g000645m.g	5734	5879	6542	5868	6735	6410	6802	5751		0.005	0.983515		0.036	0.842542		0.191	0.23656		0.154	0.63954		0.156	0.324838		0.242	0.112822		0.086	0.999667		0.029	0.866015		-0.127	0.743343			0.228	0.134953		0.199	0.719911	PF12580,PF00082	PTHR10795,PTHR10795:SF351		3.4.14.10	K01280	GO:0006508,GO:0004252	AT4G20850.1
orange1.1g000647m.g	3702	3220	3446	3322	3691	3354	3352	3091		-0.26	0.204399		-0.201	0.311715		-0.103	0.622723		0.098	0.820276		0.117	0.554397		0.117	0.554552		0	1		0.104	0.60024		-0.013	0.982689			0.256	0.166794		0.152	0.812541	PF00005,PF06472	PTHR11384,PTHR11384:SF30		3.6.3.47		GO:0016887,GO:0005524,GO:0055085,GO:0042626,GO:0016021,GO:0006810	AT4G39850.1
orange1.1g000651m.g	925	784	732	761	913	993	931	1025		0.151	0.501703		-0.236	0.245095		-0.334	0.0848247		-0.098	0.828321		-0.046	0.829017		-0.139	0.486663		-0.093	0.999667		-0.43	0.0192021		-0.384	0.19993			-0.168	0.392816		0.263	0.714191	PF06920,PF14429	PTHR23317,PTHR23317:SF76	KOG1997			GO:0007264,GO:0005085	AT4G16340.1
orange1.1g000655m.g	4114	2225	2255	2104	2366	2353	2323	4270		0.054	0.751845		-0.886	3.24834e-12		-0.867	7.98673e-12		0.019	0.958237		-0.86	7.00462e-12		-0.877	2.51435e-12		-0.017	0.999667		-1.021	2.98261e-16		-0.161	0.586313			-0.852	9.31032e-12		0.169	0.726906		PTHR23120,PTHR23120:SF20	KOG2032				AT2G36810.1
orange1.1g000657m.g	1556	646	783	741	836	747	844	2086		0.424	0.0186901		-1.267	2.91773e-14		-0.99	2.48123e-09		0.277	0.440679		-1.485	1.03373e-19		-1.305	1.05826e-15		0.18	0.999667		-1.493	5.20718e-20		-0.008	0.988544			-1.319	4.04549e-16		0.173	0.766591	PF00111,PF03450,PF01799,PF01315,PF00941,PF02738	PTHR11908,PTHR11908:SF66		1.17.1.4	K00106	GO:0051536,GO:0009055,GO:0055114,GO:0046872,GO:0016491	AT4G34890.1
orange1.1g000659m.g	424	236	242	198	272	263	248	437		0.048	0.878289		-0.838	0.000486371		-0.807	0.000714324		0.031	0.962924		-0.738	0.00164009		-0.818	0.000443857		-0.079	0.999667		-1.143	7.79827e-07		-0.404	0.373815			-0.687	0.00314088		0.455	0.706428	PF07714	PTHR27001,PTHR27001:SF26	KOG1187	2.7.11.1		GO:0006468,GO:0004672	AT5G56890.1
orange1.1g000660m.g	132	116	145	163	183	197	190	223		0.764	0.00209706		-0.18	0.533858		0.148	0.603198		0.328	0.537735		-0.192	0.451907		-0.225	0.369409		-0.033	0.999667		-0.453	0.0569577		-0.261	0.646257			-0.283	0.246161		0.171	0.84266	PF00931	PTHR23155,PTHR23155:SF563	KOG4658			GO:0043531	AT3G14470.1
orange1.1g000662m.g	1193	748	806	837	938	928	917	1712		0.52	2.35049e-05		-0.673	4.32547e-08		-0.566	3.8591e-06		0.107	0.71038		-0.885	5.28137e-14		-0.899	1.72718e-14		-0.014	0.999667		-1.032	1.30115e-18		-0.147	0.607159			-0.869	9.07863e-14		0.163	0.725448	PF07839	PTHR33923,PTHR33923:SF3		2.7.11.17		GO:0005516	AT5G04020.1
orange1.1g000665m.g	114	85	88	82	102	111	111	103		-0.149	0.580151		-0.402	0.0957006		-0.365	0.121719		0.037	0.952365		0.115	0.63843		0.111	0.649342		-0.004	0.999667		-0.318	0.166872		-0.433	0.251736			0.001	0.997562		0.319	0.714191	PF08477,PF16095	PTHR24106,PTHR24106:SF153	KOG4308			GO:0007264,GO:0005525	AT5G55540.1
orange1.1g000669m.g	875	1010	985	981	1104	1070	1051	917		0.069	0.705394		0.209	0.175153		0.172	0.266686		-0.037	0.920931		0.221	0.129109		0.198	0.177123		-0.023	0.999667		0.097	0.530833		-0.125	0.735586			0.267	0.0601617		0.171	0.735565	PF03450,PF01799,PF01315,PF00941,PF02738	PTHR11908,PTHR11908:SF98		1.2.3.1	K09842	GO:0055114,GO:0046872,GO:0016491	AT5G20960.1
orange1.1g000675m.g	962	1051	1240	1205	1382	1273	1240	934		-0.04	0.854728		0.13	0.484942		0.368	0.0265605		0.238	0.482244		0.445	0.00547215		0.408	0.0111692		-0.037	0.999667		0.366	0.0230737		-0.079	0.878745			0.564	0.000327801		0.198	0.732797		PTHR13052,PTHR13052:SF0			K11671	GO:0031011	AT3G45830.1
orange1.1g000681m.g	1634	2119	2090	2086	2545	2497	2434	1793		0.136	0.501648		0.376	0.028668		0.357	0.0370235		-0.019	0.965598		0.477	0.0035684		0.44	0.00739224		-0.037	0.999667		0.218	0.204602		-0.259	0.417961			0.505	0.00187193		0.287	0.711878	PF14538	PTHR12848,PTHR12848:SF16			K07204	GO:0031931,GO:0031929	AT3G08850.1
orange1.1g000685m.g	3320	2091	2277	2158	2551	2373	2295	3007		-0.142	0.532919		-0.666	0.000351351		-0.543	0.00383248		0.123	0.78074		-0.343	0.0714853		-0.39	0.0379141		-0.048	0.999667		-0.479	0.00956264		-0.136	0.792514			-0.238	0.21976		0.241	0.726906		PTHR22847,PTHR22847:SF387	KOG0276				AT5G24710.1
orange1.1g000686m.g	36	44	46	47	49	45	44	49		0.432	0.13463		0.28	0.357068		0.368	0.18972		0.089	0.893987		-0.132	0.633631		-0.142	0.601845		-0.011	0.999667		-0.059	0.830718		0.072	0.933674			-0.016	0.955032		0.044	0.968035	PF04781,PF04780	PTHR22975,PTHR22975:SF9		3.4.19.12			AT3G47890.1
orange1.1g000687m.g	1091	1104	965	923	1063	1142	1242	1066		-0.032	0.872416		0.019	0.921559		-0.176	0.278252		-0.195	0.540487		0.096	0.555165		0.22	0.150203		0.123	0.999667		-0.208	0.173983		-0.305	0.208711			-0.005	0.978234		0.204	0.715743	PF00005,PF00664	PTHR24221,PTHR24221:SF119		3.6.3.44	K05658	GO:0016887,GO:0005524,GO:0055085,GO:0042626,GO:0016021,GO:0006810	AT2G36910.1
orange1.1g000692m.g	480	310	339	330	374	361	361	627		0.387	0.0822081		-0.626	0.00267166		-0.498	0.0172361		0.128	0.794966		-0.794	5.99332e-05		-0.795	5.53075e-05		-0.002	0.999667		-0.929	2.20038e-06		-0.136	0.818701			-0.745	0.00014737		0.184	0.795644	PF00931	PTHR23155,PTHR23155:SF563	KOG4658			GO:0043531	AT3G14470.1
orange1.1g000694m.g	339	304	329	233	270	330	360	437		0.369	0.0886281		-0.154	0.501339		-0.04	0.871292		0.114	0.810678		-0.404	0.0410021		-0.276	0.170822		0.128	0.999667		-0.908	1.93397e-06		-0.505	0.0792934			-0.698	0.000246995		0.211	0.75879	PF00400	PTHR22844,PTHR22844:SF235		2.7.11.7		GO:0005515	AT3G06880.2
orange1.1g000698m.g	443	402	424	422	494	423	419	490		0.146	0.449793		-0.141	0.449654		-0.062	0.751706		0.079	0.846383		-0.215	0.200686		-0.225	0.178017		-0.009	0.999667		-0.219	0.18779		-0.004	0.994499			0.009	0.962105		0.228	0.714191	PF12705,PF13086	PTHR10887,PTHR10887:SF14		3.6.4.12	K10742	GO:0043142,GO:0033567,GO:0017108	AT1G08840.1
orange1.1g000699m.g	60	44	51	34	48	45	47	67		0.162	0.525659		-0.451	0.066052		-0.213	0.384484		0.238	0.652418		-0.572	0.0075856		-0.493	0.0202042		0.079	0.999667		-0.968	8.93981e-06		-0.396	0.390731			-0.473	0.0219038		0.495	0.626078	PF12711,PF00225	PTHR24115,PTHR24115:SF413	KOG4280	3.6.4.4	K10400	GO:0008017,GO:0007018,GO:0005524,GO:0003777,GO:0005871	AT3G23670.1
orange1.1g000701m.g	135	200	195	252	264	238	240	146		0.118	0.644391		0.567	0.00579856		0.532	0.00884435		-0.035	0.947193		0.701	0.000238176		0.717	0.000157448		0.016	0.999667		0.783	3.13578e-05		0.082	0.893629			0.849	4.96722e-06		0.066	0.929531	PF13401	PTHR23155,PTHR23155:SF554	KOG4658				AT4G27220.1
orange1.1g000702m.g	4816	2418	2779	2771	2933	2581	2464	3667		-0.393	0.00288554		-0.994	5.70239e-16		-0.793	1.11002e-10		0.201	0.450169		-0.507	4.34539e-05		-0.574	3.14011e-06		-0.067	0.999667		-0.404	0.00119848		0.103	0.761865			-0.322	0.0106332		0.082	0.860389	PF00005,PF00664	PTHR24223,PTHR24223:SF189		3.6.3.44		GO:0016887,GO:0005524,GO:0055085,GO:0042626,GO:0016021,GO:0006810	AT1G04120.1
orange1.1g000703m.g	3168	1934	2052	1957	2360	2333	2342	2978		-0.089	0.615784		-0.711	3.39153e-07		-0.625	7.53929e-06		0.085	0.801327		-0.352	0.012957		-0.347	0.0144401		0.006	0.999667		-0.606	1.03445e-05		-0.253	0.322229			-0.336	0.0175995		0.27	0.706428		PTHR14593					AT3G33530.1
orange1.1g000705m.g	108	150	155	189	169	176	160	137		0.351	0.0553149		0.478	0.00601043		0.531	0.00151083		0.053	0.900684		0.35	0.0274768		0.223	0.174908		-0.127	0.999667		0.466	0.00235438		0.116	0.782002			0.299	0.0567499		-0.167	0.750997	PF12922,PF12717	PTHR14222,PTHR14222:SF2			K06677	GO:0007076	AT3G57060.1
orange1.1g000706m.g	18	16	18	19	25	23	23	75		2.023	4.6701e-06		-0.227	0.703255		-0.024	0.96918		0.203	0.872515		-1.713	4.91664e-05		-1.708	4.5911e-05		0.005	0.999667		-1.977	3.03506e-06		-0.263	0.854759			-1.577	0.000118257		0.4	0.803504	PF13646,PF00069	PTHR22983,PTHR22983:SF6	KOG0583,KOG0598	2.7.11.1	K06228	GO:0006468,GO:0005524,GO:0004672	AT1G50240.2
orange1.1g000712m.g	2274	1065	1063	954	1064	1166	1058	1984		-0.196	0.200947		-1.092	8.36295e-17		-1.096	4.66779e-17		-0.004	0.992409		-0.771	3.34403e-09		-0.906	2.83278e-12		-0.135	0.999667		-1.056	3.45309e-16		-0.285	0.200406			-0.898	3.49101e-12		0.158	0.74375	PF13855,PF00514,PF01734	PTHR24185,PTHR24185:SF1		3.1.1.32		GO:0005515,GO:0006629	AT1G61850.2
orange1.1g000713m.g	1003	555	761	732	704	506	486	849		-0.239	0.36612		-0.851	0.000155491		-0.396	0.0930805		0.455	0.318519		-0.745	0.000789235		-0.805	0.000269265		-0.06	0.999667		-0.214	0.369708		0.531	0.117013			-0.272	0.245704		-0.058	0.948998	PF00005,PF00664	PTHR24223,PTHR24223:SF192		3.6.3.44		GO:0016887,GO:0005524,GO:0055085,GO:0042626,GO:0016021,GO:0006810	AT3G59140.1
orange1.1g000715m.g	NA	NA	NA	NA	NA	NA	NA	NA		NA	NA		NA	NA		NA	NA		NA	NA		NA	NA		NA	NA		NA	NA		NA	NA		NA	NA			NA	NA		NA	NA	PF00069	PTHR22983,PTHR22983:SF15		2.7.11.1	K17545	GO:0006468,GO:0005524,GO:0004672	AT5G18700.1
orange1.1g000717m.g	3145	2952	3407	3304	3782	3672	3581	3474		0.144	0.494103		-0.091	0.659403		0.116	0.560991		0.207	0.580917		0.079	0.68624		0.043	0.829282		-0.036	0.999667		-0.072	0.710551		-0.151	0.738425			0.122	0.515468		0.194	0.750251	PF04548,PF11886	PTHR10903,PTHR10903:SF39		3.6.5.2		GO:0005525	AT4G02510.1
orange1.1g000719m.g	1246	1798	2032	2090	2489	2280	2425	1877		0.593	0.000261985		0.531	0.000935897		0.707	6.4646e-06		0.176	0.614204		0.28	0.0841963		0.369	0.0201678		0.089	0.999667		0.154	0.360164		-0.126	0.766572			0.407	0.00960089		0.252	0.711878		PTHR33739,PTHR33739:SF4					AT3G23590.1
orange1.1g000724m.g	984	827	975	976	975	798	884	943		-0.059	0.776268		-0.25	0.148077		-0.013	0.950112		0.237	0.481102		-0.244	0.140872		-0.096	0.586391		0.148	0.999667		0.048	0.791593		0.292	0.302567			0.047	0.795507		-0.001	0.998733	PF12371	PTHR22050	KOG3620				AT5G66820.1
orange1.1g000725m.g	31	22	22	28	29	31	25	39		0.342	0.301864		-0.481	0.170933		-0.487	0.145667		-0.006	0.995775		-0.383	0.193567		-0.688	0.017659		-0.305	0.999667		-0.484	0.0953973		-0.101	0.919755			-0.391	0.16554		0.092	0.936489	PF05965	PTHR22715,PTHR22715:SF0				GO:0005634	AT1G26330.1
orange1.1g000726m.g	8627	9217	9596	9978	10473	11031	10542	9324		0.112	0.506955		0.096	0.553418		0.154	0.31274		0.058	0.868559		0.242	0.0876055		0.177	0.222199		-0.065	0.999667		0.098	0.518221		-0.145	0.670543			0.168	0.247496		0.07	0.892505	PF00564,PF07714	PTHR23257,PTHR23257:SF537	KOG0192	2.7.11.1		GO:0005515,GO:0006468,GO:0004672	AT2G35050.1
orange1.1g000727m.g	3857	3339	3628	3066	3279	3120	3213	8202		1.089	1.16999e-16		-0.208	0.158764		-0.088	0.577953		0.12	0.697051		-1.396	7.30433e-27		-1.352	2.22589e-25		0.043	0.999667		-1.419	7.83177e-28		-0.024	0.961159			-1.323	1.81972e-24		0.097	0.847711		PTHR33739,PTHR33739:SF6					AT3G23590.1
orange1.1g000731m.g	795	1050	1070	1007	1099	1033	1020	777		-0.031	0.846527		0.404	0.000705814		0.43	0.000254783		0.026	0.932264		0.407	0.000428071		0.39	0.000730783		-0.017	0.999667		0.373	0.00124965		-0.034	0.933004			0.499	1.05427e-05		0.126	0.755231	PF04762	PTHR12747			K11373		AT5G13680.1
orange1.1g000732m.g	780	648	705	657	762	727	742	814		0.062	0.782364		-0.267	0.152694		-0.145	0.456776		0.122	0.761942		-0.167	0.366153		-0.135	0.468175		0.031	0.999667		-0.311	0.0752226		-0.144	0.751447			-0.096	0.611929		0.215	0.730831		PTHR11693,PTHR11693:SF21				GO:0046961,GO:0046933,GO:0045261,GO:0015986	AT1G64570.1
orange1.1g000734m.g	129	85	99	134	139	107	144	139		0.113	0.626124		-0.6	0.00310652		-0.383	0.0559455		0.217	0.634164		-0.387	0.0416152		0.049	0.815482		0.436	0.410947		-0.05	0.807939		0.337	0.323132			0.001	0.996867		0.051	0.944089	PF00533,PF12738	PTHR13561,PTHR13561:SF5			K10728		AT4G02110.1
orange1.1g000739m.g	674	622	596	604	766	739	737	791		0.232	0.466734		-0.113	0.721287		-0.176	0.565151		-0.062	0.929103		-0.098	0.744998		-0.102	0.735086		-0.004	0.999667		-0.391	0.151185		-0.293	0.642017			-0.047	0.877796		0.344	0.725981	PF00176	PTHR10799,PTHR10799:SF695		3.6.4.12	K15710	GO:0005524	AT2G40770.1
orange1.1g000741m.g	1916	1554	1684	1722	1886	1880	1823	2358		0.3	0.051555		-0.3	0.0434228		-0.185	0.229349		0.115	0.722565		-0.328	0.0208615		-0.371	0.00827012		-0.043	0.999667		-0.453	0.00107167		-0.126	0.734662			-0.322	0.022382		0.131	0.790652	PF10198	PTHR31115,PTHR31115:SF3					AT2G19390.1
orange1.1g000742m.g	24	33	31	37	39	39	34	21		-0.163	0.679137		0.448	0.170891		0.384	0.231263		-0.064	0.93234		0.843	0.0025681		0.688	0.0161777		-0.155	0.999667		0.788	0.00505669		-0.055	0.954285			0.866	0.00131208		0.077	0.938966	PF00515,PF13424	PTHR10098,PTHR10098:SF111	KOG4308			GO:0005515	AT3G18730.1
orange1.1g000744m.g	NA	NA	NA	NA	NA	NA	NA	NA		NA	NA		NA	NA		NA	NA		NA	NA		NA	NA		NA	NA		NA	NA		NA	NA		NA	NA			NA	NA		NA	NA	PF00400,PF04564	PTHR22849,PTHR22849:SF31		6.3.2.19		GO:0005515,GO:0016567,GO:0004842	AT3G06880.2
orange1.1g000746m.g	45	117	116	149	168	157	164	48		0.116	0.770044		1.398	8.49e-07		1.398	6.42247e-07		0	0.999933		1.708	1.43628e-10		1.78	1.83025e-11		0.072	0.999667		1.632	8.73367e-10		-0.076	0.933004			1.808	6.29426e-12		0.176	0.849388	PF00005,PF00664	PTHR24223,PTHR24223:SF251		3.6.3.44		GO:0016887,GO:0005524,GO:0055085,GO:0042626,GO:0016021,GO:0006810	AT1G30410.1
orange1.1g000748m.g	695	496	563	473	560	566	558	839		0.273	0.134217		-0.483	0.00399286		-0.302	0.0787236		0.181	0.618891		-0.57	0.00035788		-0.587	0.000219479		-0.017	0.999667		-0.829	1.37084e-07		-0.259	0.421737			-0.584	0.000217583		0.245	0.714191	PF00628,PF02135,PF08214	PTHR13808,PTHR13808:SF6	KOG1778	2.3.1.48	K04498	GO:0005515,GO:0008270,GO:0006355,GO:0005634,GO:0004402,GO:0003712,GO:0016573	AT1G79000.1
orange1.1g000750m.g	1667	1478	1673	1689	1822	1599	1693	2369		0.508	3.21251e-05		-0.173	0.196286		0.006	0.967835		0.179	0.488578		-0.567	1.35447e-06		-0.486	3.82573e-05		0.082	0.999667		-0.488	3.32534e-05		0.08	0.820017			-0.379	0.00138514		0.108	0.798084	PF00005,PF00664	PTHR24222,PTHR24222:SF27			K05658	GO:0016887,GO:0005524,GO:0055085,GO:0042626,GO:0016021,GO:0006810	AT3G55320.1
orange1.1g000754m.g	1307	1718	2035	1512	1992	1661	1818	1205		-0.116	0.628476		0.397	0.0463796		0.64	0.000764775		0.244	0.547073		0.462	0.0153437		0.594	0.00153794		0.132	0.999667		0.328	0.0910484		-0.134	0.801943			0.725	9.04789e-05		0.397	0.62968		PTHR34798,PTHR34798:SF1					AT3G22380.2
orange1.1g000755m.g	727	612	820	1508	1494	1333	1680	820		0.175	0.552566		-0.246	0.363738		0.175	0.522032		0.421	0.397459		0.7	0.00306661		1.035	8.45548e-06		0.334	0.92634		0.879	0.000160881		0.179	0.783452			0.865	0.000206125		-0.014	0.989986	PF00664,PF00005	PTHR24223,PTHR24223:SF245		3.6.3.44		GO:0055085,GO:0042626,GO:0016021,GO:0006810,GO:0005524,GO:0016887	AT3G13080.1
orange1.1g000758m.g	3274	2398	3240	2881	3554	3119	3182	3602		0.138	0.504799		-0.448	0.010044		-0.014	0.946858		0.434	0.163285		-0.208	0.244445		-0.179	0.321993		0.029	0.999667		-0.322	0.0605276		-0.114	0.815414			-0.019	0.923229		0.303	0.711878	PF05182	PTHR36884	KOG1049				AT5G58040.1
orange1.1g000760m.g	467	219	265	295	293	299	360	416		-0.163	0.417338		-1.087	2.09058e-10		-0.812	1.57579e-06		0.275	0.464131		-0.478	0.00502307		-0.213	0.230876		0.264	0.871199		-0.502	0.00297218		-0.024	0.969342			-0.509	0.00238348		-0.007	0.993516	PF08370,PF00005,PF01061	PTHR19241,PTHR19241:SF246		3.6.3.25		GO:0016887,GO:0005524,GO:0016020	AT1G59870.1
orange1.1g000762m.g	804	729	580	635	696	899	727	1598		0.993	5.66354e-15		-0.139	0.360456		-0.469	0.000516166		-0.33	0.200325		-0.831	3.61515e-11		-1.134	1.39594e-19		-0.303	0.43749		-1.332	3.09702e-26		-0.501	0.00206667			-1.2	6.11308e-22		0.132	0.774614	PF16414,PF02460	PTHR10796,PTHR10796:SF117			K12385	GO:0016020,GO:0008158	AT4G38350.1
orange1.1g000769m.g	5021	5325	6701	6313	7194	6441	6748	7108		0.502	0.000608277		0.085	0.613685		0.417	0.00385036		0.332	0.231722		-0.142	0.351723		-0.075	0.637984		0.067	0.999667		-0.171	0.252145		-0.029	0.954623			0.017	0.918291		0.188	0.723504		PTHR33137,PTHR33137:SF4			K14972		AT1G15780.1
orange1.1g000772m.g	788	736	749	652	799	814	745	741		-0.086	0.636132		-0.096	0.574914		-0.07	0.684568		0.026	0.947609		0.131	0.401219		0.009	0.959432		-0.122	0.999667		-0.186	0.219868		-0.317	0.16631			0.107	0.490673		0.293	0.65075	PF07159,PF05994	PTHR12195	KOG3534		K05749		AT5G18410.2
orange1.1g000777m.g	1059	2381	2081	3163	3229	3120	3048	4041		1.933	6.10592e-47		1.169	3.70896e-18		0.976	4.72089e-13		-0.193	0.509948		-0.374	0.00601675		-0.407	0.00258686		-0.034	0.999667		-0.353	0.00933308		0.021	0.965132			-0.324	0.0176909		0.029	0.96087	PF00005,PF00664	PTHR24221,PTHR24221:SF205		3.6.3.44	K05658	GO:0016887,GO:0005524,GO:0055085,GO:0042626,GO:0016021,GO:0006810	AT2G47000.1
orange1.1g000778m.g	1434	666	696	702	765	744	718	1998		0.479	8.53206e-05		-1.106	2.83211e-20		-1.042	1.79923e-18		0.064	0.841021		-1.426	2.17229e-34		-1.478	6.29382e-37		-0.052	0.999667		-1.509	2.19485e-38		-0.083	0.818908			-1.386	3.4528e-33		0.123	0.772393	PF05188,PF05190,PF05192,PF01624,PF00488	PTHR11361,PTHR11361:SF89			K08737	GO:0030983,GO:0006298,GO:0005524	AT4G02070.1
orange1.1g000779m.g	2565	2365	2311	2286	2553	2608	2422	2855		0.155	0.267788		-0.116	0.394996		-0.149	0.257521		-0.033	0.916398		-0.131	0.30737		-0.238	0.0518371		-0.107	0.999667		-0.321	0.00718342		-0.19	0.415854			-0.161	0.197614		0.16	0.721375	PF11715	PTHR21286			K14303		AT1G33410.2
orange1.1g000780m.g	366	279	299	285	289	302	325	486		0.408	0.00239504		-0.392	0.00488473		-0.29	0.0365684		0.102	0.753434		-0.685	5.57803e-08		-0.581	3.70957e-06		0.104	0.999667		-0.767	9.47767e-10		-0.082	0.838983			-0.748	1.47202e-09		0.02	0.976638	PF07725,PF13676,PF00931	PTHR11017,PTHR11017:SF162	KOG4658			GO:0007165,GO:0005515,GO:0043531	AT5G17680.1
orange1.1g000782m.g	26	44	63	67	79	103	101	79		1.639	6.52943e-11		0.79	0.00745759		1.306	6.37324e-07		0.516	0.307218		0.357	0.105021		0.364	0.0931758		0.008	0.999667		-0.24	0.305811		-0.597	0.0488139			0.003	0.992023		0.243	0.750997	PF00931	PTHR23155,PTHR23155:SF563	KOG4658			GO:0043531	AT3G14460.1
orange1.1g000785m.g	828	814	944	967	1104	1181	1191	1141		0.465	0.0144305		-0.021	0.927204		0.191	0.333647		0.212	0.584654		0.049	0.812069		0.063	0.75919		0.013	0.999667		-0.239	0.196891		-0.288	0.397967			-0.048	0.815607		0.191	0.755704	PF01326	PTHR22931,PTHR22931:SF26		2.7.9.4	K08244	GO:0016310,GO:0016301,GO:0005524	AT4G24450.1
orange1.1g000789m.g	972	757	908	733	717	699	648	786		-0.305	0.091606		-0.357	0.0359876		-0.095	0.615528		0.262	0.439801		-0.17	0.332738		-0.278	0.0984643		-0.108	0.999667		-0.1	0.579286		0.07	0.89574			-0.132	0.450662		-0.033	0.963361	PF00005,PF00664	PTHR24221,PTHR24221:SF204		3.6.3.44	K05658	GO:0016887,GO:0005524,GO:0055085,GO:0042626,GO:0016021,GO:0006810	AT4G18050.1
orange1.1g000790m.g	1751	1417	1760	1647	1887	1663	1801	1817		0.054	0.780643		-0.304	0.0497735		0.008	0.96683		0.312	0.286452		-0.129	0.418959		-0.012	0.944303		0.117	0.999667		-0.142	0.365425		-0.013	0.97868			0.055	0.74245		0.196	0.719911	PF00270,PF00271,PF07717,PF04408	PTHR18934,PTHR18934:SF91		3.6.4.13	K12815	GO:0005524,GO:0003676,GO:0004386	AT5G13010.1
orange1.1g000791m.g	171	144	139	129	122	112	115	164		-0.059	0.808234		-0.245	0.239213		-0.298	0.134699		-0.053	0.914462		-0.558	0.00307502		-0.498	0.00775111		0.06	0.999667		-0.352	0.0630317		0.206	0.666711			-0.429	0.0204339		-0.077	0.916949	PF00628,PF05641,PF16135	PTHR24098,PTHR24098:SF4		2.3.1.48		GO:0005515	AT5G58610.1
orange1.1g000792m.g	2276	1685	2038	2030	2412	2291	2293	2982		0.39	0.119534		-0.433	0.0672474		-0.158	0.536776		0.274	0.569821		-0.381	0.097621		-0.379	0.0984643		0.001	0.999667		-0.555	0.0126877		-0.174	0.772669			-0.306	0.186292		0.249	0.750997	PF00240,PF09247,PF12157	PTHR13900,PTHR13900:SF0			K03125	GO:0005515	AT1G32750.1
orange1.1g000801m.g	1533	1503	1491	1615	1669	1689	1616	1563		0.028	0.847944		-0.028	0.838683		-0.039	0.771688		-0.011	0.970791		0.113	0.336352		0.048	0.701815		-0.065	0.999667		0.047	0.705819		-0.067	0.839078			0.094	0.424255		0.048	0.910982	PF00097,PF15870,PF00628					GO:0046872,GO:0005515	AT4G10930.1
orange1.1g000802m.g	NA	NA	NA	NA	NA	NA	NA	NA		NA	NA		NA	NA		NA	NA		NA	NA		NA	NA		NA	NA		NA	NA		NA	NA		NA	NA			NA	NA		NA	NA	PF13676,PF00931	PTHR11017,PTHR11017:SF174	KOG4658			GO:0007165,GO:0005515,GO:0043531	AT5G17680.1
orange1.1g000803m.g	70	97	111	103	116	130	137	97		0.471	0.181396		0.473	0.162849		0.665	0.037887		0.191	0.790835		0.409	0.193758		0.503	0.101243		0.094	0.999667		0.086	0.80228		-0.323	0.659189			0.25	0.436323		0.164	0.881904	PF00931	PTHR23155,PTHR23155:SF563	KOG4658			GO:0043531	AT3G14460.1
orange1.1g000806m.g	2884	2648	2640	2538	2947	2582	2577	1943		-0.569	0.00014356		-0.123	0.467313		-0.127	0.444033		-0.004	0.992409		0.409	0.00521773		0.407	0.00539403		-0.002	0.999667		0.385	0.00842688		-0.024	0.963684			0.601	2.63256e-05		0.215	0.714191		PTHR16897					AT3G58050.1
orange1.1g000808m.g	395	524	541	458	518	572	513	433		0.133	0.44204		0.408	0.00565666		0.453	0.00165377		0.045	0.902434		0.395	0.00500935		0.242	0.0967038		-0.153	0.999667		0.079	0.617541		-0.316	0.150779			0.255	0.0759907		0.176	0.730849	PF08370,PF00005,PF01061	PTHR19241,PTHR19241:SF219		3.6.3.25		GO:0016887,GO:0005524,GO:0016020	AT1G15520.1
orange1.1g000809m.g	2149	2493	2701	2683	2981	2812	2787	2745		0.354	0.0129141		0.215	0.136014		0.331	0.0158572		0.116	0.702844		0.034	0.827603		0.022	0.889497		-0.012	0.999667		-0.033	0.829836		-0.067	0.875605			0.119	0.405721		0.152	0.748656	PF10408,PF13920,PF00622	PTHR13363,PTHR13363:SF1	KOG4692		K12169	GO:0034450,GO:0016567,GO:0006511,GO:0000151,GO:0005515	AT2G22010.1
orange1.1g000812m.g	72	50	76	76	79	72	72	92		0.361	0.217406		-0.532	0.0694551		0.065	0.842083		0.596	0.269447		-0.384	0.147696		-0.351	0.18308		0.033	0.999667		-0.273	0.306589		0.111	0.895686			-0.235	0.376607		0.038	0.975173	PF12717	PTHR14222,PTHR14222:SF1			K11491	GO:0007076	AT4G15890.1
orange1.1g000814m.g	262	120	120	120	128	123	122	331		0.345	0.0812324		-1.126	2.35487e-09		-1.121	1.34821e-09		0.005	0.9945		-1.434	1.14389e-15		-1.429	8.37261e-16		0.004	0.999667		-1.475	1.34402e-16		-0.042	0.954285			-1.377	3.47295e-15		0.098	0.89424	PF13307,PF06733	PTHR11472,PTHR11472:SF6		3.6.4.13	K15362	GO:0016818,GO:0008026,GO:0006139,GO:0005524,GO:0003676,GO:0004003,GO:0003677	AT1G20720.1
orange1.1g000815m.g	1517	1198	1199	1200	1349	1320	1366	1585		0.064	0.75399		-0.34	0.0382756		-0.338	0.0372401		0.002	0.997964		-0.263	0.102515		-0.215	0.188149		0.048	0.999667		-0.402	0.00974861		-0.139	0.735313			-0.234	0.146876		0.169	0.755663	PF08626,PF12739	PTHR12975,PTHR12975:SF6	KOG1938				AT5G16280.1
orange1.1g000816m.g	232	108	108	115	119	124	124	238		0.04	0.893339		-1.09	1.32075e-06		-1.096	7.79634e-07		-0.006	0.994401		-0.945	1.38087e-05		-0.934	1.50506e-05		0.011	0.999667		-1.057	1.01797e-06		-0.112	0.881348			-0.99	3.53452e-06		0.067	0.942072	PF14631	PTHR32086	KOG4712		K10891	GO:0006281	AT4G14970.1
orange1.1g000817m.g	1709	1146	1091	1025	1156	1202	1124	1957		0.196	0.116412		-0.575	2.27436e-07		-0.646	4.07793e-09		-0.071	0.795059		-0.707	5.16596e-11		-0.797	1.00546e-13		-0.09	0.999667		-0.933	2.87788e-18		-0.226	0.238871			-0.761	9.82976e-13		0.172	0.712388	PF09379,PF00373,PF00784,PF00225	PTHR24115,PTHR24115:SF470	KOG0239	3.6.4.5		GO:0005856,GO:0008017,GO:0007018,GO:0005524,GO:0003777,GO:0005871	AT5G65930.2
orange1.1g000818m.g	270	173	159	142	174	176	195	189		-0.511	0.0117654		-0.635	0.00124949		-0.762	7.67375e-05		-0.127	0.789594		-0.123	0.571238		0.04	0.860335		0.163	0.999667		-0.42	0.0349416		-0.297	0.462867			-0.128	0.544228		0.292	0.714191	PF00004,PF12169	PTHR11669,PTHR11669:SF0	KOG0989	2.7.7.7		GO:0005524,GO:0003887	AT2G02480.1
orange1.1g000823m.g	4937	3795	4132	4185	4538	4468	4408	5148		0.06	0.707255		-0.379	0.00288151		-0.257	0.0486674		0.122	0.664838		-0.205	0.113101		-0.224	0.0809517		-0.019	0.999667		-0.299	0.0168262		-0.094	0.785745			-0.182	0.158934		0.117	0.790652	PF05496,PF00498	PTHR23074,PTHR23074:SF84		3.6.1.3		GO:0009378,GO:0006310,GO:0006281,GO:0005515	AT4G02480.1
orange1.1g000824m.g	1667	1597	1976	1778	2106	1776	1787	1395		-0.257	0.224825		-0.061	0.784558		0.246	0.214678		0.307	0.419923		0.348	0.0634708		0.356	0.0563804		0.009	0.999667		0.35	0.0595624		0.002	0.996106			0.594	0.000974496		0.244	0.720933	PF01926,PF11886	PTHR10903,PTHR10903:SF47		3.6.5.2		GO:0005525	AT3G16620.1
orange1.1g000827m.g	2940	2907	3221	3234	3473	3251	3273	2859		-0.04	0.822961		-0.016	0.927657		0.132	0.378028		0.148	0.617456		0.184	0.188806		0.195	0.163177		0.01	0.999667		0.178	0.202436		-0.006	0.988218			0.281	0.037763		0.103	0.833301	PF08920	PTHR12097,PTHR12097:SF1			K12828		AT5G64270.1
orange1.1g000828m.g	778	817	827	785	920	956	913	991		0.35	0.0137741		0.072	0.655533		0.091	0.558888		0.019	0.958546		-0.052	0.731519		-0.118	0.41087		-0.066	0.999667		-0.337	0.0111973		-0.285	0.186685			-0.109	0.445779		0.228	0.711878	PF05000,PF04983,PF04997,PF00623,PF04998	PTHR19376,PTHR19376:SF32		2.7.7.6	K03018	GO:0006351,GO:0003899,GO:0003677	AT5G60040.1
orange1.1g000830m.g	1614	830	763	1056	1170	1107	1239	1255		-0.363	0.0172082		-0.96	7.90266e-12		-1.08	9.37011e-15		-0.12	0.718874		-0.181	0.232045		-0.019	0.911632		0.162	0.999667		-0.249	0.0885208		-0.069	0.882157			-0.102	0.510197		0.147	0.764661	PF00005,PF00664	PTHR24221,PTHR24221:SF138		3.6.3.44	K05658	GO:0016887,GO:0005524,GO:0055085,GO:0042626,GO:0016021,GO:0006810	AT4G25960.1
orange1.1g000831m.g	1124	1281	1576	1478	1479	1270	1337	818		-0.456	0.00711171		0.191	0.281208		0.489	0.00231477		0.298	0.357313		0.632	5.4984e-05		0.707	5.56813e-06		0.075	0.999667		0.853	3.09583e-08		0.221	0.510686			0.854	2.89359e-08		0.001	0.998733	PF05378,PF01968,PF02538	PTHR11365,PTHR11365:SF2		3.5.2.9	K01469	GO:0016787,GO:0003824	AT5G37830.1
orange1.1g000832m.g	NA	NA	NA	NA	NA	NA	NA	NA		NA	NA		NA	NA		NA	NA		NA	NA		NA	NA		NA	NA		NA	NA		NA	NA		NA	NA			NA	NA		NA	NA	PF12422	PTHR16199,PTHR16199:SF4			K11492	GO:0005634	AT1G64960.1
orange1.1g000833m.g	402	157	191	105	146	212	179	444		0.142	0.580604		-1.35	1.76405e-10		-1.071	2.90666e-07		0.28	0.556418		-1.068	1.78886e-07		-1.297	1.96456e-10		-0.23	0.999667		-2.076	5.55655e-23		-1.008	9.08845e-05			-1.601	4.02564e-15		0.475	0.62968	PF13476,PF06470	PTHR18937,PTHR18937:SF231			K06675	GO:0051276,GO:0005694,GO:0005524,GO:0005515	AT5G48600.2
orange1.1g000835m.g	2333	2243	2382	2199	2461	2153	2363	2600		0.158	0.275858		-0.056	0.707874		0.031	0.842202		0.087	0.766048		-0.273	0.0293346		-0.138	0.295184		0.135	0.999667		-0.242	0.0536794		0.031	0.944905			-0.08	0.554346		0.162	0.725448	PF14566	PTHR23339,PTHR23339:SF54					AT3G62010.1
orange1.1g000837m.g	130	153	150	172	171	171	180	113		-0.194	0.425437		0.245	0.27131		0.214	0.332503		-0.031	0.953152		0.601	0.00212124		0.669	0.000527947		0.068	0.999667		0.601	0.00200893		0	0.99981			0.594	0.0020592		-0.007	0.994239	PF01535,PF12854,PF13041	PTHR24015,PTHR24015:SF787					AT5G15280.1
orange1.1g000838m.g	NA	NA	NA	NA	NA	NA	NA	NA		NA	NA		NA	NA		NA	NA		NA	NA		NA	NA		NA	NA		NA	NA		NA	NA		NA	NA			NA	NA		NA	NA	PF08370,PF00005,PF01061	PTHR19241,PTHR19241:SF219		3.6.3.25		GO:0016887,GO:0005524,GO:0016020	AT1G15520.1
orange1.1g000840m.g	769	585	562	537	555	626	581	868		0.177	0.189382		-0.389	0.00146739		-0.449	0.00017511		-0.06	0.844829		-0.468	5.41753e-05		-0.579	4.55914e-07		-0.111	0.999667		-0.692	1.44151e-09		-0.224	0.294114			-0.644	1.37941e-08		0.048	0.918038	PF12612	PTHR12658,PTHR12658:SF0					AT3G60740.1
orange1.1g000845m.g	NA	NA	NA	NA	NA	NA	NA	NA		NA	NA		NA	NA		NA	NA		NA	NA		NA	NA		NA	NA		NA	NA		NA	NA		NA	NA			NA	NA		NA	NA	PF00005,PF00664	PTHR24223,PTHR24223:SF192		3.6.3.44		GO:0016887,GO:0005524,GO:0055085,GO:0042626,GO:0016021,GO:0006810	AT3G59140.1
orange1.1g000846m.g	NA	NA	NA	NA	NA	NA	NA	NA		NA	NA		NA	NA		NA	NA		NA	NA		NA	NA		NA	NA		NA	NA		NA	NA		NA	NA			NA	NA		NA	NA	PF00005,PF00664	PTHR24221,PTHR24221:SF245		3.6.3.44	K05658	GO:0016887,GO:0005524,GO:0055085,GO:0042626,GO:0016021,GO:0006810	AT3G28345.1
orange1.1g000847m.g	1422	1440	1835	1640	2003	1742	1904	1426		0.005	0.98619		0.02	0.934383		0.369	0.0560038		0.349	0.352868		0.288	0.132902		0.417	0.0252376		0.129	0.999667		0.202	0.301874		-0.086	0.883689			0.49	0.00769317		0.288	0.711878		PTHR31908,PTHR31908:SF4	KOG0978				AT1G13220.2
orange1.1g000848m.g	2851	2765	2718	2913	3196	3062	2973	3647		0.356	0.0179985		-0.043	0.80255		-0.068	0.684017		-0.025	0.947505		-0.253	0.0793112		-0.295	0.0380019		-0.043	0.999667		-0.324	0.021064		-0.072	0.872458			-0.191	0.190644		0.133	0.784985		PTHR35130,PTHR35130:SF1					AT4G04920.2
orange1.1g000849m.g	NA	NA	NA	NA	NA	NA	NA	NA		NA	NA		NA	NA		NA	NA		NA	NA		NA	NA		NA	NA		NA	NA		NA	NA		NA	NA			NA	NA		NA	NA	PF00271,PF00270,PF02889	PTHR24075	KOG0951	3.6.4.13		GO:0005524,GO:0003676,GO:0031204,GO:0008565	AT1G20960.2
orange1.1g000851m.g	1412	547	561	811	963	863	990	1323		-0.094	0.648831		-1.367	3.76058e-17		-1.332	1.58736e-16		0.035	0.938141		-0.616	0.0001384		-0.419	0.0109758		0.198	0.999667		-0.707	1.02457e-05		-0.091	0.860517			-0.459	0.00482773		0.248	0.712831	PF00005,PF00664	PTHR24221,PTHR24221:SF235		3.6.3.44	K05658	GO:0016887,GO:0005524,GO:0055085,GO:0042626,GO:0016021,GO:0006810	AT1G27940.1
orange1.1g000853m.g	NA	NA	NA	NA	NA	NA	NA	NA		NA	NA		NA	NA		NA	NA		NA	NA		NA	NA		NA	NA		NA	NA		NA	NA		NA	NA			NA	NA		NA	NA	PF08370,PF00005,PF01061	PTHR19241,PTHR19241:SF259				GO:0016887,GO:0005524,GO:0016020	AT3G53480.1
orange1.1g000855m.g	38	23	28	33	26	28	31	48		0.361	0.201275		-0.669	0.0280283		-0.417	0.155202		0.253	0.717085		-0.81	0.0014406		-0.638	0.0106856		0.172	0.999667		-0.577	0.0214211		0.234	0.749109			-0.888	0.000290088		-0.311	0.746664		PTHR36379					AT4G14180.1
orange1.1g000856m.g	1079	2709	2845	3143	3107	3151	2603	753		-0.517	0.00164778		1.33	1.57768e-18		1.4	1.80487e-20		0.071	0.855339		2.065	2.91795e-42		1.789	2.0726e-32		-0.276	0.738081		2.061	3.2577e-42		-0.004	0.99387			2.045	1.22795e-41		-0.016	0.984191	PF00005,PF00664	PTHR24221,PTHR24221:SF149		3.6.3.44	K05658	GO:0016887,GO:0005524,GO:0055085,GO:0042626,GO:0016021,GO:0006810	AT3G28860.1
orange1.1g000858m.g	7917	6650	7183	7878	8477	8380	8205	15066		0.928	1.10966e-12		-0.251	0.0774606		-0.14	0.347058		0.111	0.715996		-0.846	4.81321e-11		-0.877	9.39421e-12		-0.03	0.999667		-0.935	3.02028e-13		-0.089	0.817681			-0.83	1.07172e-10		0.106	0.828725	PF05496,PF00498	PTHR23074,PTHR23074:SF89		3.6.1.3		GO:0009378,GO:0006310,GO:0006281,GO:0005515	AT1G02890.1
orange1.1g000859m.g	NA	NA	NA	NA	NA	NA	NA	NA		NA	NA		NA	NA		NA	NA		NA	NA		NA	NA		NA	NA		NA	NA		NA	NA		NA	NA			NA	NA		NA	NA	PF08263,PF00560,PF00069,PF13855	PTHR27000,PTHR27000:SF86	KOG1187	2.7.11.1		GO:0005515,GO:0006468,GO:0005524,GO:0004672	AT4G20140.1
orange1.1g000860m.g	NA	NA	NA	NA	NA	NA	NA	NA		NA	NA		NA	NA		NA	NA		NA	NA		NA	NA		NA	NA		NA	NA		NA	NA		NA	NA			NA	NA		NA	NA	PF08370,PF00005,PF01061	PTHR19241,PTHR19241:SF169		3.6.3.34		GO:0016887,GO:0005524,GO:0016020	AT2G29940.1
orange1.1g000864m.g	42	87	68	65	73	74	68	48		0.214	0.470361		1.065	3.40857e-06		0.713	0.00268278		-0.352	0.431757		0.613	0.00576925		0.51	0.0234803		-0.103	0.999667		0.423	0.065738		-0.19	0.738211			0.598	0.00570572		0.175	0.821276	PF14675,PF14679,PF14680,PF14676,PF14678	PTHR21818,PTHR21818:SF0			K10895	GO:0006281	AT5G49110.2
orange1.1g000865m.g	607	587	543	456	465	499	467	637		0.07	0.612817		-0.048	0.720345		-0.16	0.185493		-0.111	0.660636		-0.353	0.00138727		-0.445	4.30754e-05		-0.092	0.999667		-0.481	8.99186e-06		-0.129	0.632592			-0.454	2.36372e-05		0.028	0.952365	PF08370,PF00005,PF01061	PTHR19241,PTHR19241:SF259		3.6.3.19		GO:0016887,GO:0005524,GO:0016020	AT3G53480.1
orange1.1g000866m.g	347	392	403	379	453	444	440	461		0.416	0.00309786		0.184	0.224827		0.223	0.124679		0.039	0.912522		-0.056	0.710686		-0.072	0.628263		-0.016	0.999667		-0.283	0.0352042		-0.227	0.367086			-0.026	0.86452		0.257	0.690812		PTHR35504					AT5G11530.1
orange1.1g000868m.g	2107	1972	2033	1988	2198	2084	2100	1902		-0.147	0.33086		-0.095	0.524605		-0.051	0.743131		0.044	0.893401		0.131	0.338852		0.142	0.295575		0.011	0.999667		0.063	0.65842		-0.068	0.86546			0.209	0.111383		0.145	0.748656	PF11817,PF12584	PTHR13251					AT5G54440.1
orange1.1g000869m.g	140	122	135	130	152	122	135	104		-0.44	0.0268144		-0.206	0.32198		-0.046	0.836934		0.16	0.706208		0.269	0.163455		0.38	0.0410312		0.111	0.999667		0.337	0.0723306		0.068	0.911413			0.56	0.00152568		0.222	0.730831	PF00931	PTHR23155,PTHR23155:SF554	KOG4658			GO:0043531	AT4G27190.1
orange1.1g000870m.g	2892	2508	2686	2831	2853	2711	2810	3159		0.128	0.343524		-0.205	0.0938098		-0.106	0.40934		0.099	0.704305		-0.221	0.0583376		-0.169	0.154374		0.052	0.999667		-0.158	0.182296		0.063	0.859892			-0.147	0.215185		0.011	0.986209	PF04824,PF04825	PTHR12585,PTHR12585:SF29	KOG1213		K06670	GO:0000228,GO:0005515	AT5G16270.1
orange1.1g000872m.g	542	346	295	300	353	375	365	663		0.29	0.0682066		-0.647	1.2988e-05		-0.878	1.72986e-09		-0.23	0.477615		-0.818	6.62246e-09		-0.857	1.03638e-09		-0.039	0.999667		-1.146	4.45837e-16		-0.327	0.176163			-0.907	6.9852e-11		0.238	0.711878	PF08370,PF00005,PF01061	PTHR19241,PTHR19241:SF219				GO:0016887,GO:0005524,GO:0016020	AT1G15520.1
orange1.1g000874m.g	71	67	71	55	63	62	70	111		0.647	0.0120291		-0.064	0.841054		0.007	0.982688		0.071	0.91463		-0.835	0.000526964		-0.65	0.00652325		0.186	0.999667		-1.009	2.51679e-05		-0.174	0.817134			-0.819	0.000481033		0.191	0.839004	PF13676,PF13855,PF00931	PTHR11017,PTHR11017:SF162	KOG4658			GO:0007165,GO:0005515,GO:0043531	AT5G17680.1
orange1.1g000878m.g	424	318	341	290	312	350	380	405		-0.059	0.776879		-0.408	0.014845		-0.31	0.0654425		0.098	0.801689		-0.216	0.199235		-0.092	0.605225		0.124	0.999667		-0.49	0.00206409		-0.274	0.369106			-0.379	0.0173625		0.111	0.850818	PF13639,PF05495,PF14599,PF01814	PTHR21319,PTHR21319:SF0	KOG1940	6.3.2.19	K16276	GO:0008270,GO:0005515	AT3G18290.1
orange1.1g000880m.g	400	357	383	380	429	441	409	477		0.258	0.180585		-0.162	0.409157		-0.061	0.769067		0.101	0.806975		-0.12	0.519724		-0.22	0.213152		-0.1	0.999667		-0.328	0.0550536		-0.208	0.584155			-0.155	0.386512		0.173	0.765072	PF03129,PF13393,PF05773,PF07714	PTHR11042,PTHR11042:SF96		2.7.11.1	K16196	GO:0005515,GO:0006468,GO:0004672	AT3G59410.1
orange1.1g000881m.g	1967	1423	1237	1476	1561	1652	1757	3648		0.892	1.99797e-19		-0.467	7.15199e-06		-0.668	5.16655e-11		-0.202	0.348283		-1.142	2.19196e-31		-1.054	4.09436e-27		0.088	0.999667		-1.306	1.8762e-40		-0.163	0.426311			-1.225	3.46961e-36		0.081	0.832581	PF05495,PF14599,PF01814	PTHR21319,PTHR21319:SF9	KOG1940	6.3.2.19	K16276	GO:0008270	AT3G18290.1
orange1.1g000884m.g	557	526	611	538	625	504	520	652		0.231	0.213304		-0.079	0.687339		0.138	0.451675		0.217	0.537048		-0.375	0.0214726		-0.326	0.0464554		0.049	0.999667		-0.279	0.0902816		0.096	0.845309			-0.063	0.727606		0.216	0.719911	PF10409,PF02181	PTHR23213,PTHR23213:SF232					AT5G58160.1
orange1.1g000885m.g	6949	6543	6900	7698	8369	7731	8000	8360		0.267	0.124157		-0.087	0.636369		-0.01	0.959743		0.077	0.843581		-0.113	0.505975		-0.064	0.718551		0.049	0.999667		-0.119	0.4774		-0.006	0.98955			0.001	0.994634		0.12	0.829815	PF00675,PF05193	PTHR11851,PTHR11851:SF152	KOG0959	3.4.21.102			AT5G42390.1
orange1.1g000887m.g	1	8	10	11	12	17	14	5		2.759	0.00943184		3.325	0.000715667		3.584	0.000129531		0.26	0.878531		1.569	0.0147036		1.367	0.0353879		-0.202	0.999667		0.982	0.149517		-0.588	0.699424			1.068	0.106747		0.087	0.976851	PF00931	PTHR23155,PTHR23155:SF503	KOG4658			GO:0043531	AT3G14460.1
orange1.1g000889m.g	1901	1731	1880	1661	1916	1741	1914	2362		0.314	0.0109548		-0.134	0.304999		-0.015	0.918146		0.119	0.649971		-0.442	0.000106393		-0.304	0.00874543		0.138	0.999667		-0.508	6.47466e-06		-0.067	0.852133			-0.303	0.00866098		0.206	0.711878	PF08263,PF00560,PF00069,PF13855	PTHR27000,PTHR27000:SF48	KOG1187	2.7.11.1		GO:0005515,GO:0006468,GO:0005524,GO:0004672	AT1G55610.2
orange1.1g000897m.g	2023	1080	1207	1223	1435	1397	1442	2375		0.232	0.119606		-0.904	5.32361e-12		-0.744	1.29583e-08		0.159	0.590447		-0.769	2.25365e-09		-0.719	2.24269e-08		0.05	0.999667		-0.958	6.78314e-14		-0.189	0.504427			-0.727	1.34556e-08		0.23	0.711878	PF12738,PF03031	PTHR23081,PTHR23081:SF2		3.1.3.16	K18999		AT2G33540.1
orange1.1g000899m.g	2050	1540	1876	1623	2010	1834	1872	2379		0.216	0.310272		-0.411	0.0296906		-0.127	0.544112		0.285	0.452291		-0.375	0.0414393		-0.346	0.0611022		0.029	0.999667		-0.552	0.00203085		-0.177	0.700196			-0.244	0.195682		0.308	0.711878	PF12090	PTHR13526				GO:0003712,GO:0000124	AT1G72390.1
orange1.1g000901m.g	4727	2537	3375	3389	2995	2183	2032	3993		-0.243	0.128111		-0.897	1.02614e-10		-0.486	0.000644419		0.411	0.0884447		-0.87	2.29177e-10		-0.975	1.11478e-12		-0.105	0.999667		-0.236	0.104519		0.634	0.000112523			-0.415	0.00314088		-0.179	0.730831	PF00005,PF00664	PTHR24223,PTHR24223:SF192	KOG0058	3.6.3.44		GO:0016887,GO:0005524,GO:0055085,GO:0042626,GO:0016021,GO:0006810	AT3G59140.1
orange1.1g000902m.g	2933	2110	2406	2351	2772	2525	2684	3118		0.089	0.703647		-0.474	0.0114019		-0.285	0.142783		0.189	0.64111		-0.305	0.105202		-0.217	0.260452		0.088	0.999667		-0.407	0.0258723		-0.103	0.8549			-0.17	0.382995		0.237	0.726129	PF02213	PTHR14445,PTHR14445:SF41				GO:0005515	AT1G24300.1
orange1.1g000906m.g	NA	NA	NA	NA	NA	NA	NA	NA		NA	NA		NA	NA		NA	NA		NA	NA		NA	NA		NA	NA		NA	NA		NA	NA		NA	NA			NA	NA		NA	NA	PF13639,PF01814,PF05495	PTHR21319,PTHR21319:SF17	KOG1940	6.3.2.19	K16276	GO:0008270,GO:0005515	AT1G74770.1
orange1.1g000908m.g	841	892	1010	1055	1012	887	921	621		-0.438	0.00101468		0.086	0.568005		0.265	0.0459246		0.178	0.513563		0.513	4.64099e-05		0.57	4.79359e-06		0.057	0.999667		0.766	4.40177e-10		0.253	0.234286			0.705	9.01102e-09		-0.061	0.898975		PTHR22835,PTHR22835:SF225					AT1G61690.1
orange1.1g000909m.g	NA	NA	NA	NA	NA	NA	NA	NA		NA	NA		NA	NA		NA	NA		NA	NA		NA	NA		NA	NA		NA	NA		NA	NA		NA	NA			NA	NA		NA	NA	PF00005,PF00664	PTHR24221,PTHR24221:SF228		3.6.3.44	K05658	GO:0016887,GO:0005524,GO:0055085,GO:0042626,GO:0016021,GO:0006810	AT3G28345.1
orange1.1g000912m.g	2976	1975	2216	2094	2233	2312	2339	4885		0.716	4.12622e-11		-0.59	8.82905e-08		-0.425	0.000143124		0.166	0.487289		-1.08	2.8458e-24		-1.063	1.32437e-23		0.018	0.999667		-1.222	1.1278e-30		-0.142	0.569846			-1.13	1.35006e-26		0.093	0.821821	PF00122,PF12710,PF16209,PF16212	PTHR24092,PTHR24092:SF85		3.6.3.1	K14802	GO:0046872,GO:0000166,GO:0016021,GO:0015914,GO:0005524,GO:0004012,GO:0000287	AT1G59820.1
orange1.1g000916m.g	1331	950	1003	892	1046	974	1032	1362		0.034	0.853056		-0.485	0.000364656		-0.408	0.00282798		0.078	0.813041		-0.485	0.000254954		-0.4	0.00268256		0.085	0.999667		-0.611	2.97236e-06		-0.126	0.722407			-0.381	0.00413518		0.23	0.711878	PF00270,PF01424,PF00271,PF07717,PF04408	PTHR18934,PTHR18934:SF115		3.6.4.13		GO:0005524,GO:0003676,GO:0004386	AT2G30800.1
orange1.1g000918m.g	685	590	601	647	692	678	601	1000		0.546	0.000275179		-0.213	0.192162		-0.188	0.247967		0.025	0.950259		-0.563	9.12362e-05		-0.736	2.27154e-07		-0.173	0.999667		-0.628	1.0604e-05		-0.065	0.893348			-0.531	0.000200269		0.097	0.855742	PF07819	PTHR22731	KOG2029			GO:0016788,GO:0006886,GO:0006505	AT4G34310.1
orange1.1g000920m.g	1315	1188	1178	969	1143	1186	1155	1366		0.056	0.730888		-0.144	0.307132		-0.157	0.256166		-0.013	0.970791		-0.205	0.116515		-0.241	0.0614294		-0.036	0.999667		-0.495	5.95684e-05		-0.29	0.136946			-0.257	0.0431228		0.238	0.708946	PF00512,PF02518,PF00072,PF03924	PTHR24423,PTHR24423:SF363		2.7.13.3	K14489	GO:0007165,GO:0000155,GO:0000160	AT5G35750.1
orange1.1g000922m.g	122	104	117	126	132	132	116	146		0.27	0.142931		-0.213	0.273086		-0.054	0.793734		0.159	0.690619		-0.134	0.444237		-0.335	0.0413911		-0.201	0.999667		-0.216	0.198825		-0.082	0.875751			-0.146	0.385407		0.07	0.910957	PF07725,PF13676,PF13855,PF00931	PTHR11017,PTHR11017:SF162	KOG4658			GO:0007165,GO:0005515,GO:0043531	AT4G12010.1
orange1.1g000926m.g	1644	584	565	498	656	661	694	1374		-0.258	0.175873		-1.492	2.32004e-19		-1.54	1.00171e-20		-0.049	0.913684		-1.064	8.32082e-11		-0.983	1.77929e-09		0.081	0.999667		-1.464	3.86246e-19		-0.4	0.128251			-1.066	5.44501e-11		0.398	0.539659		PTHR32219,PTHR32219:SF6	KOG4759				AT1G20970.1
orange1.1g000928m.g	1436	594	532	346	418	403	447	658		-1.124	2.31786e-10		-1.272	7.08731e-13		-1.433	4.88871e-16		-0.161	0.700194		-0.719	7.24005e-05		-0.558	0.00215329		0.161	0.999667		-0.93	2.09356e-07		-0.211	0.636767			-0.655	0.000260572		0.274	0.714191		PTHR31110,PTHR31110:SF2					AT4G24610.1
orange1.1g000931m.g	353	309	325	297	341	304	311	429		0.282	0.0819397		-0.192	0.248597		-0.117	0.489027		0.074	0.845094		-0.494	0.000634364		-0.463	0.00131216		0.031	0.999667		-0.532	0.000204937		-0.038	0.943036			-0.331	0.0220512		0.201	0.715743	PF00612,PF00063	PTHR13140,PTHR13140:SF384		3.6.4.1	K10357	GO:0005515,GO:0016459,GO:0005524,GO:0003774	AT5G54280.2
orange1.1g000933m.g	8339	6164	6503	6270	6748	6616	6280	7194		-0.213	0.147893		-0.436	0.000891104		-0.359	0.00671418		0.077	0.804686		-0.121	0.388095		-0.196	0.147234		-0.075	0.999667		-0.198	0.14005		-0.077	0.844287			-0.092	0.514686		0.106	0.824024	PF00400,PF04053,PF06957	PTHR19876,PTHR19876:SF7			K05236	GO:0005515,GO:0030117,GO:0016192,GO:0006886,GO:0005198,GO:0030126	AT1G62020.1
orange1.1g000934m.g	4087	3938	4342	4166	4643	4266	4292	4434		0.118	0.510496		-0.053	0.765918		0.088	0.606474		0.141	0.667309		-0.056	0.738125		-0.047	0.780813		0.009	0.999667		-0.09	0.576615		-0.034	0.949581			0.066	0.685869		0.156	0.756032	PF13646,PF08623	PTHR12696			K17263		AT2G02560.2
orange1.1g000940m.g	2486	2209	2280	2276	2444	2342	2422	2492		0.004	0.984547		-0.17	0.3138		-0.124	0.469556		0.046	0.906469		-0.09	0.590581		-0.042	0.810424		0.048	0.999667		-0.131	0.41986		-0.041	0.939187			-0.029	0.869838		0.102	0.851203	PF13202,PF12763	PTHR11216,PTHR11216:SF72	KOG0998			GO:0005509	AT1G21630.1
orange1.1g000943m.g	194	288	277	264	298	288	291	178		-0.126	0.53499		0.565	0.000509311		0.51	0.00158797		-0.055	0.89319		0.694	7.73526e-06		0.706	4.79359e-06		0.012	0.999667		0.564	0.000322283		-0.13	0.752331			0.739	1.19996e-06		0.175	0.748656	PF05729,PF13676	PTHR11017,PTHR11017:SF174	KOG0472			GO:0007165,GO:0005515	AT5G17680.1
orange1.1g000944m.g	2166	2574	2737	2713	3031	2900	2920	2371		0.131	0.490758		0.25	0.137449		0.338	0.0361025		0.089	0.813041		0.29	0.0686502		0.3	0.0584903		0.01	0.999667		0.195	0.232161		-0.095	0.836847			0.354	0.023256		0.16	0.764601	PF03178,PF10433	PTHR10644,PTHR10644:SF1			K12830	GO:0005634,GO:0003676	AT3G55220.1
orange1.1g000945m.g	846	673	757	775	839	854	801	881		0.06	0.651592		-0.328	0.00258328		-0.157	0.166558		0.171	0.446842		-0.044	0.711227		-0.136	0.213194		-0.092	0.999667		-0.184	0.0840606		-0.14	0.536091			-0.071	0.529802		0.113	0.755231	PF00931	PTHR23155,PTHR23155:SF554	KOG4658			GO:0043531	AT5G63020.1
orange1.1g000948m.g	1625	1489	1721	1760	1958	1926	1795	1627		0.002	0.990641		-0.125	0.404711		0.085	0.577765		0.209	0.444836		0.242	0.0698153		0.142	0.307893		-0.101	0.999667		0.114	0.41547		-0.128	0.69882			0.267	0.0424129		0.153	0.741026	PF07227,PF16312	PTHR21736,PTHR21736:SF23					AT3G63500.2
orange1.1g000951m.g	70	125	133	154	156	161	158	72		0.057	0.8592		0.848	0.000242873		0.943	2.67881e-05		0.096	0.86151		1.148	7.31618e-08		1.132	9.42563e-08		-0.016	0.999667		1.091	2.95488e-07		-0.057	0.938432			1.104	1.5838e-07		0.013	0.989769	PF14377,PF01535,PF13041	PTHR24015,PTHR24015:SF651			K17964		AT5G55840.1
orange1.1g000953m.g	2244	1216	1140	1162	1234	1302	1192	1756		-0.353	0.00417299		-0.882	1.73859e-14		-0.976	1.38605e-17		-0.094	0.736165		-0.433	0.000202144		-0.558	1.23652e-06		-0.125	0.999667		-0.597	1.92005e-07		-0.164	0.520608			-0.508	9.41798e-06		0.088	0.840926		PTHR34958,PTHR34958:SF1					AT3G12590.1
orange1.1g000957m.g	1721	1472	1587	1555	1645	1715	1662	2277		0.404	0.000804921		-0.225	0.0732237		-0.116	0.379498		0.109	0.68453		-0.408	0.000393327		-0.453	7.30488e-05		-0.046	0.999667		-0.551	1.14812e-06		-0.143	0.591904			-0.469	3.57754e-05		0.081	0.848855	PF04423	PTHR18867,PTHR18867:SF12			K10866	GO:0030870,GO:0016887,GO:0006281,GO:0005634,GO:0000723	AT2G31970.1
orange1.1g000962m.g	1685	1405	1106	1482	1653	2202	2336	3795		1.172	0.00147509		-0.262	0.521344		-0.607	0.104808		-0.345	0.663387		-0.786	0.027475		-0.7	0.0511888		0.086	0.999667		-1.356	9.80341e-05		-0.57	0.400354			-1.199	0.000596705		0.157	0.906918	PF13855,PF00931	PTHR23155,PTHR23155:SF505	KOG4658			GO:0005515,GO:0043531	AT3G14470.1
orange1.1g000965m.g	2209	2336	2408	2397	2572	2576	2386	2517		0.189	0.242915		0.082	0.621745		0.125	0.42767		0.043	0.90456		0.033	0.839977		-0.077	0.621986		-0.11	0.999667		-0.071	0.649367		-0.104	0.788071			0.031	0.847421		0.102	0.841688	PF02254,PF00999	PTHR16254,PTHR16254:SF13	KOG1650			GO:0006813,GO:0055085,GO:0016021,GO:0015299,GO:0006812	AT4G00630.1
orange1.1g000966m.g	644	588	615	622	708	666	671	539		-0.254	0.10283		-0.129	0.419903		-0.063	0.704779		0.066	0.851887		0.302	0.0323496		0.315	0.0243688		0.013	0.999667		0.207	0.150508		-0.095	0.811674			0.394	0.00392676		0.187	0.717448	PF10220	PTHR13091,PTHR13091:SF0			K18734	GO:0000184
orange1.1g000969m.g	2062	809	890	762	876	772	802	1210		-0.768	9.53127e-07		-1.348	2.08978e-18		-1.211	2.69877e-15		0.137	0.707774		-0.65	2.93363e-05		-0.595	0.000132418		0.055	0.999667		-0.667	1.59816e-05		-0.017	0.975078			-0.468	0.00279531		0.199	0.730849	PF12624	PTHR22774,PTHR22774:SF11					AT3G20720.2
orange1.1g000973m.g	1369	1462	1498	1247	1453	1445	1465	1340		-0.029	0.866477		0.096	0.519335		0.131	0.358589		0.035	0.916204		0.106	0.446596		0.128	0.352149		0.021	0.999667		-0.104	0.455492		-0.21	0.39134			0.116	0.398011		0.22	0.711878	PF01695,PF00439	PTHR23069				GO:0005524,GO:0005515	AT1G05910.1
orange1.1g000975m.g	321	413	380	474	481	482	503	304		-0.077	0.661974		0.366	0.0099942		0.246	0.0909913		-0.12	0.697638		0.676	2.24666e-07		0.728	1.86419e-08		0.053	0.999667		0.64	9.23613e-07		-0.035	0.93933			0.66	3.22621e-07		0.02	0.975475	PF13401	PTHR23155,PTHR23155:SF554	KOG4658				AT4G27190.1
orange1.1g000982m.g	3625	3356	3464	3124	3233	3249	3112	3372		-0.104	0.465363		-0.111	0.405707		-0.065	0.637442		0.046	0.879425		-0.055	0.681963		-0.116	0.355536		-0.062	0.999667		-0.111	0.377407		-0.056	0.881402			-0.061	0.639417		0.05	0.91322	PF13620	PTHR23303					AT3G62360.1
orange1.1g000985m.g	5341	8177	9192	9235	9143	7922	8266	3816		-0.485	0.000134133		0.615	4.83642e-07		0.784	8.34081e-11		0.169	0.525258		1.054	8.49018e-19		1.115	7.08897e-21		0.061	0.999667		1.275	6.80267e-27		0.221	0.323579			1.26	2.58047e-26		-0.015	0.981414	PF05794	PTHR12832,PTHR12832:SF20	KOG1981				AT1G22930.1
orange1.1g000986m.g	2654	1740	1868	1592	1883	1712	1809	2975		0.165	0.32771		-0.608	2.13391e-05		-0.506	0.000430672		0.101	0.763762		-0.797	9.00659e-09		-0.717	2.39118e-07		0.08	0.999667		-0.902	6.40079e-11		-0.104	0.798022			-0.66	1.94787e-06		0.241	0.711878	PF00122,PF12710,PF16209,PF16212	PTHR24092,PTHR24092:SF55		3.6.3.1	K01530	GO:0046872,GO:0000166,GO:0016021,GO:0015914,GO:0005524,GO:0004012,GO:0000287	AT1G17500.1
orange1.1g000988m.g	25	26	24	46	51	53	59	33		0.408	0.346436		0.071	0.88206		-0.02	0.967748		-0.091	0.929063		0.659	0.0581201		0.831	0.0134829		0.173	0.999667		0.461	0.195928		-0.198	0.843836			0.619	0.0698332		0.157	0.898982		PTHR32387,PTHR32387:SF3			K17592		AT3G48770.1
orange1.1g000989m.g	1126	1003	1045	1041	1138	1027	1026	911		-0.304	0.0337142		-0.164	0.262559		-0.107	0.474893		0.057	0.865029		0.171	0.220242		0.169	0.222525		-0.001	0.999667		0.193	0.158526		0.022	0.963205			0.32	0.0150785		0.127	0.778342		PTHR31949,PTHR31949:SF3					AT1G27850.1
orange1.1g000991m.g	848	1127	1014	1052	1074	1151	1002	1006		0.248	0.0458404		0.411	0.000313049		0.26	0.0267058		-0.151	0.534724		0.194	0.0926829		-0.005	0.970622		-0.199	0.741992		0.064	0.606848		-0.13	0.616276			0.094	0.436116		0.03	0.947697	PF00035,PF00270,PF00271,PF07717,PF04408	PTHR18934,PTHR18934:SF112		3.6.4.13	K14442	GO:0005524,GO:0003676,GO:0004386	AT1G48650.1
orange1.1g000996m.g	4785	3885	4222	4083	4432	4328	4087	4748		-0.011	0.950914		-0.3	0.0221467		-0.18	0.186722		0.12	0.673826		-0.134	0.321489		-0.216	0.0963642		-0.082	0.999667		-0.218	0.0924023		-0.083	0.819043			-0.1	0.467078		0.118	0.790652	PF04567,PF04566,PF04565,PF04560,PF04561,PF04563,PF00562	PTHR20856,PTHR20856:SF7		2.7.7.6	K03010	GO:0006351,GO:0003899,GO:0003677,GO:0032549	AT4G21710.1
orange1.1g000999m.g	2805	3403	3381	3437	3428	3704	3496	2659		-0.077	0.579332		0.279	0.0146315		0.27	0.017877		-0.01	0.974741		0.478	9.19258e-06		0.395	0.000286465		-0.084	0.999667		0.37	0.000681834		-0.108	0.69882			0.366	0.000755341		-0.003	0.996197	PF08264,PF00133	PTHR11946,PTHR11946:SF73		6.1.1.5	K01870	GO:0006418,GO:0000166,GO:0005524,GO:0004812	AT4G10320.1
orange1.1g001000m.g	227	187	202	201	222	209	226	188		-0.266	0.169949		-0.273	0.146283		-0.162	0.397554		0.111	0.789274		0.14	0.456013		0.264	0.132862		0.124	0.999667		0.095	0.619142		-0.045	0.940708			0.239	0.170408		0.145	0.809543		PTHR10694,PTHR10694:SF38					AT3G48430.1
orange1.1g001001m.g	399	234	206	206	263	291	303	744		0.901	4.48215e-11		-0.768	2.26401e-07		-0.952	6.95557e-11		-0.185	0.591552		-1.362	1.45392e-23		-1.3	5.87247e-22		0.062	0.999667		-1.858	6.05872e-41		-0.496	0.0119076			-1.498	8.61259e-29		0.36	0.498286		PTHR31008,PTHR31008:SF4					AT4G27430.1
orange1.1g001007m.g	562	463	504	472	588	554	586	688		0.295	0.194552		-0.278	0.205927		-0.155	0.497054		0.123	0.797823		-0.318	0.123101		-0.231	0.271206		0.087	0.999667		-0.544	0.00593579		-0.227	0.631742			-0.228	0.274404		0.316	0.711878	PF00225	PTHR24115,PTHR24115:SF469	KOG0239	3.6.4.5		GO:0008017,GO:0007018,GO:0005524,GO:0003777,GO:0005871	AT5G10470.1
orange1.1g001008m.g	2764	3158	3327	3448	3859	3658	4000	2899		0.069	0.699334		0.193	0.204412		0.268	0.0652917		0.075	0.82394		0.336	0.015954		0.465	0.00065213		0.129	0.999667		0.25	0.0764397		-0.085	0.834875			0.413	0.00255664		0.163	0.740862	PF00122,PF16209,PF12710,PF16212	PTHR24092,PTHR24092:SF75		3.6.3.1	K01530	GO:0046872,GO:0000166,GO:0016021,GO:0015914,GO:0005524,GO:0004012,GO:0000287	AT3G27870.1
orange1.1g001010m.g	4591	2938	3288	3121	3508	3344	3310	4979		0.117	0.503824		-0.644	6.23654e-06		-0.481	0.000861557		0.163	0.609841		-0.575	4.26371e-05		-0.589	2.64399e-05		-0.014	0.999667		-0.674	1.27803e-06		-0.099	0.810162			-0.505	0.000325145		0.168	0.741026	PF12710,PF00122	PTHR24093,PTHR24093:SF82		3.6.3.8	K14950	GO:0046872,GO:0000166,GO:0016887,GO:0016021,GO:0006812	AT5G23630.1
orange1.1g001012m.g	1264	1210	1385	1382	1532	1363	1434	1299		0.04	0.845361		-0.061	0.742215		0.133	0.441898		0.194	0.555618		0.068	0.695091		0.142	0.387035		0.074	0.999667		0.089	0.596387		0.021	0.968937			0.238	0.129934		0.148	0.776105	PF00855	PTHR10688,PTHR10688:SF1			K17398		AT5G27650.1
orange1.1g001013m.g	2042	2103	2169	2188	2359	2334	2244	2326		0.189	0.208177		0.044	0.786298		0.088	0.560864		0.044	0.895254		0.005	0.978068		-0.052	0.725738		-0.057	0.999667		-0.089	0.536556		-0.093	0.801248			0.02	0.896779		0.108	0.820923	PF08767	PTHR12596,PTHR12596:SF1					AT3G04490.1
orange1.1g001014m.g	1824	2279	2342	2053	2208	2306	2105	1676		-0.121	0.527651		0.322	0.0481127		0.362	0.0237379		0.039	0.923551		0.458	0.00296505		0.328	0.0375451		-0.131	0.999667		0.292	0.0639472		-0.166	0.662466			0.397	0.0103005		0.105	0.851647	PF02142,PF13535,PF02787	PTHR11405,PTHR11405:SF47		6.3.5.5	K01955		AT1G29900.1
orange1.1g001017m.g	1078	920	957	886	1116	1215	1172	6654		2.627	6.97618e-61		-0.227	0.205059		-0.17	0.348437		0.057	0.89319		-2.457	1.08301e-54		-2.505	1.04436e-56		-0.048	0.999667		-2.908	1.96439e-73		-0.451	0.0455612			-2.576	8.74831e-60		0.332	0.65075	PF12710,PF16209,PF16212	PTHR24092,PTHR24092:SF70		3.6.3.1	K01530	GO:0016021,GO:0015914,GO:0005524,GO:0004012,GO:0000287	AT1G68710.1
orange1.1g001018m.g	2099	1542	1541	1518	1630	1528	1624	2025		-0.051	0.707821		-0.444	3.07454e-05		-0.445	2.60561e-05		-0.001	0.998173		-0.405	0.000109232		-0.318	0.00257136		0.087	0.999667		-0.416	6.26333e-05		-0.011	0.975094			-0.313	0.00288447		0.103	0.779		PTHR32059,PTHR32059:SF0	KOG0211				AT5G16210.1
orange1.1g001020m.g	171	145	149	148	150	170	133	200		0.233	0.21951		-0.229	0.230078		-0.195	0.298001		0.034	0.943271		-0.243	0.156552		-0.586	0.000350231		-0.343	0.597772		-0.431	0.00891807		-0.188	0.641803			-0.422	0.00930248		0.009	0.991678	PF13676,PF00931	PTHR11017,PTHR11017:SF162	KOG4658			GO:0007165,GO:0005515,GO:0043531	AT4G12010.1
orange1.1g001023m.g	2991	2927	3101	2679	3075	3034	3304	6096		1.028	9.34153e-15		-0.03	0.857337		0.053	0.751247		0.083	0.799029		-1.008	1.34416e-14		-0.884	1.54793e-11		0.124	0.999667		-1.186	1.06555e-19		-0.178	0.554018			-0.987	3.86755e-14		0.198	0.714191	PF00122,PF12710,PF16209,PF16212	PTHR24092,PTHR24092:SF74		3.6.3.1	K14802	GO:0046872,GO:0000166,GO:0016021,GO:0015914,GO:0005524,GO:0004012,GO:0000287	AT5G04930.1
orange1.1g001034m.g	1140	1106	1257	1172	1310	1260	1276	1029		-0.147	0.415561		-0.042	0.822522		0.143	0.395283		0.185	0.569821		0.29	0.0586326		0.311	0.0413453		0.021	0.999667		0.187	0.234619		-0.103	0.810162			0.349	0.0202782		0.161	0.755663	PF07714	PTHR24058,PTHR24058:SF23	KOG0667	2.7.12.1		GO:0006468,GO:0004672	AT1G73460.1
orange1.1g001036m.g	238	166	142	181	199	159	243	241		0.016	0.946513		-0.525	0.00464863		-0.742	3.64115e-05		-0.217	0.600438		-0.584	0.000897924		0.015	0.941241		0.599	0.0479596		-0.409	0.0206726		0.175	0.706502			-0.275	0.122759		0.133	0.837122	PF08263,PF00560,PF13855	PTHR27004,PTHR27004:SF11	KOG0472	2.7.11.1		GO:0005515	AT1G74170.1
orange1.1g001039m.g	1586	1030	1011	974	1141	1084	1053	1494		-0.084	0.592983		-0.619	8.96001e-07		-0.648	2.15367e-07		-0.029	0.932464		-0.463	0.000213419		-0.505	4.89875e-05		-0.042	0.999667		-0.618	5.27583e-07		-0.155	0.596842			-0.39	0.00180403		0.228	0.711878	PF03456,PF00400,PF02141	PTHR22844,PTHR22844:SF202	KOG3569			GO:0005515	AT1G49040.1
orange1.1g001044m.g	192	245	276	193	230	267	247	156		-0.295	0.197071		0.357	0.0891878		0.528	0.00779451		0.171	0.697051		0.781	4.57315e-05		0.665	0.000563503		-0.116	0.999667		0.304	0.138856		-0.477	0.0939104			0.555	0.0041501		0.251	0.726906	PF00512,PF02518,PF00072	PTHR24423,PTHR24423:SF436	KOG0519	2.7.13.3		GO:0007165,GO:0000155,GO:0000160	AT2G17820.1
orange1.1g001045m.g	742	601	653	672	733	747	725	1003		0.437	0.0252562		-0.302	0.126062		-0.181	0.37415		0.12	0.781467		-0.426	0.0194706		-0.467	0.00984396		-0.041	0.999667		-0.577	0.00122894		-0.151	0.753794			-0.453	0.0119917		0.124	0.850818	PF07522,PF04675,PF01068	PTHR10459,PTHR10459:SF38	KOG1361	6.5.1.1	K10747	GO:0006310,GO:0006281,GO:0003910,GO:0003677,GO:0005524	AT1G66730.1
orange1.1g001046m.g	1919	1930	2167	2122	2439	2278	2157	1858		-0.046	0.814807		0.009	0.961447		0.177	0.274814		0.167	0.606889		0.294	0.0497773		0.215	0.161007		-0.079	0.999667		0.192	0.211864		-0.102	0.807451			0.393	0.00716867		0.201	0.715743	PF00270,PF00271,PF00575,PF07717,PF04408	PTHR18934,PTHR18934:SF120		3.6.4.13	K12818	GO:0005524,GO:0003676,GO:0004386	AT3G26560.1
orange1.1g001047m.g	1172	960	929	867	903	968	890	1339		0.193	0.189432		-0.288	0.0342353		-0.333	0.0121145		-0.045	0.893401		-0.47	0.00020893		-0.591	2.32975e-06		-0.122	0.999667		-0.627	4.93917e-07		-0.158	0.593306			-0.569	4.97737e-06		0.058	0.906417	PF00270,PF08148	PTHR24031,PTHR24031:SF122		3.6.4.13		GO:0005524,GO:0003676	AT1G70070.1
orange1.1g001048m.g	NA	NA	NA	NA	NA	NA	NA	NA		NA	NA		NA	NA		NA	NA		NA	NA		NA	NA		NA	NA		NA	NA		NA	NA		NA	NA			NA	NA		NA	NA	PF00005,PF08370,PF01061	PTHR19241,PTHR19241:SF259				GO:0016887,GO:0005524,GO:0016020	AT3G53480.1
orange1.1g001050m.g	443	637	615	638	766	735	769	428		-0.047	0.822534		0.527	0.000741813		0.476	0.00227789		-0.051	0.897736		0.776	1.67311e-07		0.842	1.09994e-08		0.066	0.999667		0.572	0.000136394		-0.204	0.532622			0.838	1.12275e-08		0.265	0.711878	PF04567,PF04561,PF04565,PF04566,PF04560,PF04563,PF00562	PTHR20856,PTHR20856:SF21		2.7.7.6	K16252	GO:0006351,GO:0003899,GO:0003677,GO:0032549	AT3G23780.2
orange1.1g001053m.g	344	425	419	410	511	450	472	416		0.28	0.17778		0.31	0.115559		0.289	0.139206		-0.021	0.965598		0.111	0.578802		0.179	0.353304		0.068	0.999667		-0.022	0.916469		-0.134	0.790218			0.294	0.109227		0.317	0.711878		PTHR12902				GO:0030036,GO:0005856	AT1G29170.1
orange1.1g001054m.g	4419	4020	4416	4005	4744	4466	4469	4467		0.016	0.937718		-0.136	0.420718		-0.001	0.996658		0.135	0.688479		-0.001	0.995439		0	0.999089		0.001	0.999667		-0.158	0.315926		-0.157	0.666711			0.087	0.596247		0.244	0.711878	PF09416,PF13086	PTHR10887,PTHR10887:SF378			K14326	GO:0008270,GO:0005737,GO:0005524,GO:0004386,GO:0003677,GO:0000184	AT5G47010.1
orange1.1g001056m.g	2249	547	723	853	992	786	949	1935		-0.216	0.309351		-2.037	1.81567e-29		-1.638	4.28841e-20		0.399	0.28127		-1.302	1.68437e-13		-1.028	5.61959e-09		0.273	0.895048		-1.181	1.97718e-11		0.121	0.819414			-0.965	4.13837e-08		0.215	0.741026	PF11965,PF02514	PTHR23304,PTHR23304:SF115		6.6.1.1	K03403	GO:0016851,GO:0009058	AT5G13630.1
orange1.1g001057m.g	594	352	342	293	371	391	440	851		0.521	0.0435985		-0.749	0.00214184		-0.792	0.0010324		-0.043	0.947505		-1.126	1.28417e-06		-0.951	4.3564e-05		0.175	0.999667		-1.54	3.35179e-11		-0.414	0.358678			-1.197	2.11738e-07		0.342	0.714191	PF07714	PTHR24356,PTHR24356:SF169		2.7.11.1		GO:0006468,GO:0004672	AT5G62310.1
orange1.1g001060m.g	6536	6125	6578	6227	6829	6501	6764	6511		-0.005	0.978136		-0.093	0.529697		0.009	0.954594		0.103	0.725407		-0.003	0.987071		0.055	0.707306		0.057	0.999667		-0.065	0.650689		-0.062	0.87992			0.069	0.628505		0.133	0.759964	PF00076,PF02136	PTHR17204,PTHR17204:SF5			K13217	GO:0003676,GO:0006810,GO:0005622	AT1G04080.1
orange1.1g001061m.g	1560	1269	1438	1408	1537	1395	1539	2139		0.457	0.000671985		-0.295	0.0317737		-0.116	0.434105		0.179	0.525628		-0.618	1.09227e-06		-0.475	0.000204107		0.143	0.999667		-0.603	1.79852e-06		0.014	0.974557			-0.477	0.000174947		0.126	0.779	PF09261,PF07748,PF01074	PTHR11607,PTHR11607:SF4		3.2.1.24,3.2.1.114	K01231	GO:0008270,GO:0004553,GO:0015923,GO:0006013,GO:0005975,GO:0004559	AT5G14950.1
orange1.1g001066m.g	190	169	182	188	237	243	195	223		0.233	0.555514		-0.164	0.671826		-0.058	0.887474		0.106	0.899215		0.115	0.752842		-0.193	0.587869		-0.308	0.999667		-0.249	0.473972		-0.364	0.629435			0.086	0.814017		0.335	0.759798	PF13771,PF00004	PTHR23069,PTHR23069:SF3	KOG0737			GO:0005524	AT3G15120.1
orange1.1g001067m.g	1438	994	1057	1018	1037	1027	1114	1607		0.161	0.26039		-0.533	1.65537e-05		-0.443	0.000347956		0.089	0.761794		-0.646	6.51561e-08		-0.528	1.04363e-05		0.117	0.999667		-0.658	3.13157e-08		-0.012	0.977175			-0.632	9.86083e-08		0.026	0.96118	PF00612,PF00063	PTHR13140,PTHR13140:SF384		3.6.4.1		GO:0005515,GO:0016459,GO:0005524,GO:0003774	AT3G19960.1
orange1.1g001070m.g	1094	1287	1262	1275	1491	1413	1443	1065		-0.037	0.871323		0.236	0.202162		0.208	0.262699		-0.029	0.949934		0.407	0.0167341		0.438	0.00949624		0.032	0.999667		0.26	0.136786		-0.147	0.740351			0.484	0.00374221		0.225	0.720933		PTHR15598,PTHR15598:SF7			K12616		AT3G13300.1
orange1.1g001071m.g	NA	NA	NA	NA	NA	NA	NA	NA		NA	NA		NA	NA		NA	NA		NA	NA		NA	NA		NA	NA		NA	NA		NA	NA		NA	NA			NA	NA		NA	NA	PF13632,PF14570	PTHR13301,PTHR13301:SF58		2.4.2.24	K00770		AT1G02730.1
orange1.1g001073m.g	242	176	191	158	151	149	138	178		-0.444	0.0509888		-0.463	0.0355527		-0.341	0.122547		0.121	0.812897		-0.232	0.305035		-0.365	0.0957496		-0.132	0.999667		-0.174	0.448104		0.059	0.937561			-0.234	0.29068		-0.061	0.943829	PF13476,PF06470	PTHR18937,PTHR18937:SF9			K06674	GO:0051276,GO:0005694,GO:0005524,GO:0005515,GO:0007076,GO:0000796	AT5G62410.1
orange1.1g001074m.g	9584	9968	10822	10234	10805	10069	10223	9080		-0.078	0.58284		0.057	0.676172		0.175	0.149954		0.119	0.639708		0.149	0.213528		0.171	0.149023		0.022	0.999667		0.173	0.14245		0.024	0.954285			0.251	0.028589		0.078	0.849549	PF09358,PF16191,PF16190,PF10585,PF00899	PTHR10953,PTHR10953:SF164			K03178	GO:0008641	AT2G30110.1
orange1.1g001075m.g	2466	1351	1218	1220	1262	1348	1258	2577		0.064	0.671089		-0.869	6.61607e-14		-1.016	1.10185e-18		-0.147	0.573193		-0.936	2.09881e-16		-1.033	1.06384e-19		-0.097	0.999667		-1.079	2.20089e-21		-0.143	0.605249			-1.03	9.15753e-20		0.049	0.915988	PF00787,PF08628,PF02194	PTHR22999,PTHR22999:SF19	KOG2101		K17925	GO:0035091	AT1G15240.2
orange1.1g001082m.g	2268	2470	2509	2695	2975	3243	3120	2787		0.298	0.0487108		0.124	0.433042		0.146	0.339725		0.022	0.952365		0.219	0.125562		0.163	0.262474		-0.055	0.999667		-0.049	0.756387		-0.267	0.25492			0.094	0.53048		0.143	0.761897	PF12738,PF04679,PF04675,PF01068	PTHR10459,PTHR10459:SF72		6.5.1.1	K10777	GO:0006310,GO:0006281,GO:0003910,GO:0003677,GO:0005524	AT5G57160.1
orange1.1g001084m.g	1925	1749	2104	2074	2178	2041	2118	1845		-0.062	0.689825		-0.138	0.305755		0.128	0.337817		0.266	0.260443		0.146	0.252132		0.2	0.107779		0.054	0.999667		0.169	0.175757		0.023	0.957098			0.239	0.0493449		0.07	0.876412	PF03468	PTHR21596,PTHR21596:SF14		3.2.1.1		GO:0031047	AT3G22430.1
orange1.1g001085m.g	418	184	185	178	223	232	253	348		-0.265	0.269773		-1.179	1.70902e-08		-1.177	1.31075e-08		0.003	0.997621		-0.584	0.00522908		-0.45	0.0329925		0.135	0.999667		-0.972	2.2457e-06		-0.388	0.316667			-0.642	0.00179036		0.33	0.712388	PF10358	PTHR34452,PTHR34452:SF2	KOG4421				AT1G63300.1
orange1.1g001088m.g	603	1095	972	919	983	1100	993	619		0.042	0.819872		0.864	8.7758e-11		0.694	2.25926e-07		-0.171	0.556019		0.828	2.23735e-10		0.681	2.19958e-07		-0.147	0.999667		0.569	1.71718e-05		-0.259	0.261083			0.666	3.49773e-07		0.098	0.84208	PF15614,PF00046,PF02791	PTHR10390,PTHR10390:SF38				GO:0003677	AT4G12750.1
orange1.1g001092m.g	1437	1410	1363	1266	1403	1460	1441	1688		0.234	0.164024		-0.026	0.887838		-0.076	0.668136		-0.05	0.897736		-0.21	0.173571		-0.228	0.137069		-0.018	0.999667		-0.416	0.00462014		-0.206	0.512082			-0.267	0.076142		0.149	0.768425	PF04567,PF04565,PF04566,PF04561,PF04560,PF04563,PF00562	PTHR20856,PTHR20856:SF8		2.7.7.6	K03021	GO:0006351,GO:0003899,GO:0003677,GO:0032549	AT5G45140.1
orange1.1g001093m.g	629	432	472	413	524	638	617	785		0.322	0.106447		-0.537	0.00365549		-0.411	0.0270207		0.126	0.769056		-0.304	0.0977519		-0.346	0.0564813		-0.042	0.999667		-0.926	9.43038e-08		-0.622	0.00627153			-0.583	0.000848677		0.342	0.706428							AT2G34680.1
orange1.1g001097m.g	1881	977	1100	1049	1270	1218	1194	2294		0.287	0.0717598		-0.945	3.57086e-11		-0.774	5.75238e-08		0.171	0.597758		-0.916	5.46525e-11		-0.943	1.33813e-11		-0.027	0.999667		-1.129	4.8732e-16		-0.213	0.477134			-0.854	8.22818e-10		0.275	0.708946	PF07744	PTHR21494,PTHR21494:SF0			K18667		AT1G27750.1
orange1.1g001098m.g	1549	930	974	1018	1118	1040	1006	1500		-0.045	0.814775		-0.734	3.83138e-07		-0.668	3.67466e-06		0.066	0.86009		-0.527	0.000242757		-0.575	5.64676e-05		-0.048	0.999667		-0.559	8.72221e-05		-0.032	0.95294			-0.424	0.00324286		0.135	0.79147	PF00271,PF07496,PF00176	PTHR10799,PTHR10799:SF573	KOG1001			GO:0008270,GO:0005524	AT3G54460.1
orange1.1g001099m.g	1674	1216	1213	1241	1294	1309	1305	1996		0.254	0.0482509		-0.46	0.000112188		-0.463	8.91088e-05		-0.003	0.993841		-0.609	9.98285e-08		-0.612	7.98928e-08		-0.003	0.999667		-0.686	1.4871e-09		-0.078	0.820562			-0.625	3.50519e-08		0.061	0.889427	PF00249,PF06584	PTHR21689,PTHR21689:SF2	KOG1019			GO:0017053,GO:0007049,GO:0006351	AT3G21430.2
orange1.1g001100m.g	1572	1627	1666	1423	1619	1703	1524	2093		0.414	0.00294026		0.051	0.753822		0.085	0.585101		0.034	0.923551		-0.297	0.0269111		-0.457	0.000480165		-0.16	0.999667		-0.557	1.69743e-05		-0.26	0.254356			-0.37	0.00496339		0.187	0.715743	PF01396,PF13368,PF01751,PF01131	PTHR11390,PTHR11390:SF27		5.99.1.2		GO:0006265,GO:0005694,GO:0003916,GO:0003677,GO:0003917	AT4G31210.1
orange1.1g001103m.g	34	23	27	27	30	42	32	47		0.488	0.107281		-0.528	0.118103		-0.332	0.314301		0.197	0.800005		-0.147	0.610538		-0.551	0.0422435		-0.404	0.895786		-0.784	0.0041339		-0.637	0.143829			-0.626	0.0176338		0.157	0.88297	PF00564,PF07714	PTHR23257,PTHR23257:SF478	KOG0192	2.7.11.1		GO:0005515,GO:0006468,GO:0004672	AT1G04700.1
orange1.1g001104m.g	752	575	526	609	599	583	597	919		0.291	0.0275469		-0.382	0.00279009		-0.514	3.50974e-05		-0.132	0.642533		-0.652	4.52779e-08		-0.623	1.61731e-07		0.03	0.999667		-0.596	5.29358e-07		0.056	0.890272			-0.619	1.50032e-07		-0.023	0.96721		PTHR13322,PTHR13322:SF2	KOG1988		K13144		AT4G20060.1
orange1.1g001105m.g	576	569	597	511	650	613	703	489		-0.231	0.152656		-0.013	0.942832		0.056	0.745387		0.069	0.847897		0.319	0.0265		0.522	0.000165505		0.203	0.914074		0.059	0.717332		-0.261	0.303871			0.409	0.00346378		0.35	0.440549		PTHR31008,PTHR31008:SF5					AT3G14172.1
orange1.1g001109m.g	NA	NA	NA	NA	NA	NA	NA	NA		NA	NA		NA	NA		NA	NA		NA	NA		NA	NA		NA	NA		NA	NA		NA	NA		NA	NA			NA	NA		NA	NA	PF00957	PTHR10241,PTHR10241:SF31	KOG1983		K08518	GO:0016192,GO:0016021	AT5G05570.2
orange1.1g001111m.g	3639	2767	3265	3248	3762	3233	3511	4063		0.16	0.387722		-0.394	0.0137231		-0.156	0.367173		0.238	0.464017		-0.33	0.035895		-0.211	0.193615		0.119	0.999667		-0.323	0.0386681		0.007	0.988812			-0.112	0.507921		0.212	0.715743	PF01433	PTHR15137			K03128	GO:0008270,GO:0008237	AT1G73960.1
orange1.1g001113m.g	6147	1658	1672	1533	1732	1859	1789	8623		0.489	3.05705e-05		-1.889	2.3451e-61		-1.877	4.05813e-61		0.012	0.970791		-2.216	3.86678e-84		-2.268	6.26072e-88		-0.052	0.999667		-2.493	6.37589e-104		-0.277	0.126962			-2.316	1.06889e-91		0.176	0.714191	PF00612,PF01843,PF00063	PTHR13140,PTHR13140:SF256		3.6.4.1	K10357	GO:0005515,GO:0016459,GO:0005524,GO:0003774	AT5G43900.2
orange1.1g001114m.g	1124	1126	1175	1185	1355	1197	1238	2242		0.998	2.89849e-14		0.005	0.979848		0.066	0.686071		0.061	0.86009		-0.906	2.59028e-12		-0.857	3.41723e-11		0.049	0.999667		-0.919	1.05495e-12		-0.013	0.977443			-0.726	1.88748e-08		0.193	0.714191	PF04108,PF10377	PTHR13222,PTHR13222:SF1				GO:0006914	AT4G30790.1
orange1.1g001116m.g	1822	2619	2620	2500	2926	2828	2838	2179		0.259	0.0950903		0.524	0.000160336		0.526	0.000146123		0.001	0.998173		0.376	0.00650171		0.382	0.00565414		0.006	0.999667		0.198	0.167929		-0.178	0.559087			0.425	0.00184397		0.227	0.711878	PF00999	PTHR10110,PTHR10110:SF86	KOG1965			GO:0055085,GO:0016021,GO:0015299,GO:0006812	AT2G01980.1
orange1.1g001118m.g	168	260	243	243	300	349	311	182		0.117	0.575574		0.633	0.000149912		0.536	0.00134242		-0.097	0.80222		0.942	9.04213e-10		0.781	4.56045e-07		-0.16	0.999667		0.419	0.00981048		-0.523	0.00910193			0.718	3.31537e-06		0.299	0.706428	PF00225	PTHR24115,PTHR24115:SF487	KOG0242	3.6.4.4	K11498	GO:0008017,GO:0007018,GO:0005524,GO:0003777,GO:0005871	AT1G21730.1
orange1.1g001119m.g	1481	2130	2485	2346	2750	2547	2754	1541		0.059	0.757284		0.526	0.000300231		0.748	1.31397e-07		0.222	0.461453		0.724	2.25168e-07		0.837	1.73618e-09		0.113	0.999667		0.606	1.60328e-05		-0.119	0.754911			0.835	1.75884e-09		0.229	0.711878		PTHR31908,PTHR31908:SF2					AT5G65770.2
orange1.1g001123m.g	1431	1965	2292	2127	2352	2157	2199	1918		0.423	0.00855991		0.458	0.00303587		0.681	5.52231e-06		0.222	0.486541		0.168	0.298124		0.197	0.213695		0.03	0.999667		0.149	0.355486		-0.019	0.972154			0.294	0.054956		0.145	0.781042	PF03372	PTHR11200,PTHR11200:SF137	KOG0565	3.1.3.36			AT1G65580.1
orange1.1g001126m.g	4842	4364	4726	4366	4970	4620	4893	5048		0.06	0.726473		-0.15	0.313972		-0.035	0.833836		0.115	0.704305		-0.128	0.371692		-0.045	0.770165		0.083	0.999667		-0.209	0.126897		-0.081	0.837759			-0.023	0.884231		0.187	0.715654	PF00614,PF00168,PF12357	PTHR18896,PTHR18896:SF65		3.1.4.4	K01115	GO:0003824,GO:0005515	AT2G42010.1
orange1.1g001127m.g	NA	NA	NA	NA	NA	NA	NA	NA		NA	NA		NA	NA		NA	NA		NA	NA		NA	NA		NA	NA		NA	NA		NA	NA		NA	NA			NA	NA		NA	NA	PF13538,PF00580	PTHR11070,PTHR11070:SF15	KOG2108	3.6.4.12		GO:0005524,GO:0004003,GO:0003677	AT4G25120.1
orange1.1g001134m.g	2231	1147	1306	1258	1431	1335	1437	2800		0.328	0.0330506		-0.959	7.69715e-12		-0.772	3.61935e-08		0.187	0.547073		-1.07	5.8473e-15		-0.963	2.13671e-12		0.108	0.999667		-1.155	3.00217e-17		-0.085	0.846023			-0.969	1.29628e-12		0.186	0.726906	PF01753,PF13423	PTHR24006,PTHR24006:SF503	KOG1865	3.4.19.12	K11855		AT4G24560.1
orange1.1g001135m.g	400	471	463	475	524	505	529	377		-0.082	0.684514		0.241	0.159068		0.214	0.208657		-0.027	0.948425		0.422	0.00673196		0.489	0.00143554		0.067	0.999667		0.332	0.0347498		-0.09	0.848506			0.473	0.00196603		0.141	0.792633		PTHR34962,PTHR34962:SF1					AT3G61780.1
orange1.1g001141m.g	998	648	750	791	779	777	780	886		-0.169	0.280163		-0.621	3.78496e-06		-0.409	0.0026444		0.212	0.458877		-0.188	0.180607		-0.186	0.185322		0.002	0.999667		-0.165	0.241344		0.023	0.962429			-0.186	0.18026		-0.021	0.973954	PF00787,PF13901	PTHR12326,PTHR12326:SF3				GO:0035091	AT3G48195.1
orange1.1g001142m.g	1467	1478	1595	1413	1631	1627	1674	2015		0.459	0.00133353		0.012	0.947427		0.122	0.43848		0.11	0.731873		-0.311	0.0257396		-0.267	0.0570437		0.043	0.999667		-0.512	0.000147671		-0.201	0.477134			-0.306	0.0272265		0.206	0.714191	PF14381,PF07714	PTHR24359,PTHR24359:SF20	KOG0192,KOG0198	2.7.11.25		GO:0006468,GO:0004672	AT1G04210.1
orange1.1g001145m.g	334	291	333	330	342	343	337	359		0.104	0.577983		-0.198	0.245211		-0.001	0.996561		0.198	0.552336		-0.071	0.675227		-0.089	0.593094		-0.018	0.999667		-0.12	0.461199		-0.049	0.925964			-0.069	0.677817		0.051	0.932217	PF00931	PTHR23155,PTHR23155:SF563	KOG4658		K15078	GO:0043531	AT3G14470.1
orange1.1g001148m.g	NA	NA	NA	NA	NA	NA	NA	NA		NA	NA		NA	NA		NA	NA		NA	NA		NA	NA		NA	NA		NA	NA		NA	NA		NA	NA			NA	NA		NA	NA	PF00514,PF00612	PTHR11915,PTHR11915:SF303	KOG0165		K16743	GO:0005515	AT4G21820.1
orange1.1g001155m.g	87	56	46	53	56	54	51	114		0.397	0.0716237		-0.644	0.0050528		-0.907	4.80871e-05		-0.263	0.625209		-1.106	5.91879e-08		-1.144	1.51763e-08		-0.038	0.999667		-1.096	6.02326e-08		0.01	0.988782			-1.016	2.13771e-07		0.08	0.928784	PF00570,PF16124,PF00270,PF09382	PTHR13710,PTHR13710:SF94		3.6.4.12	K10901	GO:0005622,GO:0003676,GO:0005524,GO:0043140,GO:0006281,GO:0006260	AT1G10930.1
orange1.1g001156m.g	2195	1032	1028	986	1219	1147	1220	2480		0.177	0.429004		-1.087	3.26464e-09		-1.093	2.35078e-09		-0.006	0.991862		-1.115	6.82244e-10		-1.024	1.46116e-08		0.091	0.999667		-1.33	1.53566e-13		-0.215	0.625811			-1.024	1.28866e-08		0.306	0.711878	PF10409,PF02181	PTHR23213,PTHR23213:SF210				GO:0045010,GO:0005884	AT5G07740.1
orange1.1g001159m.g	2574	1926	2044	1938	2100	2027	2041	3210		0.319	0.0886281		-0.418	0.016582		-0.332	0.0602605		0.086	0.837643		-0.665	5.68611e-05		-0.654	7.48906e-05		0.011	0.999667		-0.728	8.82393e-06		-0.064	0.910019			-0.613	0.000200456		0.115	0.850818	PF00400	PTHR22847,PTHR22847:SF441	KOG0266			GO:0005515	AT1G15750.1
orange1.1g001161m.g	749	416	396	396	456	416	478	1068		0.514	0.0015944		-0.849	9.07054e-08		-0.916	5.63583e-09		-0.067	0.87354		-1.375	2.80737e-19		-1.158	2.4109e-14		0.217	0.966516		-1.433	5.88809e-21		-0.058	0.916541			-1.227	4.30363e-16		0.205	0.730831	PF13676,PF00931	PTHR11017,PTHR11017:SF162	KOG0617			GO:0007165,GO:0005515,GO:0043531	AT4G12010.1
orange1.1g001162m.g	1793	1750	1683	1853	1906	1916	1768	1678		-0.096	0.438722		-0.035	0.780365		-0.091	0.433354		-0.056	0.823946		0.191	0.0692506		0.075	0.502977		-0.116	0.999667		0.143	0.180822		-0.048	0.8827			0.184	0.0777712		0.041	0.917396	PF09262,PF00004	PTHR23077,PTHR23077:SF12			K13338	GO:0007031,GO:0005777,GO:0005524,GO:0042623,GO:0006625,GO:0005778	AT5G08470.1
orange1.1g001163m.g	2583	3130	3447	3071	3389	3340	3411	2491		-0.051	0.815394		0.278	0.116124		0.417	0.0133497		0.139	0.708254		0.423	0.010353		0.453	0.00574128		0.03	0.999667		0.301	0.0723191		-0.121	0.790218			0.443	0.00673037		0.142	0.807578	PF00400	PTHR22847,PTHR22847:SF499	KOG0266			GO:0005515	AT3G15880.1
orange1.1g001165m.g	4628	2365	2275	2336	2370	2473	2329	4409		-0.07	0.632206		-0.968	7.70244e-18		-1.024	6.24851e-20		-0.056	0.849483		-0.834	6.74658e-14		-0.92	1.22104e-16		-0.086	0.999667		-0.917	1.45649e-16		-0.082	0.80366			-0.895	6.28574e-16		0.021	0.968035	PF07064	PTHR22746,PTHR22746:SF10					AT5G28350.1
orange1.1g001166m.g	325	386	376	428	501	472	506	596		0.883	2.52395e-08		0.256	0.151036		0.216	0.225344		-0.04	0.925986		-0.343	0.0321756		-0.239	0.143922		0.104	0.999667		-0.479	0.00215052		-0.136	0.745692			-0.254	0.114048		0.225	0.714191	PF08263,PF00560,PF13855	PTHR27004,PTHR27004:SF37	KOG0472			GO:0005515	AT2G15080.2
orange1.1g001167m.g	826	662	701	723	756	735	713	732		-0.172	0.293513		-0.317	0.0312186		-0.234	0.116038		0.083	0.806909		0.004	0.983822		-0.038	0.812672		-0.042	0.999667		-0.021	0.900825		-0.024	0.962118			0.046	0.774853		0.066	0.899909	PF08424	PTHR13471					AT3G17740.1
orange1.1g001171m.g	NA	NA	NA	NA	NA	NA	NA	NA		NA	NA		NA	NA		NA	NA		NA	NA		NA	NA		NA	NA		NA	NA		NA	NA		NA	NA			NA	NA		NA	NA	PF08263,PF07714,PF13855	PTHR27000,PTHR27000:SF26	KOG1187	2.7.11.1		GO:0006468,GO:0004672,GO:0005515	AT1G75640.1
orange1.1g001172m.g	3671	2840	3430	3092	3608	3303	3460	4146		0.176	0.33086		-0.369	0.020605		-0.097	0.586456		0.272	0.394625		-0.329	0.0348152		-0.261	0.0987165		0.068	0.999667		-0.423	0.00551232		-0.095	0.836316			-0.201	0.21043		0.223	0.714191	PF00917	PTHR24006				GO:0005515	AT1G04300.1
orange1.1g001174m.g	2215	1509	1660	1752	1817	1880	1862	2336		0.078	0.63111		-0.553	1.66016e-05		-0.415	0.00136168		0.137	0.634245		-0.314	0.0148357		-0.327	0.0108257		-0.013	0.999667		-0.415	0.0010288		-0.1	0.774745			-0.363	0.00425802		0.052	0.917396	PF08514	PTHR11199,PTHR11199:SF0			K06671		AT2G47980.1
orange1.1g001175m.g	NA	NA	NA	NA	NA	NA	NA	NA		NA	NA		NA	NA		NA	NA		NA	NA		NA	NA		NA	NA		NA	NA		NA	NA		NA	NA			NA	NA		NA	NA	PF07649	PTHR32410,PTHR32410:SF152				GO:0055114,GO:0047134	AT1G61840.1
orange1.1g001177m.g	2850	2387	2575	2595	2832	2612	2870	3313		0.218	0.11039		-0.254	0.0479499		-0.145	0.279315		0.109	0.69437		-0.343	0.00465437		-0.207	0.0976632		0.136	0.999667		-0.352	0.00348207		-0.009	0.983219			-0.226	0.0673853		0.126	0.764171	PF07744,PF07500	PTHR11477,PTHR11477:SF17	KOG1634			GO:0006351	AT5G25520.2
orange1.1g001178m.g	1981	2223	2426	2336	2336	2327	2156	1497		-0.403	0.00166666		0.168	0.214235		0.293	0.0203794		0.126	0.646573		0.636	9.32021e-08		0.526	1.16775e-05		-0.11	0.999667		0.642	6.43904e-08		0.006	0.988331			0.642	6.27559e-08		0	0.999966	PF00400	PTHR22847,PTHR22847:SF424	KOG0266			GO:0005515	AT3G16830.1
orange1.1g001179m.g	717	1166	1210	1029	1097	1167	1095	649		-0.14	0.379248		0.705	4.67586e-08		0.758	3.06066e-09		0.053	0.874078		0.843	2.31475e-11		0.753	2.49927e-09		-0.089	0.999667		0.663	1.73603e-07		-0.18	0.512334			0.754	2.00045e-09		0.091	0.847984	PF04561,PF06883,PF04560,PF04563,PF04565,PF00562	PTHR20856,PTHR20856:SF5		2.7.7.6	K03002	GO:0006351,GO:0003899,GO:0003677,GO:0005634,GO:0032549	AT1G29940.1
orange1.1g001181m.g	329	244	247	268	252	251	243	326		-0.01	0.957486		-0.429	0.00246647		-0.408	0.00335165		0.022	0.955579		-0.393	0.00379868		-0.426	0.00151121		-0.033	0.999667		-0.283	0.0377694		0.11	0.769936			-0.371	0.00516268		-0.088	0.859532	PF08797,PF00498,PF06087	PTHR12415,PTHR12415:SF2		3.1.4.1		GO:0016818,GO:0008270,GO:0003676,GO:0005515,GO:0008081,GO:0006281,GO:0005634	AT5G07400.1
orange1.1g001183m.g	203	329	373	370	379	414	414	204		0.011	0.956776		0.703	5.26514e-07		0.88	8.22914e-11		0.177	0.543336		1.014	1.00744e-14		1.022	4.33028e-15		0.008	0.999667		0.858	7.90208e-11		-0.156	0.605706			0.89	8.09645e-12		0.032	0.952365	PF05183	PTHR23079,PTHR23079:SF5		2.7.7.48	K11699	GO:0003968	AT4G11130.1
orange1.1g001185m.g	322	588	654	582	619	604	626	305		-0.08	0.648806		0.87	2.90419e-11		1.024	1.47211e-15		0.154	0.584293		0.984	1.02785e-14		1.043	1.5251e-16		0.059	0.999667		0.934	1.92503e-13		-0.05	0.90649			1.025	3.34133e-16		0.091	0.847711		PTHR13164					AT4G00930.1
orange1.1g001186m.g	1343	1291	1454	1360	1474	1358	1386	1118		-0.264	0.0345357		-0.055	0.68855		0.116	0.363375		0.171	0.478394		0.278	0.0159366		0.31	0.006629		0.032	0.999667		0.283	0.0135439		0.004	0.99018			0.398	0.000370371		0.115	0.76686	PF00098,PF11923,PF05670,PF05833	PTHR15239,PTHR15239:SF6				GO:0008270,GO:0003676	AT5G49930.1
orange1.1g001190m.g	1612	1680	1902	1873	2064	2039	2141	1871		0.216	0.220714		0.061	0.743266		0.24	0.142981		0.179	0.59326		0.123	0.460564		0.194	0.227833		0.071	0.999667		0.002	0.992261		-0.122	0.767456			0.141	0.38817		0.14	0.792861	PF00400	PTHR22847,PTHR22847:SF424	KOG0266			GO:0005515	AT5G27030.1
orange1.1g001195m.g	1314	1182	1179	1123	1222	1189	1150	1181		-0.153	0.385637		-0.151	0.366961		-0.156	0.343431		-0.005	0.992044		0.008	0.964142		-0.04	0.814427		-0.048	0.999667		-0.074	0.656409		-0.082	0.858042			0.049	0.771509		0.123	0.820923		PTHR35313,PTHR35313:SF1					AT5G13390.1
orange1.1g001197m.g	1920	1538	1734	1462	1696	1550	1585	1781		-0.107	0.50705		-0.319	0.0197002		-0.146	0.316389		0.173	0.542171		-0.203	0.138889		-0.169	0.222305		0.034	0.999667		-0.285	0.0317075		-0.082	0.832391			-0.072	0.624529		0.214	0.711878	PF14619,PF04851,PF00271	PTHR10799,PTHR10799:SF640		3.6.4.12	K11647	GO:0042393,GO:0016787,GO:0005524,GO:0003677	AT3G06010.1
orange1.1g001207m.g	1744	2101	2005	1832	1957	2031	1882	1862		0.095	0.457288		0.269	0.0128716		0.202	0.0667853		-0.068	0.786433		0.125	0.260251		0.016	0.894772		-0.109	0.999667		-0.023	0.845175		-0.148	0.494734			0.072	0.52802		0.095	0.793289	PF01612,PF00476	PTHR10133,PTHR10133:SF34		2.7.7.7	K02335	GO:0008408,GO:0006139,GO:0003676,GO:0006260,GO:0003887,GO:0003677	AT1G50840.1
orange1.1g001208m.g	3107	2209	2518	2613	2710	2646	2624	4183		0.43	0.00153918		-0.491	0.000189551		-0.303	0.0253775		0.189	0.502437		-0.662	1.74658e-07		-0.673	1.01331e-07		-0.011	0.999667		-0.679	7.38509e-08		-0.017	0.97101			-0.626	7.2277e-07		0.053	0.917396	PF12906	PTHR13145	KOG1609	6.3.2.19	K10661	GO:0008270	AT4G34100.2
orange1.1g001209m.g	2132	2010	2112	1970	2274	2263	2166	2878		0.434	0.00276186		-0.084	0.610646		-0.012	0.946434		0.072	0.836116		-0.346	0.0129535		-0.411	0.00282993		-0.065	0.999667		-0.547	5.3158e-05		-0.201	0.48227			-0.341	0.0140137		0.206	0.714191	PF00098,PF03159	PTHR12341,PTHR12341:SF30			K12619	GO:0008270,GO:0003676,GO:0004527	AT1G75660.1
orange1.1g001210m.g	162	172	161	189	200	218	239	257		0.663	7.72822e-06		0.087	0.642214		-0.007	0.97197		-0.094	0.802603		-0.241	0.103757		-0.104	0.501185		0.136	0.999667		-0.445	0.00181483		-0.204	0.515123			-0.363	0.0101717		0.082	0.879099	PF02518,PF00512,PF01590,PF08446,PF00989,PF00360	PTHR24423,PTHR24423:SF563			K12123	GO:0007165,GO:0000155,GO:0005515,GO:0006355,GO:0018298,GO:0009584	AT4G18130.1
orange1.1g001211m.g	3834	3005	3229	3133	3418	3347	3402	3576		-0.1	0.510496		-0.351	0.00578772		-0.247	0.0564308		0.103	0.715189		-0.096	0.48071		-0.072	0.603387		0.024	0.999667		-0.191	0.136417		-0.095	0.781275			-0.065	0.634604		0.125	0.767172	PF13202,PF12763	PTHR11216,PTHR11216:SF72	KOG0998			GO:0005509	AT1G20760.1
orange1.1g001213m.g	1057	799	727	533	653	842	767	1527		0.531	0.00596275		-0.404	0.0365868		-0.539	0.00400022		-0.135	0.756281		-0.865	1.32447e-06		-0.993	2.42116e-08		-0.128	0.999667		-1.52	1.42297e-17		-0.655	0.00494718			-1.225	4.61945e-12		0.295	0.711878	PF13632,PF14570	PTHR13301,PTHR13301:SF72		2.4.2.24			AT3G03050.1
orange1.1g001215m.g	3656	2573	2708	2632	2632	2384	2383	3079		-0.248	0.0547231		-0.506	1.45175e-05		-0.433	0.000224318		0.074	0.793938		-0.369	0.0015606		-0.37	0.0014921		-0.001	0.999667		-0.226	0.058052		0.143	0.595228			-0.227	0.0576888		0	0.999274	PF02518,PF01590,PF00989,PF08446,PF00360	PTHR24423,PTHR24423:SF493			K12120	GO:0005515,GO:0006355,GO:0018298,GO:0009584	AT5G35840.1
orange1.1g001216m.g	9182	2289	1930	923	922	1184	834	8578		-0.098	0.690217		-2.004	4.76522e-26		-2.25	4.12492e-32		-0.245	0.556017		-2.862	2.47796e-49		-3.363	7.92914e-65		-0.501	0.29241		-3.216	2.70584e-60		-0.354	0.314533			-3.218	1.96162e-60		-0.002	0.998733		PTHR36319,PTHR36319:SF1			K12124		AT1G22770.1
orange1.1g001219m.g	5456	3904	4378	3792	4521	4223	4188	4797		-0.185	0.305935		-0.483	0.00201333		-0.317	0.0480222		0.165	0.626986		-0.185	0.2584		-0.196	0.227134		-0.011	0.999667		-0.339	0.0286798		-0.155	0.690763			-0.086	0.615045		0.253	0.711878	PF00626,PF04810,PF04815,PF08033,PF04811	PTHR13803,PTHR13803:SF4			K14007	GO:0030127,GO:0008270,GO:0006888,GO:0006886	AT4G32640.1
orange1.1g001224m.g	4431	3253	3440	3174	3559	3468	3649	4037		-0.134	0.361566		-0.445	0.000334954		-0.365	0.00356307		0.08	0.785266		-0.219	0.0847913		-0.146	0.264338		0.073	0.999667		-0.348	0.0046033		-0.128	0.675714			-0.182	0.154326		0.166	0.719911	PF00400	PTHR22847,PTHR22847:SF480	KOG0266			GO:0005515	AT1G15750.1
orange1.1g001225m.g	106	203	89	137	116	245	121	238		1.167	0.000342489		0.938	0.00399078		-0.248	0.506239		-1.186	0.0125505		0.047	0.898927		-0.961	0.00204802		-1.007	0.0747113		-0.789	0.011655		-0.836	0.0586311			-1.041	0.000758554		-0.252	0.828026	PF13091,PF00614	PTHR18896,PTHR18896:SF64		3.1.4.4	K01115	GO:0003824	AT3G05630.1
orange1.1g001226m.g	17	43	38	31	38	36	46	107		2.662	8.4575e-32		1.341	2.74838e-06		1.157	5.3579e-05		-0.184	0.749525		-1.579	3.36557e-16		-1.201	7.23188e-11		0.377	0.830575		-1.785	1.75737e-19		-0.206	0.75741			-1.478	8.49706e-16		0.307	0.730831	PF08263,PF00069,PF13855	PTHR27000,PTHR27000:SF155	KOG1187	2.7.11.1		GO:0006468,GO:0005524,GO:0004672,GO:0005515	AT5G63930.1
orange1.1g001229m.g	NA	NA	NA	NA	NA	NA	NA	NA		NA	NA		NA	NA		NA	NA		NA	NA		NA	NA		NA	NA		NA	NA		NA	NA		NA	NA			NA	NA		NA	NA	PF00225,PF06548	PTHR24115,PTHR24115:SF529	KOG4280	3.6.4.4	K10400	GO:0008017,GO:0007018,GO:0005524,GO:0003777,GO:0005871	AT3G20150.1
orange1.1g001235m.g	456	500	547	582	584	619	550	340		-0.419	0.0079511		0.139	0.409022		0.267	0.0844583		0.128	0.701843		0.86	1.40075e-09		0.693	1.27582e-06		-0.167	0.999667		0.776	4.53224e-08		-0.083	0.850925			0.78	3.42351e-08		0.003	0.997749	PF02518,PF01590,PF08446,PF00989,PF00360	PTHR24423,PTHR24423:SF519			K12120	GO:0005515,GO:0006355,GO:0018298,GO:0009584	AT1G09570.1
orange1.1g001236m.g	1364	1086	1238	1090	1223	1138	1273	1977		0.536	0.00269661		-0.328	0.0734076		-0.14	0.475		0.188	0.619717		-0.799	1.70432e-06		-0.636	0.000153565		0.163	0.999667		-0.86	2.2252e-07		-0.061	0.916304			-0.693	3.24809e-05		0.167	0.778342	PF16457,PF01363,PF13713,PF08381,PF00415	PTHR22870,PTHR22870:SF91	KOG1427			GO:0046872	AT5G42140.1
orange1.1g001238m.g	14	53	60	43	70	72	75	13		-0.042	0.94053		1.996	7.97855e-10		2.171	3.97737e-12		0.175	0.782933		2.453	1.19732e-16		2.527	6.82673e-18		0.073	0.999667		1.757	2.44126e-08		-0.696	0.0596395			2.434	7.07202e-17		0.676	0.375692	PF00560,PF08263,PF13855,PF00069	PTHR27000,PTHR27000:SF2	KOG1187	2.7.11.1		GO:0005515,GO:0006468,GO:0005524,GO:0004672	AT5G56040.2
orange1.1g001239m.g	3568	3095	3323	3172	3938	3760	3610	4468		0.325	0.089091		-0.204	0.283971		-0.102	0.611622		0.102	0.80302		-0.249	0.163647		-0.308	0.0802882		-0.059	0.999667		-0.494	0.00364271		-0.245	0.488813			-0.182	0.316838		0.312	0.711878	PF13831,PF13832	PTHR13793,PTHR13793:SF96					AT1G77800.2
orange1.1g001240m.g	2637	1990	2114	2053	2303	2199	2201	2938		0.156	0.25052		-0.405	0.000648144		-0.318	0.00800924		0.087	0.754027		-0.419	0.000287536		-0.417	0.000300194		0.002	0.999667		-0.517	5.63846e-06		-0.098	0.752823			-0.351	0.00239796		0.166	0.715654	PF10474,PF10475	PTHR13258,PTHR13258:SF0	KOG2939				AT2G27900.1
orange1.1g001242m.g	8606	7110	7865	7611	8149	8416	8274	7916		-0.12	0.362325		-0.275	0.0165091		-0.13	0.288995		0.145	0.542171		0.088	0.469018		0.064	0.6078		-0.024	0.999667		-0.057	0.647522		-0.145	0.550149			0.042	0.741686		0.099	0.801725	PF00917,PF13423,PF14533,PF12436	PTHR24006,PTHR24006:SF445		3.4.19.12	K11838	GO:0005515	AT5G06600.2
orange1.1g001249m.g	4541	4054	4406	3912	4484	4561	4310	5161		0.185	0.147714		-0.163	0.185164		-0.043	0.753167		0.12	0.632346		-0.179	0.126321		-0.26	0.0223375		-0.081	0.999667		-0.4	0.000299835		-0.221	0.249566			-0.203	0.0777903		0.197	0.711878	PF02985,PF13646	PTHR10527,PTHR10527:SF29				GO:0005515	AT5G19820.1
orange1.1g001252m.g	512	300	339	319	354	305	347	435		-0.233	0.190942		-0.769	1.13211e-06		-0.592	0.00016846		0.177	0.622093		-0.517	0.00100571		-0.33	0.0388378		0.187	0.999667		-0.448	0.00426402		0.069	0.89574			-0.299	0.0602376		0.15	0.787616	PF14383,PF14309	PTHR31680,PTHR31680:SF3					AT1G74160.1
orange1.1g001253m.g	NA	NA	NA	NA	NA	NA	NA	NA		NA	NA		NA	NA		NA	NA		NA	NA		NA	NA		NA	NA		NA	NA		NA	NA		NA	NA			NA	NA		NA	NA	PF08263,PF00069	PTHR27000,PTHR27000:SF191	KOG1187	2.7.11.1		GO:0006468,GO:0005524,GO:0004672	AT5G63930.1
orange1.1g001256m.g	924	748	814	885	892	853	843	1534		0.732	6.22672e-05		-0.304	0.120673		-0.181	0.372067		0.123	0.774648		-0.848	1.33531e-06		-0.864	7.93739e-07		-0.016	0.999667		-0.793	5.8161e-06		0.055	0.931182			-0.781	7.89905e-06		0.012	0.989545	PF00773	PTHR23355,PTHR23355:SF9		3.1.13.1	K18758		AT1G77680.1
orange1.1g001263m.g	610	393	425	411	414	396	452	727		0.254	0.0917944		-0.63	5.38177e-06		-0.521	0.000155045		0.109	0.740451		-0.875	3.2736e-11		-0.684	1.93849e-07		0.191	0.954343		-0.825	3.43879e-10		0.051	0.915011			-0.811	4.47587e-10		0.013	0.986209	PF13831,PF05965,PF05964,PF00856,PF00855,PF13771	PTHR13793,PTHR13793:SF100		2.1.1.43		GO:0005634,GO:0005515	AT1G05830.2
orange1.1g001264m.g	2039	1821	1955	1872	2220	2123	2051	2019		-0.013	0.945235		-0.162	0.288466		-0.06	0.717053		0.102	0.748812		0.071	0.644812		0.023	0.885202		-0.048	0.999667		-0.109	0.46302		-0.18	0.546679			0.137	0.346862		0.246	0.711878	PF00271,PF00270	PTHR24031,PTHR24031:SF25		3.6.4.13	K12811	GO:0005524,GO:0003676	AT1G20920.1
orange1.1g001265m.g	1101	914	869	935	1001	1103	1006	1171		0.09	0.547038		-0.267	0.0375933		-0.34	0.00626205		-0.073	0.804686		-0.087	0.51448		-0.219	0.0779852		-0.132	0.999667		-0.326	0.00680271		-0.239	0.245749			-0.226	0.0651987		0.1	0.822543	PF07819	PTHR15495,PTHR15495:SF7				GO:0016788,GO:0006886,GO:0006505	AT3G27325.2
orange1.1g001266m.g	NA	NA	NA	NA	NA	NA	NA	NA		NA	NA		NA	NA		NA	NA		NA	NA		NA	NA		NA	NA		NA	NA		NA	NA		NA	NA			NA	NA		NA	NA	PF09169,PF00634,PF09103	PTHR11289,PTHR11289:SF0	KOG4751		K08775	GO:0000724,GO:0006281	AT5G01630.1
orange1.1g001270m.g	287	138	113	120	127	157	124	250		-0.202	0.274297		-1.058	1.68336e-10		-1.343	3.00418e-16		-0.285	0.460577		-0.665	3.99917e-05		-1.011	4.06382e-10		-0.346	0.630666		-1.055	8.0275e-11		-0.39	0.160354			-0.977	7.30612e-10		0.077	0.910156	PF00005	PTHR19241,PTHR19241:SF304	KOG0061	3.6.3.25		GO:0016887,GO:0005524	AT1G53390.1
orange1.1g001271m.g	2162	2892	3180	2961	3313	3236	3355	1782		-0.278	0.201033		0.421	0.033312		0.557	0.00368395		0.137	0.759173		0.86	3.14289e-06		0.913	7.1554e-07		0.053	0.999667		0.733	7.53943e-05		-0.128	0.815131			0.895	1.14206e-06		0.162	0.81058		PTHR15454,PTHR15454:SF7					AT3G17920.1
orange1.1g001274m.g	57	52	40	67	74	112	73	64		0.155	0.580319		-0.135	0.636319		-0.49	0.0533689		-0.355	0.509116		0.823	4.15995e-05		0.205	0.37507		-0.619	0.106189		0.066	0.790759		-0.757	0.00268399			0.226	0.312438		0.16	0.836026	PF08263,PF13855,PF00069	PTHR27000,PTHR27000:SF68	KOG1187	2.7.11.1		GO:0005515,GO:0006468,GO:0005524,GO:0004672	AT1G17230.1
orange1.1g001275m.g	39	36	25	28	33	54	52	237		2.593	1.99895e-24		-0.146	0.694804		-0.66	0.0468221		-0.514	0.455323		-2.18	5.48464e-19		-2.203	1.20822e-19		-0.023	0.999667		-3.074	2.46908e-32		-0.893	0.026641			-2.845	4.63193e-30		0.229	0.840669	PF08263,PF00560,PF12799,PF00069,PF13855	PTHR27000,PTHR27000:SF185	KOG1187	2.7.11.1		GO:0005515,GO:0006468,GO:0005524,GO:0004672	AT1G73080.1
orange1.1g001276m.g	2352	2600	2752	2932	3079	2977	2926	2208		-0.091	0.538724		0.145	0.272097		0.227	0.069866		0.081	0.770731		0.431	0.000227968		0.406	0.000531029		-0.025	0.999667		0.409	0.000465182		-0.022	0.958208			0.48	3.42924e-05		0.071	0.87379	PF00595,PF13365,PF12812	PTHR22939,PTHR22939:SF66		3.4.21.108		GO:0005515	AT3G03380.1
orange1.1g001277m.g	443	389	358	426	392	504	564	588		0.404	0.044766		-0.194	0.36018		-0.31	0.119079		-0.117	0.79599		-0.217	0.266711		-0.058	0.784187		0.159	0.999667		-0.462	0.0119656		-0.246	0.541005			-0.584	0.00128649		-0.121	0.856933	PF13676,PF00931	PTHR11017,PTHR11017:SF174	KOG4658			GO:0007165,GO:0005515,GO:0043531	AT5G36930.2
orange1.1g001279m.g	1825	1447	1549	1548	1693	1720	1705	1904		0.062	0.638701		-0.334	0.00172955		-0.236	0.0292818		0.098	0.680949		-0.149	0.170762		-0.158	0.142292		-0.009	0.999667		-0.299	0.00379897		-0.15	0.488641			-0.17	0.109571		0.128	0.733186		PTHR10241,PTHR10241:SF31	KOG1983		K08518		AT5G05570.2
orange1.1g001281m.g	283	268	316	313	393	346	394	239		-0.243	0.283293		-0.076	0.748461		0.164	0.451176		0.24	0.565261		0.532	0.00545096		0.722	0.000111932		0.19	0.999667		0.388	0.0464362		-0.145	0.78222			0.72	0.000106071		0.332	0.711878	PF00931	PTHR23155,PTHR23155:SF563	KOG4658			GO:0043531	AT3G14470.1
orange1.1g001284m.g	745	745	671	672	766	782	722	787		0.079	0.561924		0.001	0.996326		-0.15	0.218009		-0.15	0.535674		-0.01	0.938791		-0.124	0.289565		-0.114	0.999667		-0.23	0.0396278		-0.22	0.241594			-0.04	0.748528		0.19	0.711878	PF12460,PF14500	PTHR12891	KOG1967		K15075		AT5G48120.1
orange1.1g001285m.g	337	593	722	680	801	729	791	279		-0.271	0.168942		0.818	1.00261e-06		1.102	1.52287e-11		0.284	0.409249		1.383	1.18721e-17		1.501	1.26897e-20		0.117	0.999667		1.286	1.69035e-15		-0.097	0.843942			1.519	3.02812e-21		0.233	0.714191	PF00855	PTHR22981,PTHR22981:SF73		2.7.11.1			AT5G02950.1
orange1.1g001289m.g	4408	5010	4813	4882	4830	5507	4949	4531		0.04	0.808044		0.185	0.163102		0.127	0.35013		-0.058	0.851197		0.282	0.021859		0.127	0.327801		-0.154	0.987316		0.108	0.412114		-0.174	0.488641			0.092	0.486673		-0.016	0.978985	PF10458,PF08264,PF00133	PTHR11946,PTHR11946:SF5		6.1.1.9	K01873	GO:0006438,GO:0005737,GO:0005524,GO:0004832,GO:0000166,GO:0006418,GO:0004812	AT1G14610.1
orange1.1g001290m.g	NA	NA	NA	NA	NA	NA	NA	NA		NA	NA		NA	NA		NA	NA		NA	NA		NA	NA		NA	NA		NA	NA		NA	NA		NA	NA			NA	NA		NA	NA	PF11995,PF00225	PTHR24115,PTHR24115:SF496	KOG0242	3.6.4.4	K11498	GO:0008017,GO:0007018,GO:0005524,GO:0003777,GO:0005871	AT2G21300.1
orange1.1g001292m.g	1845	1309	1461	1412	1588	1629	1563	2687		0.543	5.00458e-06		-0.494	3.82942e-05		-0.335	0.00598621		0.159	0.541628		-0.724	2.53177e-10		-0.781	7.61813e-12		-0.057	0.999667		-0.929	3.2683e-16		-0.205	0.362272			-0.76	2.34918e-11		0.169	0.715125	PF00534	PTHR12526,PTHR12526:SF354					AT5G04480.1
orange1.1g001297m.g	108	41	30	26	35	47	43	71		-0.597	0.00248733		-1.372	5.74597e-11		-1.837	4.19513e-18		-0.465	0.394819		-0.618	0.0034539		-0.722	0.000586052		-0.103	0.999667		-1.468	7.80626e-11		-0.85	0.00898809			-1.041	5.57797e-07		0.427	0.711878	PF13920,PF00225	PTHR24115,PTHR24115:SF497	KOG0242	3.6.4.4	K11498	GO:0008017,GO:0007018,GO:0005524,GO:0003777,GO:0005871	AT4G39050.1
orange1.1g001301m.g	3812	3603	3634	3517	3766	3460	3372	3311		-0.203	0.233258		-0.081	0.643686		-0.069	0.696151		0.012	0.976106		0.063	0.708373		0.026	0.882325		-0.037	0.999667		0.087	0.59295		0.024	0.963343			0.186	0.228093		0.099	0.852349	PF09358,PF16191,PF16190,PF10585,PF00899	PTHR10953,PTHR10953:SF164			K03178	GO:0008641	AT2G30110.1
orange1.1g001304m.g	1167	1213	1251	1103	1231	1215	1240	1220		0.067	0.709544		0.058	0.727673		0.101	0.523401		0.043	0.904478		-0.006	0.973224		0.023	0.889046		0.028	0.999667		-0.147	0.318537		-0.141	0.684136			0.011	0.945114		0.158	0.748287	PF00122,PF12710,PF16209,PF16212	PTHR24092,PTHR24092:SF72		3.6.3.1	K01530	GO:0046872,GO:0000166,GO:0016021,GO:0015914,GO:0005524,GO:0004012,GO:0000287	AT5G44240.2
orange1.1g001310m.g	4100	4258	4492	4346	4761	4702	5027	5374		0.391	0.0061791		0.055	0.737278		0.132	0.384373		0.077	0.813183		-0.193	0.172272		-0.096	0.516994		0.096	0.999667		-0.307	0.0239699		-0.114	0.750232			-0.175	0.216178		0.132	0.776729	PF00400	PTHR22847,PTHR22847:SF480	KOG0293,KOG0319,KOG0266			GO:0005515	AT1G80490.2
orange1.1g001313m.g	NA	NA	NA	NA	NA	NA	NA	NA		NA	NA		NA	NA		NA	NA		NA	NA		NA	NA		NA	NA		NA	NA		NA	NA		NA	NA			NA	NA		NA	NA	PF08263,PF00560,PF13855	PTHR27004,PTHR27004:SF11	KOG0472	2.7.11.1		GO:0005515	AT1G07390.3
orange1.1g001317m.g	6110	4034	4193	4308	4616	4624	4778	9964		0.706	1.98933e-09		-0.599	4.30598e-07		-0.543	4.74893e-06		0.056	0.853552		-1.109	4.18876e-22		-1.06	2.25491e-20		0.048	0.999667		-1.21	4.3107e-26		-0.101	0.751447			-1.11	2.88079e-22		0.1	0.821276	PF03110	PTHR31251,PTHR31251:SF3				GO:0005634,GO:0003677	AT1G20980.1
orange1.1g001320m.g	NA	NA	NA	NA	NA	NA	NA	NA		NA	NA		NA	NA		NA	NA		NA	NA		NA	NA		NA	NA		NA	NA		NA	NA		NA	NA			NA	NA		NA	NA	PF02892,PF05699,PF14372	PTHR23272	KOG1121			GO:0003677,GO:0046983	AT3G42170.1
orange1.1g001322m.g	1264	1033	1135	1130	1133	1136	1064	1232		-0.037	0.780584		-0.291	0.00588667		-0.155	0.15649		0.136	0.542171		-0.116	0.286814		-0.209	0.0438292		-0.093	0.999667		-0.124	0.247688		-0.008	0.982301			-0.121	0.257246		0.003	0.996392	PF13091,PF00614	PTHR18896,PTHR18896:SF64		3.1.4.4	K01115	GO:0003824	AT3G16785.1
orange1.1g001323m.g	303	233	193	175	250	263	290	341		0.173	0.39662		-0.371	0.044957		-0.642	0.000279684		-0.27	0.477333		-0.392	0.0241295		-0.232	0.194622		0.161	0.999667		-0.962	1.29641e-08		-0.57	0.014368			-0.445	0.00869736		0.517	0.244837	PF10358	PTHR31344,PTHR31344:SF1					AT3G01810.3
orange1.1g001326m.g	960	1180	1007	1027	1218	1450	1251	1339		0.481	0.000469257		0.298	0.0340888		0.072	0.65179		-0.226	0.419899		0.113	0.434357		-0.098	0.502377		-0.211	0.844169		-0.383	0.00379598		-0.496	0.0023211			-0.136	0.334521		0.247	0.711878	PF07725,PF00931	PTHR11017,PTHR11017:SF162	KOG4658			GO:0043531	AT5G17680.1
orange1.1g001327m.g	742	926	944	962	854	860	774	507		-0.552	7.77831e-06		0.32	0.010174		0.347	0.00450764		0.027	0.931973		0.771	4.79543e-11		0.614	2.10505e-07		-0.157	0.976971		0.926	1.31951e-15		0.155	0.551183			0.754	9.22533e-11		-0.173	0.714191	PF04576	PTHR31448,PTHR31448:SF10					AT2G30690.1
orange1.1g001328m.g	3674	3183	3375	3518	3641	3689	3697	4158		0.179	0.255677		-0.206	0.160255		-0.122	0.425821		0.085	0.793459		-0.172	0.227448		-0.169	0.236254		0.003	0.999667		-0.241	0.0808671		-0.069	0.873354			-0.192	0.172098		0.049	0.926382	PF02463,PF06470	PTHR18937,PTHR18937:SF8			K06669	GO:0051276,GO:0005694,GO:0005524,GO:0005515,GO:0008280,GO:0007064,GO:0006281,GO:0003682	AT2G27170.1
orange1.1g001330m.g	6245	8472	8202	8158	8045	8126	8977	5411		-0.207	0.100958		0.44	8.83885e-05		0.393	0.000486352		-0.047	0.870306		0.587	6.81802e-08		0.73	1.35506e-11		0.143	0.983741		0.592	4.72047e-08		0.005	0.988218			0.572	1.37677e-07		-0.02	0.968482	PF00512,PF02518,PF00072	PTHR24423,PTHR24423:SF514	KOG0519	2.7.13.3		GO:0007165,GO:0000155,GO:0000160	AT2G47430.1
orange1.1g001332m.g	317	413	458	451	479	421	486	307		-0.047	0.820641		0.382	0.0156341		0.532	0.000430842		0.151	0.65346		0.451	0.00262905		0.66	5.71219e-06		0.209	0.92634		0.555	0.000157842		0.104	0.80638			0.639	9.93459e-06		0.084	0.878141	PF05904	PTHR33167,PTHR33167:SF3					AT1G13940.1
orange1.1g001334m.g	NA	NA	NA	NA	NA	NA	NA	NA		NA	NA		NA	NA		NA	NA		NA	NA		NA	NA		NA	NA		NA	NA		NA	NA		NA	NA			NA	NA		NA	NA	PF00307,PF00225	PTHR24115,PTHR24115:SF512		3.6.4.5	K10406	GO:0005515,GO:0008017,GO:0007018,GO:0005524,GO:0003777,GO:0005871	AT3G44730.1
orange1.1g001339m.g	1307	1452	1637	1596	1831	1718	1780	1316		0.01	0.964455		0.153	0.40769		0.325	0.0537984		0.173	0.628949		0.383	0.0184167		0.435	0.00684941		0.052	0.999667		0.279	0.0917668		-0.105	0.821618			0.476	0.00282288		0.198	0.733647	PF01429	PTHR34067,PTHR34067:SF1				GO:0005634,GO:0003677	AT5G52230.2
orange1.1g001344m.g	1470	829	878	878	849	853	841	1099		-0.418	0.00467036		-0.823	3.22795e-09		-0.741	9.07254e-08		0.082	0.811975		-0.368	0.0097316		-0.386	0.00649429		-0.017	0.999667		-0.324	0.0229312		0.044	0.929499			-0.372	0.0083463		-0.048	0.93223	PF08389	PTHR11223,PTHR11223:SF3			K14289		AT3G05040.1
orange1.1g001348m.g	436	147	140	170	188	227	194	611		0.485	0.00396827		-1.568	2.23913e-20		-1.64	1.06744e-22		-0.072	0.882271		-1.427	2.35354e-19		-1.642	5.28398e-25		-0.215	0.997568		-1.847	1.66516e-30		-0.421	0.110762			-1.696	6.01726e-27		0.151	0.809868	PF01582,PF13855,PF00931	PTHR11017,PTHR11017:SF162	KOG4658			GO:0007165,GO:0005515,GO:0043531	AT4G12010.1
orange1.1g001349m.g	1116	462	567	595	714	704	823	10251		3.2	1.45898e-88		-1.271	2.10811e-15		-0.976	8.27276e-10		0.294	0.396134		-3.87	3.95561e-121		-3.639	4.31226e-110		0.231	0.926284		-4.105	1.60442e-133		-0.235	0.488641			-3.843	1.13818e-120		0.262	0.711878	PF00400,PF04564	PTHR22849,PTHR22849:SF13	KOG0315,KOG0316,KOG0279,KOG1036	6.3.2.19		GO:0005515,GO:0016567,GO:0004842	AT3G06880.2
orange1.1g001354m.g	1052	864	1088	890	932	822	922	1476		0.49	0.000357244		-0.281	0.0495696		0.051	0.755827		0.332	0.197714		-0.843	7.98653e-11		-0.678	1.77508e-07		0.165	0.999667		-0.731	1.65134e-08		0.112	0.756259			-0.663	2.91642e-07		0.068	0.893988	PF07714	PTHR24356,PTHR24356:SF155		2.7.11.1		GO:0006468,GO:0004672	AT1G45160.2
orange1.1g001355m.g	105	161	165	142	178	178	182	112		0.098	0.700638		0.615	0.00192796		0.654	0.000711593		0.039	0.937434		0.659	0.000369997		0.689	0.000173017		0.03	0.999667		0.352	0.0698453		-0.307	0.381185			0.663	0.000262926		0.311	0.711878	PF07724	PTHR11638,PTHR11638:SF68	KOG1051			GO:0005524	AT2G29970.1
orange1.1g001357m.g	3497	2606	3038	2912	3269	3075	3190	3899		0.158	0.348148		-0.424	0.00346845		-0.202	0.187328		0.221	0.458372		-0.343	0.0163209		-0.29	0.0446362		0.053	0.999667		-0.422	0.00268176		-0.079	0.858403			-0.255	0.0787719		0.167	0.741026	PF13424,PF13414,PF07719	PTHR14027,PTHR14027:SF2			K15176	GO:0016593,GO:0016570,GO:0006355	AT2G06210.1
orange1.1g001359m.g	1804	1413	1380	1229	1357	1411	1407	2154		0.256	0.0344692		-0.352	0.00208726		-0.386	0.000623662		-0.034	0.909046		-0.612	1.55019e-08		-0.613	1.28492e-08		-0.002	0.999667		-0.809	4.49201e-14		-0.197	0.3443			-0.667	4.54777e-10		0.142	0.730849	PF02091,PF02092	PTHR30075,PTHR30075:SF3		6.1.1.14	K14164	GO:0006426,GO:0005737,GO:0005524,GO:0004820,GO:0000166	AT3G48110.1
orange1.1g001361m.g	314	472	441	402	525	566	588	360		0.206	0.294818		0.596	0.000388363		0.497	0.00327508		-0.099	0.800595		0.646	5.57736e-05		0.705	9.14306e-06		0.059	0.999667		0.154	0.384731		-0.492	0.0236355			0.542	0.000727965		0.387	0.496854	PF01363,PF13713,PF16627,PF08381,PF00415	PTHR22870,PTHR22870:SF219	KOG1427			GO:0046872	AT5G19420.1
orange1.1g001365m.g	2147	2372	2433	2513	2557	2698	2686	2677		0.319	0.00184282		0.144	0.181743		0.18	0.0830585		0.036	0.885225		0.011	0.923315		0.004	0.968947		-0.007	0.999667		-0.092	0.381927		-0.103	0.66968			-0.067	0.531674		0.025	0.949436	PF01833,PF00612,PF03859	PTHR23335				GO:0005515,GO:0005634,GO:0003677	AT5G64220.2
orange1.1g001366m.g	837	531	537	592	622	583	593	787		-0.087	0.5938		-0.656	7.25819e-07		-0.639	1.13029e-06		0.018	0.962981		-0.436	0.000900934		-0.409	0.00183194		0.028	0.999667		-0.413	0.00159397		0.023	0.962118			-0.343	0.00892523		0.07	0.888956	PF00069,PF00400	PTHR22847,PTHR22847:SF443	KOG0643,KOG0293,KOG0288		K16240	GO:0006468,GO:0005524,GO:0004672,GO:0005515	AT4G11110.1
orange1.1g001368m.g	577	437	444	443	533	567	500	801		0.474	0.200858		-0.399	0.267291		-0.375	0.293635		0.024	0.979121		-0.498	0.138336		-0.68	0.0386255		-0.182	0.999667		-0.854	0.00821684		-0.356	0.647934			-0.588	0.0743258		0.266	0.822881		PTHR21663					AT1G67140.1
orange1.1g001369m.g	6310	2132	1821	1637	2074	2442	2139	10936		0.794	1.3113e-05		-1.565	1.06551e-18		-1.793	5.23322e-24		-0.228	0.560631		-2.166	2.29441e-34		-2.354	6.68279e-40		-0.188	0.999667		-2.741	3.8158e-52		-0.574	0.0156273			-2.399	2.30086e-41		0.342	0.708966	PF13632,PF14569	PTHR13301,PTHR13301:SF43		2.4.1.29,2.4.1.12	K10999		AT5G64740.1
orange1.1g001373m.g	5425	1359	1579	1050	1287	1389	1632	3561		-0.607	0.00160513		-1.996	1.05225e-27		-1.781	1.20042e-22		0.215	0.60136		-1.361	4.16593e-14		-1.125	4.15107e-10		0.237	0.988277		-1.763	1.8562e-22		-0.401	0.184923			-1.468	3.13918e-16		0.295	0.711878	PF13632,PF14569	PTHR13301,PTHR13301:SF43		2.4.1.29,2.4.1.12	K10999		AT2G21770.1
orange1.1g001374m.g	1542	945	776	665	860	973	909	1592		0.046	0.80521		-0.704	5.2461e-07		-0.991	8.52915e-13		-0.287	0.328538		-0.714	2.1088e-07		-0.807	3.61882e-09		-0.093	0.999667		-1.261	2.92541e-20		-0.547	0.00180721			-0.889	6.32708e-11		0.372	0.386348	PF05911	PTHR31580,PTHR31580:SF4					AT1G47900.1
orange1.1g001375m.g	274	571	603	665	743	678	666	456		0.738	3.4111e-05		1.065	5.8284e-10		1.143	1.87015e-11		0.078	0.854745		0.57	0.000701571		0.547	0.00116431		-0.024	0.999667		0.546	0.00115047		-0.025	0.966804			0.705	1.9147e-05		0.16	0.784985		PTHR33739,PTHR33739:SF5					AT3G23590.1
orange1.1g001378m.g	1291	1124	1234	1417	1353	1212	1399	2558		0.987	6.31716e-15		-0.199	0.167779		-0.064	0.684428		0.135	0.649648		-1.078	6.08255e-18		-0.872	2.82663e-12		0.206	0.853425		-0.852	8.5291e-12		0.227	0.352742			-0.919	1.38956e-13		-0.068	0.889523	PF01422	PTHR12360,PTHR12360:SF0			K12236	GO:0008270,GO:0006355,GO:0005634,GO:0003700	AT1G10170.1
orange1.1g001380m.g	177	114	114	130	129	135	145	217		0.298	0.138726		-0.64	0.00094576		-0.634	0.000802016		0.006	0.992409		-0.667	0.000170867		-0.579	0.00106199		0.088	0.999667		-0.737	2.98843e-05		-0.07	0.912519			-0.754	1.43776e-05		-0.017	0.987128	PF13905,PF13419,PF01436	PTHR13833,PTHR13833:SF49	KOG2914			GO:0005515	AT1G56500.1
orange1.1g001383m.g	1828	1186	1406	1274	1486	1450	1343	1723		-0.085	0.619256		-0.623	4.12638e-06		-0.377	0.00643643		0.246	0.385019		-0.251	0.0721701		-0.359	0.00829657		-0.108	0.999667		-0.435	0.0011688		-0.184	0.53078			-0.214	0.124762		0.221	0.711878	PF00628,PF16135	PTHR24098,PTHR24098:SF5		2.3.1.48		GO:0005515	AT2G27980.1
orange1.1g001384m.g	479	1175	1397	1215	1462	1243	1342	1611		1.751	3.16734e-15		1.295	5.96691e-09		1.546	2.90815e-12		0.251	0.611029		-0.375	0.103338		-0.263	0.263722		0.112	0.999667		-0.406	0.0737187		-0.031	0.969156			-0.14	0.566226		0.266	0.738937	PF08263,PF00560,PF00069,PF13855	PTHR27000,PTHR27000:SF54	KOG1187	2.7.11.1		GO:0005515,GO:0006468,GO:0005524,GO:0004672	AT1G74360.1
orange1.1g001387m.g	2688	2857	2884	2903	3044	2843	2837	2793		0.056	0.757928		0.089	0.587998		0.103	0.520636		0.014	0.971342		0.025	0.879871		0.022	0.892431		-0.003	0.999667		0.055	0.724963		0.03	0.953281			0.124	0.407615		0.068	0.896722	PF03178,PF10433	PTHR10644		6.3.2.19	K10610	GO:0005634,GO:0003676	AT4G05420.1
orange1.1g001390m.g	1463	1099	1212	1131	1112	1122	1148	1147		-0.352	0.00322734		-0.411	0.000365001		-0.271	0.0210247		0.14	0.574438		-0.032	0.81345		0.003	0.985117		0.034	0.999667		-0.019	0.88644		0.013	0.974557			-0.044	0.735776		-0.025	0.96027	PF05911	PTHR31580,PTHR31580:SF3					AT2G23360.1
orange1.1g001395m.g	1288	1274	1293	1206	1316	1332	1266	1580		0.295	0.0747598		-0.014	0.94025		0.006	0.973143		0.021	0.95955		-0.247	0.110192		-0.32	0.0344514		-0.073	0.999667		-0.39	0.00878946		-0.143	0.71017			-0.264	0.0832755		0.126	0.816251	PF05496	PTHR23077,PTHR23077:SF27				GO:0009378,GO:0006310,GO:0006281	AT3G56690.1
orange1.1g001397m.g	2674	2052	1932	2152	2227	2238	2174	2598		-0.042	0.753991		-0.383	0.000222821		-0.469	4.16363e-06		-0.086	0.716783		-0.215	0.0406844		-0.257	0.0130037		-0.042	0.999667		-0.271	0.00811736		-0.057	0.859267			-0.222	0.0320753		0.049	0.899759		PTHR12596,PTHR12596:SF2			K18460		AT5G06120.2
orange1.1g001399m.g	12110	5551	5049	4871	5678	6031	5735	12112		0	0.999606		-1.125	2.52899e-19		-1.262	5.13167e-24		-0.137	0.635062		-1.007	4.52838e-16		-1.078	3.15327e-18		-0.071	0.999667		-1.314	2.46204e-26		-0.307	0.114686			-1.093	9.49184e-19		0.221	0.711878	PF13632,PF14569	PTHR13301,PTHR13301:SF33		2.4.1.12	K10999		AT4G32410.1
orange1.1g001402m.g	1458	1487	1348	1591	1562	1562	1475	1570		0.108	0.356895		0.029	0.812757		-0.113	0.303193		-0.142	0.504948		-0.008	0.948071		-0.092	0.385067		-0.084	0.999667		0.019	0.869571		0.026	0.93933			-0.008	0.943445		-0.027	0.94601	PF08544,PF00288,PF07959	PTHR32463	KOG4644	2.7.7.30,2.7.1.52	K05305	GO:0005524,GO:0016772	AT1G01220.1
orange1.1g001404m.g	2276	1933	1991	1927	2051	2200	2049	2121		-0.101	0.488922		-0.235	0.0643531		-0.192	0.132475		0.043	0.890735		0.054	0.694076		-0.049	0.718551		-0.103	0.999667		-0.138	0.274094		-0.192	0.40527			-0.048	0.719743		0.09	0.83758	PF15469	PTHR13043			K17637	GO:0006893,GO:0000145	AT1G76850.1
orange1.1g001405m.g	120	154	160	147	151	162	151	127		0.085	0.689825		0.363	0.0395827		0.418	0.0131749		0.055	0.896239		0.363	0.0250227		0.261	0.115837		-0.102	0.999667		0.213	0.207169		-0.15	0.715289			0.251	0.124807		0.037	0.954672	PF05190,PF05188,PF01624,PF05192,PF00488	PTHR11361,PTHR11361:SF34			K08736	GO:0030983,GO:0006298,GO:0005524	AT4G25540.1
orange1.1g001406m.g	2310	1968	1974	2004	1999	2179	2189	2997		0.375	0.000552028		-0.231	0.0388157		-0.227	0.0405738		0.004	0.988955		-0.458	8.62928e-06		-0.453	1.08581e-05		0.006	0.999667		-0.581	1.1674e-08		-0.123	0.621664			-0.584	8.85159e-09		-0.003	0.996492	PF00612,PF03859	PTHR23335,PTHR23335:SF12				GO:0005515,GO:0005634,GO:0003677	AT5G64220.2
orange1.1g001409m.g	607	581	617	616	678	662	717	577		-0.071	0.702778		-0.06	0.736453		0.026	0.888815		0.085	0.807041		0.198	0.191131		0.315	0.0308785		0.116	0.999667		0.095	0.552683		-0.104	0.800964			0.232	0.116529		0.137	0.782688	PF00249	PTHR10641,PTHR10641:SF538			K09422		AT3G18100.1
orange1.1g001412m.g	2624	1392	1572	1623	1763	1576	1689	3441		0.392	0.0159596		-0.913	1.15513e-09		-0.738	9.31386e-07		0.175	0.607956		-1.128	1.5821e-14		-1.027	2.59459e-12		0.1	0.999667		-1.085	1.30071e-13		0.043	0.93654			-0.966	4.24965e-11		0.119	0.830755	PF07714,PF00027,PF00481	PTHR24353,PTHR24353:SF80	KOG0616,KOG0614	2.7.11.12		GO:0006468,GO:0004672,GO:0003824	AT2G20050.1
orange1.1g001413m.g	12240	4227	3909	3972	4438	4517	4786	10118		-0.275	0.0446509		-1.534	1.36601e-36		-1.647	8.04569e-42		-0.113	0.692592		-1.165	3.3914e-22		-1.08	2.47086e-19		0.085	0.999667		-1.349	2.91884e-29		-0.184	0.473416			-1.189	3.49308e-23		0.16	0.730831	PF13632,PF14569	PTHR13301,PTHR13301:SF61		2.4.1.12	K10999		AT5G05170.1
orange1.1g001425m.g	1543	1270	1473	1292	1534	1431	1504	1675		0.119	0.389998		-0.28	0.0212746		-0.066	0.631323		0.214	0.374109		-0.227	0.0553183		-0.156	0.20085		0.072	0.999667		-0.375	0.00104157		-0.148	0.568211			-0.126	0.301491		0.249	0.624142	PF00046	PTHR33400,PTHR33400:SF1				GO:0003677	AT4G02560.2
orange1.1g001426m.g	NA	NA	NA	NA	NA	NA	NA	NA		NA	NA		NA	NA		NA	NA		NA	NA		NA	NA		NA	NA		NA	NA		NA	NA		NA	NA			NA	NA		NA	NA	PF08263,PF00560,PF13855,PF00069	PTHR27000,PTHR27000:SF92	KOG1187	2.7.11.1		GO:0005515,GO:0006468,GO:0005524,GO:0004672	AT5G48940.1
orange1.1g001429m.g	1640	1924	2016	2142	2266	2319	2178	1422		-0.205	0.412378		0.231	0.322902		0.298	0.185931		0.067	0.900905		0.705	0.000646545		0.615	0.00308437		-0.09	0.999667		0.59	0.00444822		-0.114	0.85981			0.672	0.00112455		0.081	0.920277		PTHR11254,PTHR11254:SF350		6.3.2.19	K10590		AT5G02880.1
orange1.1g001432m.g	8	5	5	6	11	17	17	20		1.35	0.00642484		-0.639	0.356868		-0.779	0.236401		-0.14	0.938184		-0.252	0.586695		-0.197	0.669773		0.055	0.999667		-1.718	0.000300294		-1.466	0.0300743			-0.818	0.058465		0.9	0.711878		PTHR34677,PTHR34677:SF1					AT3G48200.1
orange1.1g001434m.g	1744	951	1116	1292	1171	974	893	1040		-0.746	3.87209e-10		-0.873	2.2024e-13		-0.643	6.6939e-08		0.231	0.363309		-0.089	0.511461		-0.22	0.0819624		-0.131	0.999667		0.313	0.0102405		0.402	0.0105347			0.171	0.177012		-0.142	0.742742	PF08263,PF13855,PF00069	PTHR27000,PTHR27000:SF191	KOG1187	2.7.11.1		GO:0005515,GO:0006468,GO:0005524,GO:0004672	AT2G33170.1
orange1.1g001440m.g	245	190	210	301	251	163	211	187		-0.39	0.128752		-0.372	0.134263		-0.224	0.378905		0.148	0.78836		-0.19	0.452594		0.176	0.480467		0.366	0.844169		0.685	0.00218653		0.874	0.00151959			0.423	0.0660999		-0.261	0.741026	PF08263,PF00560,PF00069,PF13855	PTHR27000,PTHR27000:SF196	KOG1187	2.7.11.1		GO:0005515,GO:0006468,GO:0005524,GO:0004672	AT1G35710.1
orange1.1g001441m.g	474	652	753	697	799	766	762	497		0.07	0.783461		0.461	0.0198689		0.668	0.000462517		0.207	0.619035		0.621	0.000926293		0.616	0.000990716		-0.005	0.999667		0.487	0.00996674		-0.134	0.801943			0.685	0.000217766		0.197	0.759798	PF01985	PTHR31846,PTHR31846:SF12	KOG1990			GO:0003723	AT3G01370.1
orange1.1g001449m.g	3128	2835	2927	3044	3260	3085	3024	3423		0.13	0.410494		-0.142	0.340736		-0.096	0.529117		0.046	0.89319		-0.15	0.285111		-0.179	0.197212		-0.028	0.999667		-0.169	0.221314		-0.019	0.968453			-0.071	0.62965		0.098	0.839211	PF00564,PF07714	PTHR23257,PTHR23257:SF331	KOG0192	2.7.11.1		GO:0005515,GO:0006468,GO:0004672	AT5G57610.1
orange1.1g001450m.g	3275	2711	2826	2823	3005	2985	2849	3727		0.187	0.244522		-0.272	0.0650602		-0.212	0.154847		0.06	0.865218		-0.321	0.0219032		-0.388	0.00502382		-0.067	0.999667		-0.401	0.00352686		-0.08	0.850233			-0.311	0.0260255		0.091	0.857756		PTHR34802					AT4G01290.2
orange1.1g001451m.g	1308	907	880	835	921	908	941	2465		0.915	6.90704e-16		-0.527	1.01545e-05		-0.569	1.34788e-06		-0.043	0.891983		-1.443	1.94788e-37		-1.39	3.65294e-35		0.053	0.999667		-1.561	1.60721e-43		-0.118	0.70214			-1.421	6.16764e-37		0.141	0.741718	PF03398	PTHR12161,PTHR12161:SF13	KOG2027				AT2G19710.1
orange1.1g001457m.g	2486	2170	2271	2283	2376	2406	2390	2259		-0.137	0.393017		-0.195	0.1837		-0.13	0.389254		0.065	0.847466		0.09	0.547922		0.081	0.589043		-0.009	0.999667		0.015	0.923975		-0.074	0.857401			0.072	0.626855		0.057	0.912775	PF13401,PF13855	PTHR23155,PTHR23155:SF554	KOG4658		K13459	GO:0005515	AT4G27190.1
orange1.1g001458m.g	299	343	314	389	351	338	301	228		-0.39	0.0137277		0.195	0.226313		0.072	0.678064		-0.123	0.710763		0.564	9.02534e-05		0.397	0.00700791		-0.167	0.999667		0.77	3.85366e-08		0.206	0.482711			0.618	1.14936e-05		-0.152	0.755663	PF00931	PTHR11017,PTHR11017:SF174	KOG4658			GO:0043531	AT5G17680.1
orange1.1g001461m.g	NA	NA	NA	NA	NA	NA	NA	NA		NA	NA		NA	NA		NA	NA		NA	NA		NA	NA		NA	NA		NA	NA		NA	NA		NA	NA			NA	NA		NA	NA	PF08263,PF00069,PF13855	PTHR27000,PTHR27000:SF186	KOG1187	2.7.11.1		GO:0006468,GO:0005524,GO:0004672,GO:0005515	AT5G56040.2
orange1.1g001462m.g	837	553	588	633	677	634	664	1225		0.552	0.000148283		-0.595	4.7226e-05		-0.507	0.00051142		0.088	0.804791		-0.955	5.2155e-12		-0.882	1.63795e-10		0.073	0.999667		-0.954	4.33246e-12		0	0.999718			-0.857	4.20499e-10		0.097	0.852349	PF00400,PF13925	PTHR19845,PTHR19845:SF5	KOG0267		K18643	GO:0005515	AT1G61210.1
orange1.1g001464m.g	1753	1355	1558	1276	1284	1116	1086	947		-0.888	1.38025e-11		-0.371	0.00701439		-0.169	0.247021		0.202	0.476532		0.238	0.0883074		0.198	0.160593		-0.04	0.999667		0.431	0.00122655		0.192	0.490036			0.44	0.000917242		0.009	0.98906	PF00307,PF00225	PTHR24115,PTHR24115:SF477		3.6.4.5	K10406	GO:0005515,GO:0008017,GO:0007018,GO:0005524,GO:0003777,GO:0005871	AT1G63640.1
orange1.1g001465m.g	1584	1789	1999	1876	2139	1942	1955	1345		-0.235	0.0770891		0.176	0.175427		0.337	0.00544356		0.16	0.530988		0.53	5.05776e-06		0.539	3.27094e-06		0.009	0.999667		0.48	3.64016e-05		-0.05	0.896918			0.669	4.9221e-09		0.189	0.711878	PF04818	PTHR15921	KOG2071		K14400		AT2G36480.3
orange1.1g001466m.g	6141	4727	5171	4619	5309	4924	5025	6383		0.056	0.794085		-0.377	0.0245094		-0.248	0.151393		0.129	0.726982		-0.375	0.0213619		-0.345	0.0349855		0.029	0.999667		-0.467	0.00353025		-0.092	0.853482			-0.266	0.109017		0.201	0.732665	PF16487,PF16488,PF12764,PF08699,PF16486,PF02170,PF02171	PTHR22891,PTHR22891:SF34			K11593	GO:0005515,GO:0003676	AT1G48410.1
orange1.1g001468m.g	1722	1404	1627	1704	1758	1675	1636	1581		-0.123	0.380773		-0.294	0.0160758		-0.081	0.548811		0.212	0.383859		0.082	0.52831		0.048	0.719627		-0.034	0.999667		0.108	0.390793		0.026	0.952381			0.153	0.21179		0.045	0.922294	PF08512,PF00557,PF14826,PF08644	PTHR13980					AT4G10710.1
orange1.1g001473m.g	211	177	169	145	193	203	203	302		0.521	0.0439942		-0.251	0.359306		-0.313	0.234237		-0.062	0.923207		-0.568	0.0171436		-0.576	0.0153137		-0.008	0.999667		-1.064	5.2259e-06		-0.495	0.220112			-0.65	0.00552513		0.414	0.711878	PF02364	PTHR12741,PTHR12741:SF16		2.4.1.34		GO:0016020,GO:0006075,GO:0003843,GO:0000148	AT1G06490.1
orange1.1g001476m.g	915	1159	1099	1182	1326	1247	1138	1207		0.401	0.0499323		0.343	0.0853854		0.266	0.188204		-0.077	0.871588		0.046	0.832104		-0.085	0.687169		-0.132	0.999667		-0.03	0.889059		-0.077	0.898472			0.134	0.505458		0.165	0.801725	PF12796,PF00415	PTHR22870,PTHR22870:SF175	KOG1427				AT3G03790.2
orange1.1g001479m.g	414	469	399	394	445	512	527	649		0.651	5.42513e-06		0.182	0.258898		-0.05	0.779788		-0.232	0.446842		-0.345	0.0152169		-0.3	0.0353288		0.045	0.999667		-0.723	1.50882e-07		-0.378	0.0655456			-0.543	7.73232e-05		0.18	0.730849	PF01753,PF13423	PTHR24006,PTHR24006:SF503	KOG1865	3.4.19.12	K11855		AT1G17110.1
orange1.1g001481m.g	311	283	289	267	331	314	301	247		-0.325	0.114127		-0.13	0.545828		-0.101	0.638402		0.029	0.953316		0.339	0.0705285		0.285	0.13134		-0.054	0.999667		0.109	0.591352		-0.23	0.571318			0.418	0.0215361		0.309	0.711878		PTHR17204,PTHR17204:SF18	KOG1258		K13217		AT5G46400.1
orange1.1g001482m.g	1895	1972	2230	2246	2411	2253	2311	1824		-0.055	0.71749		0.058	0.680823		0.235	0.0534381		0.178	0.469215		0.306	0.00885083		0.341	0.00321095		0.035	0.999667		0.3	0.00977825		-0.006	0.988218			0.402	0.000423841		0.102	0.805561	PF02841,PF02263	PTHR10751,PTHR10751:SF44	KOG2037			GO:0005525,GO:0003924	AT5G46070.1
orange1.1g001492m.g	794	514	642	592	627	489	598	579		-0.454	0.00949823		-0.627	0.00016862		-0.306	0.0776032		0.321	0.344881		-0.254	0.143908		0.046	0.811317		0.3	0.738081		0.029	0.879054		0.284	0.364849			0.114	0.525546		0.085	0.890252	PF00862,PF05116,PF00534	PTHR12526,PTHR12526:SF351	KOG0853	2.4.1.14	K00696	GO:0016157,GO:0005985	AT1G04920.1
orange1.1g001494m.g	65	72	48	142	138	156	236	148		1.192	5.95114e-06		0.13	0.697358		-0.415	0.176067		-0.545	0.348145		0.078	0.786372		0.67	0.00574315		0.592	0.357777		-0.062	0.827601		-0.14	0.855075			-0.112	0.685202		-0.05	0.962859	PF08263,PF00560,PF00069,PF13855	PTHR27000,PTHR27000:SF196	KOG1187	2.7.11.1		GO:0005515,GO:0006468,GO:0005524,GO:0004672	AT1G35710.1
orange1.1g001495m.g	1644	643	675	556	748	657	687	1181		-0.476	0.00482575		-1.353	1.456e-17		-1.281	4.47541e-16		0.072	0.864422		-0.848	8.14139e-08		-0.78	7.82191e-07		0.068	0.999667		-1.086	4.95117e-12		-0.238	0.486499			-0.66	2.94707e-05		0.426	0.37993		PTHR31008,PTHR31008:SF3					AT3G14172.1
orange1.1g001499m.g	1092	955	997	965	1055	950	962	1019		-0.099	0.523529		-0.192	0.165279		-0.13	0.356637		0.062	0.848068		-0.106	0.444171		-0.083	0.555266		0.023	0.999667		-0.079	0.574776		0.027	0.953281			0.049	0.731969		0.128	0.767172	PF10358	PTHR33414,PTHR33414:SF1					AT5G20610.1
orange1.1g001503m.g	2227	1866	2152	2286	2391	2119	2205	2918		0.39	0.0121656		-0.255	0.105677		-0.049	0.783995		0.206	0.513082		-0.463	0.0013663		-0.405	0.00544319		0.059	0.999667		-0.352	0.0158136		0.111	0.783452			-0.288	0.0517816		0.065	0.908586	PF08512,PF00557,PF14826,PF08644	PTHR13980					AT4G10710.1
orange1.1g001506m.g	4672	2858	3535	3426	3912	3648	3769	5812		0.315	0.0426475		-0.708	4.95003e-07		-0.402	0.00565142		0.307	0.28127		-0.673	1.21508e-06		-0.625	6.84927e-06		0.048	0.999667		-0.762	3.05727e-08		-0.09	0.83022			-0.571	3.94914e-05		0.191	0.719911	PF11942,PF03439,PF00467	PTHR11125			K15172		AT4G08350.1
orange1.1g001512m.g	677	641	760	723	774	744	817	1013		0.583	5.46718e-08		-0.077	0.559943		0.168	0.154471		0.245	0.26147		-0.446	2.3328e-05		-0.309	0.00375019		0.137	0.991994		-0.488	3.06988e-06		-0.042	0.909449			-0.39	0.000191417		0.098	0.796248	PF00046,PF00628	PTHR12628,PTHR12628:SF13	KOG0484			GO:0003677,GO:0005515	AT3G19510.1
orange1.1g001513m.g	293	387	417	504	547	496	502	324		0.144	0.355042		0.4	0.00276223		0.509	7.61186e-05		0.108	0.7094		0.62	3.51843e-07		0.632	1.76247e-07		0.012	0.999667		0.637	1.42571e-07		0.016	0.970361			0.757	1.82248e-10		0.12	0.77196	PF00931	PTHR23155,PTHR23155:SF554				GO:0043531	AT4G27220.1
orange1.1g001514m.g	1964	1197	1160	1185	1234	1225	1150	1428		-0.46	0.000330837		-0.714	6.97912e-09		-0.759	5.75458e-10		-0.044	0.89313		-0.225	0.0832329		-0.313	0.0136265		-0.088	0.999667		-0.269	0.0344062		-0.044	0.916978			-0.212	0.101039		0.057	0.905227	PF08700	PTHR31658,PTHR31658:SF0					AT5G16300.1
orange1.1g001517m.g	865	883	845	766	897	889	899	1044		0.275	0.0551993		0.032	0.844346		-0.03	0.853222		-0.062	0.851197		-0.238	0.0758586		-0.217	0.105001		0.02	0.999667		-0.448	0.000472888		-0.21	0.406511			-0.22	0.0976742		0.228	0.711878	PF10497,PF02373	PTHR12549,PTHR12549:SF12	KOG1356		K15601		AT4G00990.1
orange1.1g001520m.g	1399	1230	1254	1253	1369	1453	1317	3283		1.231	3.01673e-16		-0.184	0.291016		-0.156	0.370326		0.028	0.947929		-1.177	2.53254e-15		-1.316	8.86065e-19		-0.139	0.999667		-1.39	8.98161e-21		-0.212	0.524677			-1.262	1.71299e-17		0.128	0.822964	PF04571,PF08235	PTHR12181,PTHR12181:SF12	KOG2116	3.1.3.4	K15728		AT5G42870.1
orange1.1g001521m.g	294	200	182	161	188	254	194	239		-0.297	0.25894		-0.554	0.0200299		-0.689	0.0030002		-0.135	0.80915		0.074	0.78015		-0.305	0.203852		-0.379	0.820335		-0.564	0.0144846		-0.638	0.046627			-0.349	0.13781		0.215	0.790652	PF00168,PF08372	PTHR10024,PTHR10024:SF182				GO:0005515	AT5G17980.1
orange1.1g001522m.g	238	1173	1544	1430	1322	904	958	137		-0.789	1.51617e-05		2.307	6.11212e-46		2.703	4.18191e-62		0.395	0.176581		2.72	6.58858e-60		2.804	1.42225e-63		0.084	0.999667		3.381	7.41491e-90		0.661	0.00036479			3.267	1.35288e-84		-0.114	0.844089	PF07899	PTHR31791,PTHR31791:SF7					AT5G27220.1
orange1.1g001526m.g	416	503	516	474	479	494	451	423		0.027	0.890446		0.279	0.0725808		0.315	0.03638		0.036	0.924225		0.226	0.131738		0.097	0.543709		-0.129	0.999667		0.166	0.276826		-0.06	0.897953			0.178	0.23555		0.013	0.987568	PF04851,PF00271	PTHR10799,PTHR10799:SF654		3.6.4.12		GO:0016787,GO:0005524,GO:0003677	AT5G63950.1
orange1.1g001527m.g	56	49	58	57	68	64	63	69		0.311	0.263525		-0.175	0.562652		0.08	0.789498		0.255	0.653917		-0.136	0.603457		-0.146	0.570831		-0.01	0.999667		-0.274	0.27096		-0.138	0.851557			-0.019	0.944405		0.255	0.752228	PF08263,PF00560,PF00069,PF13855	PTHR27000,PTHR27000:SF160	KOG1187	2.7.11.1		GO:0005515,GO:0006468,GO:0005524,GO:0004672	AT4G20940.1
orange1.1g001530m.g	515	113	126	111	135	142	119	682		0.406	0.00379191		-2.189	1.04722e-48		-2.021	1.13305e-44		0.168	0.670272		-2.278	2.04355e-59		-2.506	2.05799e-70		-0.228	0.954343		-2.615	9.89238e-75		-0.337	0.234096			-2.342	3.66724e-65		0.273	0.711878							AT5G55820.1
orange1.1g001531m.g	1922	3472	3743	2688	3255	2804	2784	1413		-0.442	0.00613628		0.854	9.72277e-09		0.963	7.68115e-11		0.108	0.761323		0.988	1.79311e-11		0.978	2.78711e-11		-0.01	0.999667		0.927	2.72419e-10		-0.061	0.901391			1.204	1.70347e-16		0.277	0.711878	PF02347	PTHR11773,PTHR11773:SF4		1.4.4.2	K00281	GO:0055114,GO:0006546,GO:0004375	AT4G33010.1
orange1.1g001536m.g	843	852	863	893	968	1108	1059	1046		0.313	0.0129754		0.018	0.907365		0.037	0.80173		0.019	0.952757		0.085	0.507622		0.021	0.879477		-0.065	0.999667		-0.228	0.0558099		-0.314	0.0583421			-0.112	0.369602		0.116	0.772528	PF02463	PTHR19306,PTHR19306:SF6					AT5G61460.1
orange1.1g001537m.g	4766	4782	5407	5560	6067	5505	5637	5771		0.276	0.115104		0.005	0.981368		0.182	0.288878		0.177	0.606686		-0.068	0.700016		-0.034	0.851775		0.034	0.999667		-0.054	0.760579		0.014	0.978288			0.072	0.680916		0.126	0.825948	PF00311	PTHR30523,PTHR30523:SF6		4.1.1.31	K01595	GO:0015977,GO:0008964,GO:0006099	AT1G68750.1
orange1.1g001541m.g	4503	6648	6599	7058	7625	7482	6593	5971		0.407	0.0237595		0.562	0.000846781		0.551	0.00102876		-0.011	0.981604		0.325	0.0562329		0.143	0.430546		-0.182	0.999667		0.241	0.163281		-0.084	0.874904			0.353	0.0364979		0.111	0.852762	PF00862,PF05116,PF00534	PTHR12526,PTHR12526:SF334	KOG0853	2.4.1.14	K00696	GO:0016157,GO:0005985	AT5G20280.1
orange1.1g001544m.g	63	8	3	15	17	28	22	181		1.507	7.67854e-17		-2.99	3.27355e-21		-4.287	1.36379e-32		-1.298	0.283721		-2.779	1.18956e-42		-3.003	2.62376e-48		-0.224	0.999667		-3.566	5.73145e-58		-0.788	0.090306			-3.405	1.07209e-59		0.162	0.898634	PF08263,PF00560,PF00069,PF13855	PTHR27000,PTHR27000:SF31	KOG1187	2.7.11.1		GO:0005515,GO:0006468,GO:0005524,GO:0004672	AT3G47570.1
orange1.1g001554m.g	85	68	79	61	67	74	64	126		0.576	0.00842219		-0.313	0.206494		-0.077	0.772221		0.236	0.64065		-0.808	8.58463e-05		-0.979	1.68528e-06		-0.171	0.999667		-1.026	5.67372e-07		-0.218	0.708952			-0.907	5.58621e-06		0.119	0.886376	PF08263,PF00560,PF13855	PTHR27004,PTHR27004:SF37	KOG0472			GO:0005515	AT1G47890.1
orange1.1g001555m.g	1342	1268	1403	1197	1312	1324	1247	1510		0.171	0.286755		-0.08	0.62466		0.065	0.6906		0.145	0.634837		-0.19	0.183672		-0.276	0.0477153		-0.085	0.999667		-0.335	0.0142251		-0.145	0.667715			-0.203	0.150264		0.132	0.778342	PF03813	PTHR17972			K14544		AT1G63810.1
orange1.1g001557m.g	133	249	321	351	377	412	361	359		1.431	5.64621e-18		0.906	1.96762e-07		1.268	3.47538e-14		0.362	0.268509		0.193	0.253382		0.009	0.961206		-0.184	0.999667		-0.031	0.865638		-0.224	0.502092			0.071	0.691236		0.102	0.860557	PF00862,PF05116,PF00534	PTHR12526,PTHR12526:SF334	KOG0853	2.4.1.14	K00696	GO:0016157,GO:0005985	AT5G20280.1
orange1.1g001559m.g	3579	3025	3186	2784	2375	1561	1755	1774		-1.012	1.63875e-13		-0.243	0.106619		-0.168	0.276497		0.075	0.827934		-0.186	0.214174		-0.015	0.927246		0.17	0.999667		0.651	1.945e-06		0.836	4.1745e-08			0.421	0.00258072		-0.23	0.711878	PF03435,PF04455,PF05222,PF16653	PTHR11133,PTHR11133:SF14	KOG0172	1.5.1.8,1.5.1.9	K14157	GO:0055114,GO:0016491	AT4G33150.2
orange1.1g001561m.g	245	724	618	646	678	579	544	170		-0.521	0.000304975		1.569	1.90869e-37		1.34	1.10396e-27		-0.229	0.348283		1.764	3.38216e-45		1.676	4.68351e-41		-0.088	0.999667		1.925	2.42446e-54		0.161	0.53472			1.994	5.05362e-59		0.068	0.878001	PF08263,PF00560,PF13855,PF00069	PTHR27000,PTHR27000:SF24	KOG1187	2.7.11.1		GO:0005515,GO:0006468,GO:0005524,GO:0004672	AT5G53890.1
orange1.1g001565m.g	400	409	405	371	535	525	484	506		0.345	0.228574		0.036	0.908833		0.023	0.942039		-0.013	0.984762		0.05	0.862663		-0.064	0.822618		-0.114	0.999667		-0.45	0.0745872		-0.501	0.225931			0.079	0.779644		0.529	0.624184	PF10409,PF02181	PTHR23213,PTHR23213:SF190					AT1G31810.1
orange1.1g001566m.g	NA	NA	NA	NA	NA	NA	NA	NA		NA	NA		NA	NA		NA	NA		NA	NA		NA	NA		NA	NA		NA	NA		NA	NA		NA	NA			NA	NA		NA	NA	PF08263,PF13855,PF00069	PTHR27000,PTHR27000:SF190	KOG1187	2.7.11.1		GO:0005515,GO:0006468,GO:0005524,GO:0004672	AT3G02130.1
orange1.1g001568m.g	174	399	431	401	508	477	564	311		0.838	3.29396e-05		1.196	8.61984e-10		1.308	1.17454e-11		0.112	0.808509		0.613	0.00121993		0.858	3.68616e-06		0.245	0.978153		0.369	0.0585392		-0.244	0.560268			0.706	0.000150241		0.337	0.711878	PF00690,PF00702,PF00689,PF00122	PTHR24093,PTHR24093:SF358		3.6.3.8	K01537	GO:0046872,GO:0000166	AT4G00900.1
orange1.1g001570m.g	614	516	516	496	574	586	590	783		0.353	0.0280865		-0.248	0.128911		-0.249	0.121276		-0.001	0.999019		-0.419	0.00466542		-0.408	0.00577198		0.011	0.999667		-0.662	4.92092e-06		-0.242	0.40394			-0.449	0.00210006		0.212	0.714505	PF01624,PF00488	PTHR11361,PTHR11361:SF82				GO:0030983,GO:0006298,GO:0005524	AT3G24320.1
orange1.1g001572m.g	NA	NA	NA	NA	NA	NA	NA	NA		NA	NA		NA	NA		NA	NA		NA	NA		NA	NA		NA	NA		NA	NA		NA	NA		NA	NA			NA	NA		NA	NA	PF00225	PTHR24115,PTHR24115:SF525		3.6.4.4	K10398	GO:0008017,GO:0007018,GO:0005524,GO:0003777,GO:0005871	AT2G37420.1
orange1.1g001573m.g	548	377	430	361	410	430	380	592		0.113	0.552558		-0.538	0.000772878		-0.345	0.0332789		0.192	0.578911		-0.464	0.00272682		-0.637	2.87313e-05		-0.173	0.999667		-0.715	2.46163e-06		-0.251	0.41567			-0.529	0.000495434		0.186	0.740862	PF02463	PTHR19306,PTHR19306:SF1				GO:0030915,GO:0006281,GO:0000724	AT5G15920.1
orange1.1g001574m.g	NA	NA	NA	NA	NA	NA	NA	NA		NA	NA		NA	NA		NA	NA		NA	NA		NA	NA		NA	NA		NA	NA		NA	NA		NA	NA			NA	NA		NA	NA	PF13632,PF14569	PTHR13301,PTHR13301:SF59		2.4.1.12	K10999		AT5G44030.1
orange1.1g001578m.g	3355	2250	2207	2292	2326	2473	2460	3381		0.011	0.942708		-0.576	3.03715e-07		-0.604	6.70229e-08		-0.027	0.928857		-0.451	5.36093e-05		-0.458	3.85876e-05		-0.008	0.999667		-0.562	3.46054e-07		-0.111	0.704701			-0.54	9.65069e-07		0.022	0.964854	PF13371,PF13414	PTHR23083,PTHR23083:SF443	KOG0548				AT4G37460.1
orange1.1g001583m.g	4136	4111	4589	4595	4875	4639	4554	4090		-0.016	0.922321		-0.008	0.957271		0.151	0.237869		0.159	0.525857		0.182	0.135125		0.155	0.207024		-0.027	0.999667		0.168	0.166456		-0.014	0.973135			0.253	0.0317121		0.085	0.84208	PF04564,PF10408	PTHR13931,PTHR13931:SF2		6.3.2.19	K10597	GO:0016567,GO:0004842,GO:0034450,GO:0006511,GO:0000151	AT5G15400.1
orange1.1g001584m.g	1543	1428	1442	1267	1319	1360	1320	1569		0.026	0.902492		-0.111	0.540062		-0.096	0.593797		0.014	0.972262		-0.209	0.198179		-0.249	0.118048		-0.041	0.999667		-0.31	0.0473174		-0.102	0.819414			-0.251	0.112656		0.059	0.922294	PF03810,PF02985	PTHR10527,PTHR10527:SF6				GO:0008536,GO:0006886,GO:0005515	AT4G27640.1
orange1.1g001585m.g	1355	1625	1670	1533	1772	1778	1711	1403		0.051	0.765314		0.263	0.0541283		0.302	0.0230992		0.04	0.905137		0.339	0.00848046		0.286	0.0281687		-0.054	0.999667		0.128	0.352801		-0.211	0.389439			0.337	0.00853593		0.209	0.711878	PF08506,PF03810	PTHR10997,PTHR10997:SF35				GO:0006886,GO:0008536	AT2G31660.1
orange1.1g001588m.g	2315	3524	3304	3444	3667	3682	3616	2287		-0.017	0.915233		0.607	7.00758e-08		0.514	5.66639e-06		-0.093	0.72213		0.687	4.67218e-10		0.66	2.16692e-09		-0.027	0.999667		0.59	9.21791e-08		-0.097	0.748481			0.681	5.74676e-10		0.091	0.828249	PF00806,PF07990	PTHR12537,PTHR12537:SF78			K17943	GO:0003723	AT2G29200.1
orange1.1g001595m.g	1175	691	774	722	776	747	813	2600		1.146	4.39285e-28		-0.765	4.44306e-12		-0.6	4.67268e-08		0.165	0.504573		-1.798	5.16837e-65		-1.677	1.17528e-57		0.122	0.999667		-1.846	1.52503e-68		-0.047	0.898097			-1.744	1.23885e-62		0.102	0.797942	PF05964,PF02928,PF02375,PF05965,PF02373	PTHR10694,PTHR10694:SF41	KOG1246		K11446	GO:0005634	AT4G20400.1
orange1.1g001596m.g	1276	1334	1529	1332	1578	1552	1550	1482		0.217	0.243207		0.065	0.737278		0.262	0.125111		0.197	0.570942		0.064	0.726397		0.065	0.723549		0.001	0.999667		-0.154	0.37012		-0.218	0.526129			0.09	0.610133		0.244	0.712388	PF03914	PTHR12048			K14832		AT1G72440.1
orange1.1g001602m.g	2977	2354	2299	2268	2355	2373	2283	2807		-0.085	0.51744		-0.338	0.00179316		-0.372	0.000503514		-0.034	0.904253		-0.241	0.0253822		-0.297	0.0051133		-0.057	0.999667		-0.308	0.0036084		-0.067	0.83215			-0.253	0.0176228		0.054	0.892041	PF10475	PTHR14146	KOG3691		K06111		AT3G10380.1
orange1.1g001604m.g	229	342	358	311	376	403	361	306		0.422	0.00801107		0.585	0.00010985		0.651	1.08026e-05		0.065	0.860234		0.4	0.00552936		0.239	0.111083		-0.161	0.999667		0.025	0.883637		-0.375	0.0698478			0.297	0.0405524		0.273	0.708253							AT3G58770.1
orange1.1g001612m.g	53	72	75	92	97	114	131	222		2.061	4.32437e-22		0.452	0.0863777		0.5	0.0472518		0.048	0.938934		-0.992	6.5964e-07		-0.756	0.000126474		0.235	0.999667		-1.262	2.40271e-10		-0.27	0.580942			-1.199	8.70196e-10		0.062	0.943829	PF08263,PF13855	PTHR27004,PTHR27004:SF37	KOG0472			GO:0005515	AT1G45616.1
orange1.1g001613m.g	7	12	19	11	15	21	23	10		0.497	0.409996		0.745	0.180758		1.414	0.00238821		0.668	0.460577		1.036	0.0136618		1.196	0.00324082		0.16	0.999667		0.184	0.722161		-0.852	0.212094			0.619	0.158052		0.435	0.761805	PF00076,PF12872,PF00023,PF12796	PTHR24198,PTHR24198:SF67	KOG4214			GO:0003676,GO:0005515	AT3G28880.1
orange1.1g001615m.g	2681	1935	2069	2016	2094	1999	2058	3358		0.326	0.0239889		-0.469	0.000543511		-0.374	0.00632633		0.095	0.763279		-0.749	7.43818e-09		-0.706	5.10959e-08		0.043	0.999667		-0.737	1.20534e-08		0.013	0.977842			-0.681	1.38735e-07		0.055	0.915988	PF00270,PF00271,PF07717,PF04408	PTHR18934,PTHR18934:SF100		3.6.4.13,3.6.4.12	K14442	GO:0005524,GO:0003676,GO:0004386	AT2G35920.1
orange1.1g001616m.g	2233	2546	2459	3177	3185	2913	3029	4358		0.965	1.1153e-14		0.189	0.17894		0.14	0.329688		-0.05	0.881324		-0.581	3.14289e-06		-0.525	2.68487e-05		0.056	0.999667		-0.456	0.000280009		0.125	0.701594			-0.453	0.000306881		0.003	0.996854	PF00690,PF12710,PF00122,PF00689	PTHR24093,PTHR24093:SF292		3.6.3.8	K01537	GO:0046872,GO:0000166	AT3G63380.1
orange1.1g001617m.g	530	251	264	252	287	271	282	636		0.264	0.0966132		-1.077	1.98052e-13		-1.003	3.48518e-12		0.074	0.851197		-1.225	2.71764e-18		-1.171	4.65682e-17		0.053	0.999667		-1.342	1.29564e-21		-0.117	0.782002			-1.145	1.07629e-16		0.197	0.726906	PF00225	PTHR24115,PTHR24115:SF463		3.6.4.4	K10395	GO:0008017,GO:0007018,GO:0005524,GO:0003777,GO:0005871	AT5G47820.1
orange1.1g001620m.g	323	223	187	183	181	174	119	303		-0.096	0.71291		-0.534	0.0118266		-0.792	0.000119289		-0.257	0.57297		-0.813	6.43845e-05		-1.344	3.5815e-11		-0.532	0.348832		-0.722	0.000348198		0.091	0.89574			-0.741	0.000213343		-0.019	0.986701	PF07765	PTHR31631,PTHR31631:SF0		2.7.13.3			AT2G22560.1
orange1.1g001624m.g	17	13	13	13	22	21	15	47		1.486	4.01488e-05		-0.316	0.535279		-0.368	0.445434		-0.052	0.965777		-1.159	0.000628683		-1.604	3.70957e-06		-0.445	0.999667		-1.816	2.86069e-07		-0.658	0.39634			-1.068	0.00108571		0.749	0.706428	PF08263,PF13855	PTHR27004,PTHR27004:SF37	KOG0472			GO:0005515	AT1G45616.1
orange1.1g001627m.g	917	1070	1156	1131	1253	1099	1165	743		-0.303	0.0189034		0.225	0.0773451		0.336	0.00545593		0.111	0.678808		0.566	1.01395e-06		0.65	1.51911e-08		0.083	0.999667		0.606	1.33513e-07		0.04	0.919889			0.754	3.01887e-11		0.148	0.730831	PF02148,PF13423	PTHR24006	KOG1873	3.4.19.12	K11844	GO:0008270	AT1G04860.1
orange1.1g001628m.g	1298	2247	2051	1722	1566	1293	1445	1131		-0.198	0.206559		0.791	2.31331e-09		0.661	7.01457e-07		-0.13	0.665932		0.194	0.17529		0.355	0.00926634		0.161	0.999667		0.606	4.22521e-06		0.413	0.0217059			0.469	0.000431892		-0.137	0.766543	PF08596	PTHR10241,PTHR10241:SF27	KOG1983				AT4G35560.1
orange1.1g001632m.g	330	412	403	411	439	442	445	403		0.291	0.0636224		0.32	0.0330244		0.288	0.0532379		-0.032	0.931973		0.126	0.406272		0.141	0.346467		0.015	0.999667		0.025	0.876948		-0.101	0.80039			0.119	0.426335		0.094	0.851977	PF01535,PF13041	PTHR24015,PTHR24015:SF321					AT5G27270.1
orange1.1g001634m.g	1279	1331	1390	1436	1463	1465	1415	1253		-0.028	0.880088		0.059	0.719975		0.122	0.424987		0.063	0.851887		0.223	0.110118		0.174	0.220313		-0.049	0.999667		0.196	0.160915		-0.027	0.955144			0.222	0.108238		0.026	0.964694	PF04096,PF12110	PTHR23198,PTHR23198:SF0	KOG0845		K14297	GO:0006810,GO:0005643	AT1G80680.1
orange1.1g001636m.g	3595	931	900	1045	1079	1205	1123	5288		0.557	1.20378e-06		-1.949	1.13586e-64		-1.997	2.26515e-68		-0.047	0.88067		-2.135	1.90123e-79		-2.235	1.73896e-86		-0.1	0.999667		-2.338	1.14263e-93		-0.203	0.36323			-2.293	3.34398e-91		0.045	0.923955	PF00328	PTHR12750,PTHR12750:SF12		2.7.4.24,2.7.4.21	K13024	GO:0003993	AT5G15070.1
orange1.1g001638m.g	348	366	433	284	323	259	282	261		-0.412	0.0183168		0.078	0.687992		0.32	0.054902		0.242	0.473589		-0.022	0.913147		0.125	0.486663		0.146	0.999667		0.124	0.489733		0.145	0.738159			0.308	0.0606334		0.185	0.747284	PF00690,PF12515,PF12710,PF00689,PF00122	PTHR24093,PTHR24093:SF340		3.6.3.8	K01537	GO:0005516,GO:0046872,GO:0000166	AT3G57330.1
orange1.1g001640m.g	12	7	7	11	13	11	9	24		1.037	0.00289852		-0.817	0.107312		-0.681	0.150628		0.136	0.92119		-1.155	0.000423246		-1.422	2.29526e-05		-0.267	0.999667		-1.08	0.000891348		0.076	0.957504			-0.861	0.00446964		0.219	0.873133	PF13920	PTHR10044,PTHR10044:SF103	KOG4172	6.3.2.19			AT1G30860.1
orange1.1g001641m.g	176	94	107	132	141	147	128	328		0.895	1.54126e-09		-0.905	1.46037e-07		-0.722	1.47033e-05		0.183	0.659622		-1.143	5.50377e-15		-1.35	3.98194e-20		-0.207	0.996702		-1.31	4.58591e-19		-0.168	0.68809			-1.22	1.69521e-17		0.09	0.882267	PF00225	PTHR24115,PTHR24115:SF475		3.6.4.4	K10395	GO:0008017,GO:0007018,GO:0005524,GO:0003777,GO:0005871	AT5G47820.2
orange1.1g001642m.g	208	181	212	199	233	209	211	170		-0.289	0.211646		-0.195	0.399176		0.031	0.902432		0.226	0.614204		0.293	0.162228		0.316	0.126209		0.023	0.999667		0.231	0.274944		-0.062	0.930034			0.453	0.0226298		0.222	0.750251	PF13812,PF01535,PF13041	PTHR24015,PTHR24015:SF290					AT5G14770.1
orange1.1g001645m.g	119	111	113	102	118	103	110	142		0.254	0.178944		-0.095	0.650313		-0.073	0.724487		0.022	0.963045		-0.454	0.00652888		-0.364	0.0292944		0.091	0.999667		-0.467	0.00481499		-0.013	0.982995			-0.269	0.10336		0.198	0.740862	PF13812,PF01535,PF13041	PTHR24015,PTHR24015:SF752					AT5G06400.1
orange1.1g001646m.g	1604	1120	1111	1087	1285	1247	1225	1719		0.1	0.520686		-0.517	5.23792e-05		-0.529	3.0161e-05		-0.012	0.972212		-0.466	0.000196874		-0.488	9.07095e-05		-0.022	0.999667		-0.661	7.69646e-08		-0.195	0.444972			-0.42	0.000748522		0.241	0.708946	PF00534	PTHR12526,PTHR12526:SF412					AT4G01210.1
orange1.1g001648m.g	862	752	834	770	894	766	844	557		-0.625	2.78417e-05		-0.194	0.232338		-0.045	0.801147		0.148	0.653057		0.456	0.00189233		0.597	3.47182e-05		0.141	0.999667		0.465	0.00143723		0.009	0.985921			0.681	1.74873e-06		0.216	0.714191	PF00569,PF00249,PF04433,PF16495	PTHR12802,PTHR12802:SF39	KOG1279		K11649	GO:0008270,GO:0005515	AT4G34430.3
orange1.1g001649m.g	1269	1190	1316	1351	1385	1270	1277	1985		0.647	9.08642e-06		-0.091	0.599504		0.054	0.759909		0.145	0.657926		-0.647	4.52038e-06		-0.638	6.07282e-06		0.01	0.999667		-0.555	8.47216e-05		0.092	0.82943			-0.52	0.000233491		0.035	0.953948	PF08711	PTHR15141,PTHR15141:SF48				GO:0006351,GO:0005634,GO:0003677	AT4G24200.1
orange1.1g001651m.g	97	156	197	183	210	180	197	168		0.8	0.000100229		0.699	0.000804152		1.028	1.87784e-07		0.329	0.419867		0.096	0.657521		0.238	0.233743		0.142	0.999667		0.129	0.539968		0.033	0.96265			0.319	0.0984856		0.19	0.767108	PF04576	PTHR31448,PTHR31448:SF3					AT1G70750.1
orange1.1g001653m.g	18	14	18	33	34	56	72	208		3.511	5.78166e-38		-0.36	0.428574		-0.036	0.940228		0.325	0.721931		-1.955	1.48813e-16		-1.542	1.65309e-11		0.413	0.853119		-2.672	3.4782e-27		-0.717	0.0870332			-2.614	1.93808e-27		0.058	0.964116	PF13855	PTHR27004,PTHR27004:SF11	KOG0472	2.7.11.1		GO:0005515	AT1G07390.3
orange1.1g001656m.g	238	227	203	200	190	244	219	229		-0.044	0.822862		-0.061	0.739274		-0.217	0.179472		-0.156	0.645497		0.08	0.624968		-0.061	0.716225		-0.142	0.999667		-0.204	0.188701		-0.284	0.272867			-0.274	0.067268		-0.07	0.901329	PF06733,PF13307	PTHR11472,PTHR11472:SF34		3.6.4.12	K11136	GO:0005524,GO:0004003,GO:0003677,GO:0016818,GO:0008026,GO:0006139,GO:0003676	AT1G79950.1
orange1.1g001658m.g	519	463	515	653	758	772	713	1900		1.871	9.09649e-41		-0.166	0.32568		-0.01	0.959416		0.156	0.642192		-1.295	2.52329e-21		-1.415	4.232e-25		-0.119	0.999667		-1.54	2.54677e-29		-0.245	0.370675			-1.326	1.62092e-22		0.214	0.714191	PF13855,PF07714,PF11721	PTHR27006,PTHR27006:SF44	KOG1187	2.7.11.1		GO:0005515,GO:0006468,GO:0004672	AT1G56130.1
orange1.1g001663m.g	443	252	214	178	293	318	304	435		-0.022	0.926386		-0.813	5.36492e-06		-1.049	2.50103e-09		-0.236	0.554344		-0.473	0.00760314		-0.52	0.00296041		-0.047	0.999667		-1.294	1.01424e-13		-0.822	0.00011197			-0.572	0.0009312		0.723	0.0261232	PF02181	PTHR23213,PTHR23213:SF220					AT3G25500.1
orange1.1g001665m.g	500	494	509	471	498	475	487	576		0.207	0.197834		-0.013	0.941964		0.03	0.864032		0.044	0.905254		-0.281	0.0501303		-0.245	0.0897506		0.037	0.999667		-0.291	0.0403233		-0.01	0.984016			-0.212	0.14019		0.079	0.879874	PF00171	PTHR11699,PTHR11699:SF163	KOG2451,KOG2450	1.2.1.27	K00140	GO:0055114,GO:0016491,GO:0008152	AT2G14170.1
orange1.1g001666m.g	NA	NA	NA	NA	NA	NA	NA	NA		NA	NA		NA	NA		NA	NA		NA	NA		NA	NA		NA	NA		NA	NA		NA	NA		NA	NA			NA	NA		NA	NA	PF00307,PF00225	PTHR24115,PTHR24115:SF468		3.6.4.5	K10406	GO:0005515,GO:0008017,GO:0007018,GO:0005524,GO:0003777,GO:0005871	AT5G27000.1
orange1.1g001668m.g	14	15	14	19	19	15	13	21		0.62	0.254408		0.21	0.726492		0.089	0.887419		-0.121	0.925422		-0.441	0.371443		-0.673	0.163589		-0.231	0.999667		-0.132	0.795959		0.31	0.817681			-0.11	0.828564		0.022	0.992601	PF00271,PF02889			3.6.4.12	K15271		AT3G27730.1
orange1.1g001672m.g	1245	1493	1399	1283	1347	1467	1341	1343		0.111	0.389998		0.264	0.0183281		0.169	0.142649		-0.095	0.698248		0.128	0.258758		-0.001	0.990346		-0.13	0.999667		-0.068	0.568158		-0.196	0.305944			0.005	0.970903		0.072	0.851977	PF13725,PF08351,PF05127,PF13718	PTHR10925,PTHR10925:SF5		2.3.1.193	K14521	GO:0008080	AT1G10490.1
orange1.1g001676m.g	2825	2359	2698	2338	2546	2365	2386	2117		-0.415	0.00964393		-0.259	0.109418		-0.066	0.71653		0.194	0.55186		0.158	0.329319		0.172	0.284164		0.014	0.999667		0.143	0.379692		-0.016	0.975239			0.266	0.0857086		0.123	0.823841	PF00512,PF02518,PF00072,PF03924	PTHR24423,PTHR24423:SF381		2.7.13.3	K14489	GO:0007165,GO:0000155,GO:0000160	AT1G27320.1
orange1.1g001679m.g	90	51	53	39	46	46	53	71		-0.332	0.157314		-0.804	0.000366464		-0.765	0.000455387		0.039	0.952365		-0.646	0.00400809		-0.413	0.063671		0.232	0.999667		-0.879	9.34806e-05		-0.234	0.715604			-0.617	0.00427716		0.262	0.755231	PF11721,PF00225	PTHR24115,PTHR24115:SF339		3.6.4.5	K10406	GO:0008017,GO:0007018,GO:0005524,GO:0003777,GO:0005871	AT2G22610.2
orange1.1g001680m.g	931	841	768	873	943	961	974	1011		0.121	0.513946		-0.145	0.40393		-0.276	0.085869		-0.131	0.706709		-0.076	0.65638		-0.055	0.750236		0.021	0.999667		-0.213	0.174814		-0.137	0.730787			-0.102	0.533897		0.111	0.841324	PF13920,PF00271,PF00176	PTHR10799,PTHR10799:SF777		3.6.4.12		GO:0005524	AT1G50410.1
orange1.1g001681m.g	4688	4479	4810	4699	5378	5014	5091	4223		-0.15	0.340824		-0.065	0.681545		0.037	0.820933		0.103	0.738555		0.248	0.0700771		0.27	0.0468295		0.022	0.999667		0.154	0.274858		-0.094	0.80366			0.348	0.00867782		0.195	0.714191	PF08295,PF02671	PTHR12346,PTHR12346:SF8	KOG4204		K11644	GO:0006355	AT1G70060.1
orange1.1g001683m.g	33	17	22	36	43	56	54	53		0.686	0.0140454		-0.957	0.00459736		-0.616	0.0535318		0.342	0.668359		0.074	0.794223		-0.008	0.977156		-0.082	0.999667		-0.605	0.0187802		-0.679	0.0633107			-0.328	0.196675		0.278	0.758447	PF01363,PF08381,PF00415	PTHR22870,PTHR22870:SF177	KOG1427			GO:0046872	AT1G65920.1
orange1.1g001684m.g	NA	NA	NA	NA	NA	NA	NA	NA		NA	NA		NA	NA		NA	NA		NA	NA		NA	NA		NA	NA		NA	NA		NA	NA		NA	NA			NA	NA		NA	NA	PF08699,PF16486,PF02170,PF02171	PTHR22891,PTHR22891:SF9			K11593	GO:0005515,GO:0003676	AT1G69440.1
orange1.1g001685m.g	1941	1679	1824	1713	1801	1584	1678	1665		-0.221	0.121153		-0.209	0.126819		-0.089	0.540095		0.119	0.67737		-0.072	0.613575		0.011	0.939489		0.083	0.999667		0.041	0.776214		0.113	0.735313			0.113	0.404911		0.072	0.878771	PF00806,PF07990	PTHR12537,PTHR12537:SF71	KOG1488		K17943	GO:0003723	AT3G10360.1
orange1.1g001687m.g	3144	1612	1793	1649	1953	1931	1830	3364		0.098	0.609031		-0.963	1.54405e-10		-0.81	7.59067e-08		0.153	0.658063		-0.802	6.80212e-08		-0.878	3.08363e-09		-0.076	0.999667		-1.029	3.18476e-12		-0.227	0.470074			-0.785	1.16291e-07		0.244	0.711878	PF00397,PF01846	PTHR11864,PTHR11864:SF21	KOG0152		K12821	GO:0005515	AT3G19670.1
orange1.1g001688m.g	3554	3131	3311	3419	3558	3542	3395	3289		-0.112	0.412242		-0.182	0.138218		-0.102	0.426378		0.08	0.763762		0.107	0.38466		0.046	0.726657		-0.061	0.999667		0.056	0.661534		-0.051	0.889154			0.113	0.349688		0.058	0.892689	PF00632	PTHR11254,PTHR11254:SF281		6.3.2.19	K10589	GO:0004842	AT3G17205.3
orange1.1g001690m.g	1680	1858	2092	2205	2290	2391	2357	2596		0.628	9.57536e-06		0.147	0.358232		0.318	0.0299539		0.171	0.577137		-0.119	0.439168		-0.139	0.356956		-0.02	0.999667		-0.235	0.103084		-0.117	0.753907			-0.181	0.219401		0.055	0.920408	PF04564	PTHR22849,PTHR22849:SF33	KOG0166	6.3.2.19		GO:0016567,GO:0004842	AT1G76390.2
orange1.1g001693m.g	1553	1079	952	1143	1293	1267	1308	1265		-0.295	0.0357033		-0.524	5.35615e-05		-0.706	2.94666e-08		-0.182	0.518451		0	0.999793		0.048	0.745587		0.048	0.999667		-0.147	0.284968		-0.147	0.633259			0.031	0.834226		0.178	0.715743	PF11995,PF00225	PTHR24115,PTHR24115:SF405	KOG4280	3.6.4.4	K11498	GO:0008017,GO:0007018,GO:0005524,GO:0003777,GO:0005871	AT3G51150.1
orange1.1g001695m.g	1768	1492	1847	1537	1944	1780	1868	2526		0.516	0.000966288		-0.243	0.138231		0.064	0.724473		0.308	0.318426		-0.506	0.000695397		-0.435	0.00372364		0.07	0.999667		-0.716	1.00768e-06		-0.211	0.511079			-0.378	0.0120248		0.338	0.589088		PTHR23172,PTHR23172:SF33					AT1G75310.1
orange1.1g001696m.g	NA	NA	NA	NA	NA	NA	NA	NA		NA	NA		NA	NA		NA	NA		NA	NA		NA	NA		NA	NA		NA	NA		NA	NA		NA	NA			NA	NA		NA	NA	PF08372,PF00168	PTHR10024,PTHR10024:SF256	KOG1028			GO:0005515	AT5G48060.1
orange1.1g001697m.g	2568	1651	1744	1685	1895	1807	1844	2435		-0.076	0.624734		-0.636	2.08129e-07		-0.558	5.42177e-06		0.078	0.793171		-0.432	0.000422541		-0.401	0.00108122		0.031	0.999667		-0.532	1.05856e-05		-0.1	0.764653			-0.362	0.0031717		0.17	0.715743	PF10475,PF07928	PTHR12965,PTHR12965:SF0			K17600	GO:0042147	AT4G19490.2
orange1.1g001700m.g	61	66	56	90	100	112	110	112		0.874	1.708e-06		0.114	0.644524		-0.118	0.626807		-0.232	0.61519		-0.004	0.985299		-0.027	0.891413		-0.023	0.999667		-0.313	0.0721045		-0.309	0.321248			-0.17	0.330413		0.143	0.818885	PF08263,PF00560,PF00069	PTHR27000,PTHR27000:SF8	KOG1187	2.7.11.1		GO:0005515,GO:0006468,GO:0005524,GO:0004672	AT2G27060.1
orange1.1g001701m.g	712	507	554	508	543	557	558	713		0.005	0.98126		-0.488	0.00035569		-0.359	0.00892948		0.129	0.678089		-0.354	0.00829452		-0.353	0.00820053		0.001	0.999667		-0.49	0.000194669		-0.136	0.692963			-0.394	0.00275481		0.096	0.847984	PF11934,PF01857,PF01858	PTHR13742,PTHR13742:SF17			K04681	GO:0051726,GO:0005634,GO:0006357,GO:0007049,GO:0006351	AT3G12280.2
orange1.1g001703m.g	771	1119	1018	1085	1139	1189	1099	1971		1.355	5.21126e-28		0.537	3.43239e-05		0.401	0.00224197		-0.135	0.638568		-0.733	2.04155e-09		-0.843	4.34286e-12		-0.11	0.999667		-0.862	1.30703e-12		-0.129	0.689733			-0.792	6.22172e-11		0.07	0.883047	PF02893,PF00168,PF16016	PTHR10774,PTHR10774:SF94	KOG1032			GO:0005515	AT5G50170.1
orange1.1g001704m.g	1066	800	780	823	884	889	849	1049		-0.022	0.906031		-0.413	0.00268296		-0.449	0.000932325		-0.036	0.920679		-0.237	0.0856994		-0.306	0.0239065		-0.068	0.999667		-0.351	0.00858992		-0.114	0.748731			-0.247	0.0691963		0.104	0.832332	PF12937	PTHR24006,PTHR24006:SF502	KOG1947,KOG4341			GO:0005515	AT4G33210.1
orange1.1g001705m.g	3848	2698	3225	2699	2057	763	684	1493		-1.365	1.47492e-11		-0.512	0.0153044		-0.255	0.254642		0.257	0.558689		-0.966	1.76809e-06		-1.123	2.46422e-08		-0.157	0.999667		0.854	2.01844e-05		1.82	2.92297e-17			0.462	0.0256215		-0.392	0.705108	PF00862,PF05116,PF00534	PTHR12526,PTHR12526:SF358	KOG0853	2.4.1.14	K00696	GO:0016157,GO:0005985	AT4G10120.2
orange1.1g001706m.g	181	862	937	1036	1329	1529	1789	815		2.177	4.09573e-23		2.259	1.12596e-24		2.38	2.99122e-27		0.12	0.816351		0.907	1.52803e-05		1.135	4.96624e-08		0.228	0.999667		0.348	0.115379		-0.56	0.0657019			0.707	0.000820233		0.359	0.711878	PF08263,PF00069	PTHR27000,PTHR27000:SF155	KOG1187	2.7.11.1		GO:0006468,GO:0005524,GO:0004672	AT5G25930.1
orange1.1g001707m.g	2120	2074	2218	2219	2321	2250	2164	2355		0.152	0.296039		-0.031	0.842551		0.066	0.653087		0.097	0.736135		-0.066	0.634659		-0.122	0.360804		-0.056	0.999667		-0.086	0.529893		-0.019	0.965132			-0.021	0.88413		0.065	0.889161	PF05496	PTHR23074,PTHR23074:SF95		3.6.1.3		GO:0009378,GO:0006310,GO:0006281	AT1G50140.1
orange1.1g001709m.g	1197	828	757	738	776	932	794	1903		0.669	1.39618e-06		-0.531	0.000180544		-0.661	2.10668e-06		-0.13	0.690619		-1.037	1.05084e-14		-1.261	4.69539e-21		-0.224	0.848814		-1.366	2.16724e-24		-0.329	0.128251			-1.293	3.04379e-22		0.073	0.890931	PF01764	PTHR21493,PTHR21493:SF84		3.1.1.3		GO:0006629	AT3G07400.1
orange1.1g001710m.g	6	8	10	18	29	27	36	174		4.897	3.92731e-51		0.464	0.470236		0.711	0.206058		0.247	0.845094		-2.628	1.00862e-25		-2.26	8.08966e-21		0.367	0.999667		-3.278	8.03973e-35		-0.65	0.258839			-2.607	8.36191e-27		0.671	0.65075	PF08263,PF00560,PF13855,PF00069	PTHR27000,PTHR27000:SF31	KOG1187	2.7.11.1		GO:0005515,GO:0006468,GO:0005524,GO:0004672	AT3G47570.1
orange1.1g001712m.g	697	839	852	887	885	825	823	712		0.034	0.823485		0.271	0.0241343		0.292	0.0127792		0.022	0.943987		0.211	0.0712463		0.207	0.0766359		-0.005	0.999667		0.315	0.00515517		0.104	0.725524			0.314	0.00517567		-0.002	0.998691		PTHR33977,PTHR33977:SF1					AT4G13970.1
orange1.1g001713m.g	2868	2861	3364	3158	3615	3079	3195	2949		0.041	0.866709		-0.003	0.989936		0.231	0.241362		0.234	0.54566		0.061	0.769191		0.115	0.565788		0.054	0.999667		0.098	0.624365		0.037	0.954623			0.293	0.1137		0.195	0.755663	PF16078,PF16870,PF00676,PF02779	PTHR23152,PTHR23152:SF8		1.2.4.2	K00164	GO:0016624,GO:0008152,GO:0055114,GO:0030976,GO:0006099,GO:0004591	AT5G65750.1
orange1.1g001719m.g	NA	NA	NA	NA	NA	NA	NA	NA		NA	NA		NA	NA		NA	NA		NA	NA		NA	NA		NA	NA		NA	NA		NA	NA		NA	NA			NA	NA		NA	NA	PF08263,PF00560,PF13855	PTHR27004,PTHR27004:SF11	KOG0472	2.7.11.1		GO:0005515	AT1G74190.1
orange1.1g001720m.g	3285	2646	2645	2719	2909	2859	2887	3173		-0.049	0.75267		-0.312	0.0113577		-0.312	0.0106099		-0.001	0.999019		-0.151	0.230947		-0.137	0.278722		0.014	0.999667		-0.223	0.0659654		-0.072	0.839498			-0.126	0.32126		0.098	0.822964	PF04810,PF08033,PF04815,PF04811	PTHR13803,PTHR13803:SF11			K14007	GO:0030127,GO:0008270,GO:0006888,GO:0006886	AT3G07100.1
orange1.1g001724m.g	342	511	469	464	491	474	479	459		0.431	0.00540465		0.581	8.12665e-05		0.46	0.00198139		-0.121	0.714658		0.037	0.830033		0.058	0.725831		0.021	0.999667		0.012	0.943866		-0.024	0.963044			0.093	0.552871		0.081	0.878771	PF12872,PF01936	PTHR14379,PTHR14379:SF6				GO:0010468,GO:0005777	AT5G09840.1
orange1.1g001725m.g	16465	9819	10538	8420	9636	9306	9480	15729		-0.066	0.638343		-0.746	4.44306e-12		-0.644	2.52852e-09		0.102	0.685822		-0.758	1.05944e-12		-0.73	6.87639e-12		0.027	0.999667		-0.901	1.68385e-17		-0.144	0.55552			-0.707	2.94096e-11		0.195	0.711878	PF00567,PF00565	PTHR12302,PTHR12302:SF2		3.1.31.1	K15979	GO:0035194,GO:0003712	AT5G07350.1
orange1.1g001726m.g	NA	NA	NA	NA	NA	NA	NA	NA		NA	NA		NA	NA		NA	NA		NA	NA		NA	NA		NA	NA		NA	NA		NA	NA		NA	NA			NA	NA		NA	NA	PF14383	PTHR34282,PTHR34282:SF1					AT5G42710.1
orange1.1g001727m.g	NA	NA	NA	NA	NA	NA	NA	NA		NA	NA		NA	NA		NA	NA		NA	NA		NA	NA		NA	NA		NA	NA		NA	NA		NA	NA			NA	NA		NA	NA	PF05911	PTHR31580,PTHR31580:SF8	KOG3385				AT2G23360.1
orange1.1g001728m.g	591	681	801	725	883	767	805	556		-0.085	0.724382		0.207	0.319262		0.442	0.0205999		0.235	0.555786		0.462	0.0129745		0.534	0.00369427		0.072	0.999667		0.383	0.0407384		-0.079	0.894895			0.666	0.000228381		0.283	0.712388	PF02362,PF06507	PTHR31384,PTHR31384:SF21				GO:0003677,GO:0009725,GO:0006355,GO:0005634	AT1G19220.1
orange1.1g001729m.g	530	411	351	512	529	618	647	1142		1.107	5.77634e-18		-0.367	0.0101906		-0.597	1.39787e-05		-0.23	0.436688		-0.891	1.82554e-12		-0.82	7.75103e-11		0.071	0.999667		-1.158	4.84119e-20		-0.267	0.244552			-1.109	8.70984e-19		0.049	0.926798	PF00270,PF00271	PTHR18934,PTHR18934:SF129	KOG0920	3.6.4.13		GO:0005524,GO:0003676	AT2G47680.1
orange1.1g001730m.g	2452	1977	2207	2145	2235	2240	2168	2779		0.181	0.164987		-0.31	0.00925736		-0.151	0.229557		0.159	0.523668		-0.312	0.00672008		-0.358	0.00167261		-0.046	0.999667		-0.374	0.000959806		-0.062	0.862524			-0.314	0.00584043		0.059	0.889746	PF05193,PF00675,PF16187	PTHR11851,PTHR11851:SF123		3.4.24.61	K01411		AT1G06900.1
orange1.1g001733m.g	61	128	121	139	178	167	201	116		0.928	1.7784e-06		1.075	2.70411e-08		0.989	2.35678e-07		-0.085	0.851434		0.538	0.00147841		0.794	1.05039e-06		0.256	0.853119		0.271	0.131757		-0.268	0.413765			0.614	0.000182698		0.343	0.645801	PF00514,PF04564	PTHR22849,PTHR22849:SF3	KOG4199	6.3.2.19		GO:0005515,GO:0016567,GO:0004842	AT1G68940.1
orange1.1g001737m.g	8240	4903	4571	4869	5319	5173	5064	16563		1.007	1.34272e-13		-0.749	5.10235e-08		-0.85	4.69793e-10		-0.101	0.759388		-1.679	1.16845e-35		-1.71	6.80489e-37		-0.03	0.999667		-1.766	3.02849e-39		-0.087	0.833079			-1.639	3.39839e-34		0.128	0.793571	PF00149	PTHR34211,PTHR34211:SF2				GO:0016787	AT4G11800.1
orange1.1g001738m.g	400	266	188	282	297	291	311	401		0.003	0.990116		-0.59	0.000716275		-1.084	1.90555e-10		-0.494	0.115032		-0.475	0.00524712		-0.371	0.0303514		0.104	0.999667		-0.506	0.0026198		-0.031	0.959687			-0.433	0.00990322		0.073	0.91322	PF00560,PF08263,PF13855,PF00069	PTHR27000,PTHR27000:SF114	KOG1187	2.7.11.1		GO:0005515,GO:0006468,GO:0005524,GO:0004672	AT3G47570.1
orange1.1g001741m.g	145	132	110	162	183	181	186	261		0.86	3.99023e-05		-0.126	0.624953		-0.393	0.0882673		-0.266	0.579162		-0.54	0.00816643		-0.495	0.0149963		0.045	0.999667		-0.698	0.000513481		-0.158	0.785163			-0.519	0.00986074		0.179	0.807578		PTHR23139,PTHR23139:SF73					AT5G51800.1
orange1.1g001743m.g	6458	4459	4515	4309	4502	4560	4358	8844		0.454	8.74484e-06		-0.534	9.77942e-08		-0.516	2.46811e-07		0.018	0.947909		-0.957	6.83603e-23		-1.021	6.58495e-26		-0.065	0.999667		-1.037	9.45367e-27		-0.081	0.770923			-0.974	7.86889e-24		0.063	0.870372	PF00690,PF12515,PF12710,PF00689,PF00122	PTHR24093,PTHR24093:SF262		3.6.3.8	K01537	GO:0005516,GO:0046872,GO:0000166	AT1G27770.1
orange1.1g001744m.g	3490	1876	2169	2047	2212	2092	2155	3591		0.042	0.798237		-0.895	9.44165e-14		-0.685	1.28773e-08		0.21	0.419867		-0.78	4.72405e-11		-0.737	5.2758e-10		0.044	0.999667		-0.811	7.07424e-12		-0.03	0.946927			-0.699	3.48424e-09		0.111	0.796923	PF10075	PTHR12436,PTHR12436:SF20	KOG1861				AT2G39340.1
orange1.1g001745m.g	2871	1974	2408	2390	2672	2553	2559	3162		0.139	0.475197		-0.539	0.000915583		-0.253	0.140576		0.286	0.392076		-0.31	0.0595428		-0.305	0.0631957		0.004	0.999667		-0.403	0.011907		-0.094	0.847554			-0.243	0.142691		0.16	0.77099	PF01926,PF11987	PTHR23115,PTHR23115:SF138		3.6.5.3	K02519	GO:0005525	AT1G17220.1
orange1.1g001748m.g	NA	NA	NA	NA	NA	NA	NA	NA		NA	NA		NA	NA		NA	NA		NA	NA		NA	NA		NA	NA		NA	NA		NA	NA		NA	NA			NA	NA		NA	NA	PF12169,PF13177	PTHR11669,PTHR11669:SF3	KOG0989	2.7.7.7		GO:0003887	AT4G24790.2
orange1.1g001751m.g	5365	3788	4345	4140	4597	4119	4258	4732		-0.181	0.354801		-0.502	0.00270637		-0.304	0.0787681		0.197	0.580354		-0.201	0.249209		-0.153	0.389903		0.048	0.999667		-0.193	0.266564		0.008	0.988218			-0.042	0.824916		0.151	0.792633	PF00690,PF00702,PF00689,PF00122	PTHR24093,PTHR24093:SF289		3.6.3.8	K01537	GO:0046872,GO:0000166	AT1G07810.1
orange1.1g001752m.g	NA	NA	NA	NA	NA	NA	NA	NA		NA	NA		NA	NA		NA	NA		NA	NA		NA	NA		NA	NA		NA	NA		NA	NA		NA	NA			NA	NA		NA	NA	PF08263,PF00560,PF13855,PF00069	PTHR27000,PTHR27000:SF217	KOG1187	2.7.11.1		GO:0005515,GO:0006468,GO:0005524,GO:0004672	AT4G28650.1
orange1.1g001759m.g	1751	1449	1547	1506	1661	1445	1510	1727		-0.019	0.905361		-0.272	0.0276679		-0.178	0.161248		0.094	0.731228		-0.257	0.0318111		-0.195	0.10974		0.062	0.999667		-0.197	0.10268		0.06	0.875605			-0.057	0.666372		0.141	0.738937	PF13637,PF00612,PF01833,PF03859	PTHR23335,PTHR23335:SF10				GO:0005515,GO:0005634,GO:0003677	AT5G64220.2
orange1.1g001761m.g	336	290	297	262	308	314	310	343		0.033	0.860673		-0.21	0.183463		-0.173	0.268451		0.037	0.924225		-0.125	0.412686		-0.145	0.335025		-0.02	0.999667		-0.393	0.00531325		-0.268	0.288504			-0.161	0.272832		0.233	0.711878	PF00533,PF12738	PTHR13561,PTHR13561:SF20	KOG1929		K10728		AT1G77320.1
orange1.1g001762m.g	576	615	635	702	722	767	694	651		0.178	0.348368		0.095	0.618447		0.142	0.433354		0.047	0.910728		0.236	0.154329		0.092	0.606231		-0.145	0.999667		0.106	0.543653		-0.13	0.758331			0.149	0.381482		0.042	0.947697	PF10193	PTHR15830			K11137		AT3G48470.1
orange1.1g001763m.g	55	42	45	48	46	58	48	43		-0.338	0.323641		-0.347	0.296834		-0.287	0.380257		0.06	0.941078		0.384	0.207892		0.175	0.587872		-0.208	0.999667		0.132	0.68946		-0.252	0.74026			0.069	0.835593		-0.062	0.960284	PF13812,PF01535,PF13041	PTHR24015,PTHR24015:SF677					AT3G09040.1
orange1.1g001764m.g	1676	1190	1283	1251	1329	1360	1374	2453		0.549	3.26335e-08		-0.494	1.19174e-06		-0.385	0.000160317		0.108	0.639708		-0.854	9.3734e-19		-0.836	3.96451e-18		0.018	0.999667		-0.971	6.13522e-24		-0.117	0.629827			-0.884	2.65044e-20		0.087	0.813635	PF02893,PF00168,PF16016	PTHR10774,PTHR10774:SF90	KOG1032			GO:0005515	AT1G03370.1
orange1.1g001765m.g	344	513	524	549	734	765	873	531		0.628	2.0039e-05		0.581	7.98326e-05		0.609	2.79579e-05		0.028	0.943855		0.523	0.000163196		0.717	1.33371e-07		0.194	0.935866		0.049	0.762767		-0.474	0.00840143			0.466	0.000751062		0.417	0.232571	PF05904	PTHR33167,PTHR33167:SF3					AT1G69360.1
orange1.1g001767m.g	1957	997	949	772	993	1208	1117	2904		0.569	4.09213e-06		-0.974	1.46098e-15		-1.043	7.94372e-18		-0.069	0.824256		-1.269	1.33073e-26		-1.376	4.9211e-31		-0.107	0.999667		-1.911	1.87873e-56		-0.641	6.7142e-06			-1.548	7.85011e-39		0.363	0.271978	PF13855,PF07714,PF11721	PTHR27006,PTHR27006:SF35	KOG1187	2.7.11.1		GO:0005515,GO:0006468,GO:0004672	AT1G53440.1
orange1.1g001771m.g	86	371	445	345	436	653	526	102		0.263	0.308652		2.121	1.88437e-26		2.38	1.72095e-33		0.259	0.514734		2.668	1.36767e-44		2.361	1.83277e-35		-0.307	0.801365		1.75	5.6508e-20		-0.918	9.78104e-06			2.086	3.65396e-28		0.336	0.711878	PF05183	PTHR23079,PTHR23079:SF13	KOG0988	2.7.7.48	K11699	GO:0003968	AT2G19910.1
orange1.1g001774m.g	4378	5334	6227	7384	8036	8430	7628	3529		-0.311	0.0477753		0.285	0.0588575		0.509	0.000385018		0.223	0.455233		1.256	5.73504e-20		1.112	5.79757e-16		-0.144	0.999667		1.065	8.41334e-15		-0.191	0.533537			1.187	4.8728e-18		0.122	0.81215	PF00564,PF02042	PTHR32002				GO:0005515	AT3G59580.1
orange1.1g001775m.g	18	75	69	53	74	95	126	350		4.28	1.00275e-33		2.072	1.88059e-08		1.931	1.50323e-07		-0.14	0.86771		-1.914	3.38912e-10		-1.469	9.01737e-07		0.445	0.93084		-2.703	5.15388e-18		-0.789	0.112043			-2.235	1.78873e-13		0.469	0.714191	PF00690,PF12515,PF12710,PF00689,PF00122	PTHR24093,PTHR24093:SF262		3.6.3.8	K01537	GO:0005516,GO:0046872,GO:0000166	AT4G37640.1
orange1.1g001778m.g	516	1550	1630	1216	1412	1308	1326	1892		1.876	1.35731e-28		1.588	6.98244e-21		1.661	8.40324e-23		0.073	0.866995		-0.534	0.00159953		-0.513	0.00240679		0.02	0.999667		-0.638	0.000134103		-0.104	0.838983			-0.423	0.0130348		0.215	0.730831	PF08263,PF00560,PF13855,PF00069	PTHR27000,PTHR27000:SF155	KOG1187	2.7.11.1		GO:0005515,GO:0006468,GO:0005524,GO:0004672	AT5G25930.1
orange1.1g001780m.g	446	351	388	359	370	431	365	655		0.555	0.000132537		-0.341	0.0271264		-0.199	0.208319		0.141	0.673508		-0.601	1.55523e-05		-0.84	1.10897e-09		-0.239	0.827613		-0.867	3.22979e-10		-0.266	0.310202			-0.825	1.53238e-09		0.042	0.944527	PF14260,PF03104,PF00136	PTHR10322,PTHR10322:SF23		2.7.7.7	K02327	GO:0008408,GO:0003677,GO:0000166	AT5G63960.2
orange1.1g001782m.g	NA	NA	NA	NA	NA	NA	NA	NA		NA	NA		NA	NA		NA	NA		NA	NA		NA	NA		NA	NA		NA	NA		NA	NA		NA	NA			NA	NA		NA	NA	PF00560,PF08263,PF13855,PF00069	PTHR27000,PTHR27000:SF114	KOG1187	2.7.11.1		GO:0005515,GO:0006468,GO:0005524,GO:0004672	AT3G47570.1
orange1.1g001783m.g	2411	2008	2225	2334	2449	2444	2507	3005		0.319	0.0169117		-0.263	0.0463338		-0.115	0.413113		0.147	0.590832		-0.299	0.0169585		-0.262	0.0382681		0.038	0.999667		-0.365	0.00305182		-0.066	0.866344			-0.295	0.0178212		0.07	0.879874	PF07714	PTHR24356,PTHR24356:SF144		2.7.11.1		GO:0006468,GO:0004672	AT3G17850.1
orange1.1g001785m.g	NA	NA	NA	NA	NA	NA	NA	NA		NA	NA		NA	NA		NA	NA		NA	NA		NA	NA		NA	NA		NA	NA		NA	NA		NA	NA			NA	NA		NA	NA	PF00097,PF00533,PF13771	PTHR13763,PTHR13763:SF1		6.3.2.19	K10683	GO:0046872	AT4G21070.1
orange1.1g001788m.g	2830	1198	1565	1292	1473	1132	1312	3703		0.388	0.00677118		-1.239	1.52069e-20		-0.854	1.44896e-10		0.385	0.108899		-1.715	1.62373e-38		-1.498	3.32102e-30		0.216	0.858071		-1.518	5.31044e-31		0.197	0.495969			-1.33	2.00119e-24		0.188	0.716721		PTHR11638,PTHR11638:SF94					AT5G57710.1
orange1.1g001789m.g	948	888	891	896	973	979	979	1142		0.269	0.0210439		-0.094	0.457672		-0.088	0.478659		0.006	0.984678		-0.223	0.0428456		-0.222	0.0427986		0.001	0.999667		-0.35	0.0010217		-0.127	0.614799			-0.23	0.0337682		0.12	0.751118	PF08389	PTHR12363,PTHR12363:SF27	KOG2081		K15436		AT1G12930.1
orange1.1g001794m.g	NA	NA	NA	NA	NA	NA	NA	NA		NA	NA		NA	NA		NA	NA		NA	NA		NA	NA		NA	NA		NA	NA		NA	NA		NA	NA			NA	NA		NA	NA	PF03109,PF08263,PF13855	PTHR27000,PTHR27000:SF156	KOG1187	2.7.11.1		GO:0005515	AT3G47090.1
orange1.1g001795m.g	1036	1057	1004	890	1070	1101	1039	1743		0.752	7.91141e-09		0.031	0.851421		-0.043	0.7926		-0.074	0.819828		-0.663	2.15597e-07		-0.747	4.43705e-09		-0.084	0.999667		-0.971	1.91918e-14		-0.308	0.132395			-0.703	2.92757e-08		0.268	0.659164	PF14700,PF00940	PTHR10102,PTHR10102:SF1		2.7.7.6	K10908	GO:0006351,GO:0003899,GO:0003677	AT2G24120.1
orange1.1g001796m.g	110	54	54	67	69	89	81	376		1.773	1.28375e-21		-1.034	5.54537e-06		-1.015	4.27049e-06		0.019	0.978058		-2.122	1.80442e-29		-2.21	3.93219e-32		-0.088	0.999667		-2.48	2.28484e-38		-0.358	0.402865			-2.447	5.79847e-39		0.033	0.975852	PF04564	PTHR22849,PTHR22849:SF25		6.3.2.19		GO:0016567,GO:0004842	AT1G68940.1
orange1.1g001797m.g	242	201	226	233	240	222	230	140		-0.789	2.73646e-06		-0.27	0.133526		-0.097	0.611591		0.173	0.643172		0.658	7.05463e-05		0.708	1.56357e-05		0.049	0.999667		0.734	6.72037e-06		0.076	0.884726			0.772	1.55148e-06		0.038	0.954845	PF01535,PF12854,PF13041	PTHR24015,PTHR24015:SF847			K17964		AT5G61990.1
orange1.1g001799m.g	1221	1159	1185	1150	1182	1198	1211	1287		0.077	0.613062		-0.073	0.611962		-0.042	0.775877		0.031	0.92345		-0.105	0.425403		-0.089	0.503365		0.016	0.999667		-0.163	0.198209		-0.058	0.882437			-0.123	0.337801		0.039	0.935045	PF09797	PTHR22767,PTHR22767:SF3			K17973		AT5G58450.1
orange1.1g001800m.g	1043	747	793	874	960	945	942	1762		0.758	7.97082e-08		-0.479	0.00113788		-0.393	0.00768718		0.085	0.807966		-0.9	5.86018e-11		-0.904	4.58904e-11		-0.003	0.999667		-1.012	1.46559e-13		-0.112	0.777816			-0.877	1.40882e-10		0.136	0.786992	PF12295	PTHR15245,PTHR15245:SF20	KOG1895		K06100		AT1G27595.1
orange1.1g001801m.g	465	209	203	212	212	277	341	1744		1.907	7.97774e-16		-1.154	2.75129e-06		-1.195	9.71334e-07		-0.041	0.952365		-2.669	1.13535e-28		-2.358	2.30895e-23		0.311	0.990589		-3.035	9.04712e-36		-0.366	0.471292			-3.037	4.72279e-36		-0.003	0.998698	PF08263,PF00560,PF13855	PTHR27004	KOG0472	2.7.11.1		GO:0005515	AT2G34930.1
orange1.1g001803m.g	1088	1071	968	1022	1016	1058	1044	1165		0.098	0.446976		-0.024	0.860599		-0.169	0.14435		-0.145	0.535123		-0.136	0.230645		-0.158	0.157276		-0.022	0.999667		-0.189	0.0847522		-0.053	0.878797			-0.198	0.068703		-0.009	0.987756	PF14796,PF01602	PTHR11134,PTHR11134:SF1			K12397	GO:0030117,GO:0016192,GO:0006886,GO:0030123	AT3G55480.2
orange1.1g001804m.g	1105	1216	1183	1219	1332	1372	1380	1433		0.375	0.000456334		0.138	0.234522		0.098	0.406425		-0.04	0.882872		-0.062	0.589835		-0.055	0.63681		0.007	0.999667		-0.235	0.0241987		-0.173	0.381886			-0.106	0.332117		0.128	0.732779	PF03810	PTHR10997,PTHR10997:SF7				GO:0008536,GO:0006886	AT3G08960.1
orange1.1g001805m.g	NA	NA	NA	NA	NA	NA	NA	NA		NA	NA		NA	NA		NA	NA		NA	NA		NA	NA		NA	NA		NA	NA		NA	NA		NA	NA			NA	NA		NA	NA	PF00560,PF13676,PF00931	PTHR11017,PTHR11017:SF169	KOG0617			GO:0005515,GO:0007165,GO:0043531	AT1G27170.1
orange1.1g001807m.g	1701	543	519	487	556	553	560	1795		0.078	0.644391		-1.645	7.09136e-35		-1.711	6.50367e-38		-0.066	0.85426		-1.71	1.73098e-38		-1.681	1.13314e-37		0.028	0.999667		-1.883	3.75209e-46		-0.174	0.587924			-1.69	1.81005e-38		0.193	0.715743	PF14383,PF12552,PF14309	PTHR21726,PTHR21726:SF36					AT4G28760.1
orange1.1g001813m.g	50	43	42	63	67	152	141	87		0.783	0.00768262		-0.217	0.538222		-0.247	0.463959		-0.03	0.971342		0.808	0.00146955		0.709	0.00550295		-0.1	0.999667		-0.467	0.0918622		-1.275	1.90091e-05			-0.367	0.183237		0.1	0.925632	PF09261,PF01074,PF07748	PTHR11607,PTHR11607:SF18		3.2.1.24	K01191	GO:0008270,GO:0004553,GO:0005975,GO:0004559,GO:0015923,GO:0006013	AT5G13980.1
orange1.1g001814m.g	2753	1958	2168	2285	2730	2429	2640	2732		-0.01	0.967493		-0.491	0.00592754		-0.344	0.0584622		0.146	0.711147		-0.17	0.363711		-0.05	0.803245		0.12	0.999667		-0.258	0.152216		-0.088	0.875301			-0.001	0.995362		0.256	0.714191	PF12490	PTHR13268,PTHR13268:SF2	KOG2109				AT1G03380.1
orange1.1g001815m.g	1325	1251	1373	1395	1409	1259	1372	1080		-0.294	0.0392119		-0.081	0.600059		0.053	0.735505		0.134	0.645319		0.221	0.101643		0.346	0.00792757		0.125	0.999667		0.37	0.00423206		0.148	0.628167			0.383	0.00292343		0.013	0.984979		PTHR35746,PTHR35746:SF1					AT4G14200.1
orange1.1g001816m.g	584	521	550	481	580	531	517	195		-1.582	1.26424e-17		-0.162	0.443939		-0.086	0.696151		0.076	0.872038		1.443	3.56613e-15		1.407	1.57783e-14		-0.036	0.999667		1.302	1.2463e-12		-0.141	0.781275			1.571	5.82737e-18		0.269	0.714191	PF08263,PF00560,PF07714	PTHR27000,PTHR27000:SF49	KOG1187	2.7.11.1		GO:0005515,GO:0006468,GO:0004672	AT5G65700.1
orange1.1g001820m.g	149	103	88	61	67	62	92	201		0.436	0.0583382		-0.514	0.0261791		-0.758	0.000683614		-0.244	0.634876		-1.744	1.0041e-15		-1.116	8.26507e-08		0.628	0.260723		-1.724	1.09899e-15		0.021	0.98061			-1.581	3.7981e-14		0.143	0.874785	PF00307,PF00225	PTHR24115,PTHR24115:SF468		3.6.4.5	K10406	GO:0005515,GO:0008017,GO:0007018,GO:0005524,GO:0003777,GO:0005871	AT2G47500.1
orange1.1g001822m.g	3967	4440	5089	4571	5478	5219	5415	4536		0.194	0.296393		0.163	0.360701		0.36	0.0275946		0.197	0.561779		0.202	0.225943		0.256	0.117481		0.054	0.999667		0.011	0.953745		-0.191	0.594665			0.272	0.0926551		0.261	0.711878	PF16940	PTHR34935					AT1G06950.1
orange1.1g001823m.g	3143	3466	3616	3108	3522	3650	4026	16817		2.42	4.29938e-62		0.141	0.403109		0.202	0.207421		0.061	0.871588		-2.205	3.99778e-53		-2.063	4.03214e-47		0.143	0.999667		-2.436	1.3347e-63		-0.23	0.42725			-2.255	1.60653e-55		0.18	0.735565	PF12710,PF16212	PTHR24092,PTHR24092:SF41		3.6.3.1	K01530	GO:0016021,GO:0015914,GO:0005524,GO:0004012,GO:0000287	AT1G68710.1
orange1.1g001826m.g	4623	5643	6555	5583	6116	6060	5812	4267		-0.115	0.476411		0.288	0.0377799		0.504	0.000135401		0.216	0.431757		0.505	0.000100949		0.446	0.000648053		-0.06	0.999667		0.387	0.00315295		-0.118	0.734662			0.519	5.98335e-05		0.131	0.771836	PF07973,PF01411	PTHR11777,PTHR11777:SF18		6.1.1.7	K01872	GO:0043039,GO:0016876,GO:0005524,GO:0006419,GO:0004813,GO:0000166	AT1G50200.1
orange1.1g001827m.g	NA	NA	NA	NA	NA	NA	NA	NA		NA	NA		NA	NA		NA	NA		NA	NA		NA	NA		NA	NA		NA	NA		NA	NA		NA	NA			NA	NA		NA	NA	PF12719	PTHR14418,PTHR14418:SF5	KOG2025		K06678	GO:0007076,GO:0000796	AT5G37630.1
orange1.1g001829m.g	925	1561	1582	1543	1649	1572	1584	618		-0.581	1.31856e-07		0.756	6.11248e-13		0.775	1.1224e-13		0.019	0.947997		1.349	1.52952e-38		1.357	3.8593e-39		0.008	0.999667		1.32	3.92496e-37		-0.028	0.939529			1.415	8.8914e-43		0.095	0.797291	PF10374,PF10373	PTHR15696,PTHR15696:SF3	KOG2162				AT1G28260.2
orange1.1g001831m.g	600	797	779	850	872	843	826	699		0.221	0.0969954		0.41	0.000666494		0.378	0.00162262		-0.032	0.916696		0.271	0.0220727		0.242	0.0417556		-0.029	0.999667		0.282	0.0160224		0.011	0.97761			0.319	0.00576547		0.037	0.936489	PF00675,PF05193	PTHR11851,PTHR11851:SF153	KOG0959	3.4.21.102			AT5G56730.1
orange1.1g001833m.g	1752	1634	1724	1708	1850	1748	1919	4092		1.225	6.76152e-25		-0.1	0.491655		-0.022	0.889756		0.077	0.795059		-1.23	1.66832e-25		-1.093	1.44913e-20		0.137	0.999667		-1.261	8.0399e-27		-0.03	0.94752			-1.146	1.46009e-22		0.115	0.790652	PF05659,PF04564	PTHR22849,PTHR22849:SF37	KOG4224	6.3.2.19		GO:0016567,GO:0004842	AT1G76390.1
orange1.1g001835m.g	2303	2031	2047	2274	2397	2860	2986	4608		1.001	1.08074e-07		-0.181	0.402251		-0.169	0.429706		0.012	0.982094		-0.689	0.000214681		-0.626	0.000794452		0.063	0.999667		-1.018	2.76493e-08		-0.329	0.344801			-0.943	2.80201e-07		0.076	0.918492	PF08372,PF00168	PTHR10024,PTHR10024:SF225				GO:0005515	AT4G11610.1
orange1.1g001837m.g	12	65	67	50	38	63	51	11		-0.131	0.829464		2.481	2.64734e-12		2.544	2.86919e-13		0.062	0.936754		2.578	6.79351e-14		2.279	7.15946e-11		-0.299	0.999667		2.242	1.78304e-10		-0.336	0.631936			1.859	2.00999e-07		-0.383	0.730831	PF12710,PF00122	PTHR24093,PTHR24093:SF318		3.6.3.5,3.6.3.3	K01534	GO:0046872,GO:0000166	AT4G30110.1
orange1.1g001838m.g	NA	NA	NA	NA	NA	NA	NA	NA		NA	NA		NA	NA		NA	NA		NA	NA		NA	NA		NA	NA		NA	NA		NA	NA		NA	NA			NA	NA		NA	NA	PF03109,PF08263,PF00560,PF13855	PTHR27000,PTHR27000:SF31	KOG1187	2.7.11.1		GO:0005515	AT3G47570.1
orange1.1g001842m.g	NA	NA	NA	NA	NA	NA	NA	NA		NA	NA		NA	NA		NA	NA		NA	NA		NA	NA		NA	NA		NA	NA		NA	NA		NA	NA			NA	NA		NA	NA	PF08263,PF00560,PF13855	PTHR27004,PTHR27004:SF37	KOG0472			GO:0005515	AT1G45616.1
orange1.1g001843m.g	251	339	324	369	405	419	448	302		0.269	0.13426		0.44	0.00729106		0.368	0.0247803		-0.071	0.856407		0.469	0.00216525		0.567	0.00016285		0.098	0.999667		0.29	0.0651846		-0.179	0.61211			0.423	0.00541845		0.132	0.807578	PF13401	PTHR23155,PTHR23155:SF513	KOG4658				AT1G53350.1
orange1.1g001844m.g	472	485	490	494	512	488	528	400		-0.235	0.200898		0.042	0.833881		0.057	0.771688		0.015	0.972626		0.285	0.0836725		0.403	0.0113806		0.119	0.999667		0.304	0.0608185		0.019	0.972188			0.355	0.0261722		0.051	0.935816	PF04130	PTHR19302,PTHR19302:SF33			K16572	GO:0005815,GO:0000922,GO:0000226	AT1G80260.1
orange1.1g001845m.g	2596	1921	2068	1992	2265	2319	2211	3112		0.262	0.129935		-0.434	0.00601184		-0.327	0.0408989		0.106	0.769056		-0.425	0.00559082		-0.493	0.00116445		-0.068	0.999667		-0.644	1.6538e-05		-0.22	0.490036			-0.458	0.00254739		0.186	0.736033	PF02883,PF02296,PF01602	PTHR22780,PTHR22780:SF4			K11824	GO:0030131,GO:0016192,GO:0006886,GO:0030117	AT5G22780.1
orange1.1g001846m.g	80	142	109	184	177	283	178	190		1.24	2.14992e-06		0.824	0.0023753		0.449	0.11576		-0.376	0.500415		0.573	0.0212439		-0.095	0.741396		-0.667	0.232758		-0.038	0.896692		-0.611	0.0915329			-0.101	0.719741		-0.063	0.950537	PF00512,PF02518,PF00072,PF03924	PTHR24423,PTHR24423:SF517	KOG0519	2.7.13.3,3.1.3.16	K14489	GO:0007165,GO:0000155,GO:0000160	AT2G01830.2
orange1.1g001847m.g	2626	1285	1309	1506	1713	1562	1523	2914		0.151	0.348101		-1.03	1.13905e-14		-1.003	4.34207e-14		0.027	0.943164		-0.902	6.39849e-12		-0.936	9.291e-13		-0.034	0.999667		-0.953	3.24633e-13		-0.051	0.912477			-0.767	4.83568e-09		0.186	0.718826	PF07714,PF13426	PTHR24351,PTHR24351:SF29	KOG0610	2.7.11.1		GO:0006468,GO:0004672	AT3G45780.1
orange1.1g001849m.g	1122	949	1200	987	1227	1094	1275	2145		0.937	2.58034e-11		-0.24	0.127334		0.098	0.557819		0.338	0.23508		-0.977	1.56523e-12		-0.752	5.54417e-08		0.225	0.860534		-1.12	4.09391e-16		-0.143	0.698487			-0.807	4.67633e-09		0.313	0.621861		PTHR23155,PTHR23155:SF563					AT3G14460.1
orange1.1g001850m.g	2096	2218	2406	2272	2682	2960	2903	2461		0.232	0.151332		0.083	0.626608		0.199	0.197019		0.117	0.72039		0.267	0.0667265		0.239	0.103568		-0.028	0.999667		-0.115	0.455492		-0.382	0.0556028			0.124	0.419463		0.239	0.711878	PF09261,PF01074,PF07748	PTHR11607,PTHR11607:SF18		3.2.1.24	K01191	GO:0008270,GO:0004553,GO:0005975,GO:0004559,GO:0015923,GO:0006013	AT5G66150.1
orange1.1g001851m.g	1287	1692	1724	1733	1810	1719	1703	1005		-0.356	0.00285937		0.396	0.000511705		0.422	0.000176367		0.027	0.928873		0.772	1.13389e-12		0.76	2.49617e-12		-0.012	0.999667		0.785	3.90473e-13		0.013	0.973135			0.847	3.39065e-15		0.062	0.879874	PF00637,PF00780,PF10366,PF10367	PTHR12894,PTHR12894:SF10				GO:0016192,GO:0006886	AT4G36630.1
orange1.1g001852m.g	80	90	98	87	98	85	79	78		-0.017	0.952831		0.178	0.4583		0.303	0.163863		0.125	0.797439		0.104	0.648505		-0.006	0.980826		-0.11	0.999667		0.156	0.47723		0.051	0.943004			0.318	0.113524		0.162	0.820923	PF14432,PF01535,PF13041	PTHR24015,PTHR24015:SF697					AT1G16480.1
orange1.1g001858m.g	255	493	315	408	392	338	293	127		-1.015	3.06081e-07		0.949	3.40133e-07		0.304	0.135217		-0.645	0.0234168		1.419	6.6504e-14		1.215	1.76662e-10		-0.204	0.999667		1.692	1.7405e-19		0.273	0.47436			1.633	2.34294e-18		-0.059	0.936489	PF00560,PF08263,PF13855,PF07714	PTHR27000,PTHR27000:SF114	KOG1187	2.7.11.1		GO:0005515,GO:0006468,GO:0004672	AT3G47570.1
orange1.1g001859m.g	6465	5864	6033	6175	6485	6015	6192	6331		-0.03	0.842623		-0.141	0.259239		-0.1	0.434191		0.041	0.887132		-0.074	0.552974		-0.032	0.804448		0.042	0.999667		-0.036	0.77899		0.038	0.919559			0.035	0.789074		0.071	0.867109	PF13646,PF01851	PTHR10943,PTHR10943:SF3			K03032		AT2G32730.1
orange1.1g001860m.g	24	29	25	29	28	31	44	38		0.714	0.0620058		0.318	0.452754		0.094	0.836158		-0.224	0.797078		-0.317	0.38068		0.194	0.587345		0.51	0.867585		-0.443	0.207848		-0.126	0.914724			-0.488	0.154306		-0.045	0.978365	PF00931	PTHR23155,PTHR23155:SF554	KOG4658			GO:0043531	AT4G27190.1
orange1.1g001863m.g	2746	3250	3409	3230	3487	3201	2988	2972		0.115	0.515702		0.244	0.113867		0.313	0.0361432		0.068	0.85049		0.106	0.503517		0.007	0.96449		-0.098	0.999667		0.12	0.441393		0.014	0.97761			0.23	0.119384		0.111	0.832582	PF00694,PF00330	PTHR11670,PTHR11670:SF37		4.2.1.3	K01681	GO:0008152	AT2G05710.1
orange1.1g001867m.g	611	827	671	665	875	1134	1237	730		0.258	0.217195		0.439	0.0200255		0.137	0.513097		-0.302	0.423788		0.631	0.000378496		0.76	1.50265e-05		0.129	0.999667		-0.136	0.492997		-0.766	0.000283996			0.26	0.16457		0.395	0.619378	PF00560,PF08263,PF00069	PTHR27000,PTHR27000:SF219	KOG1187	2.7.11.1		GO:0005515,GO:0006468,GO:0005524,GO:0004672	AT1G28440.1
orange1.1g001872m.g	3314	2942	3288	3094	3498	3208	3373	3246		-0.029	0.886669		-0.171	0.311015		-0.011	0.955347		0.16	0.634245		-0.017	0.924012		0.055	0.750858		0.073	0.999667		-0.069	0.683661		-0.052	0.918038			0.107	0.514338		0.177	0.741718	PF00076,PF14570	PTHR12603,PTHR12603:SF3	KOG2068		K10643	GO:0003676	AT5G60170.2
orange1.1g001876m.g	3738	2983	3285	3127	3580	3367	3643	4617		0.305	0.0746061		-0.325	0.0456398		-0.186	0.274754		0.139	0.692567		-0.456	0.0029699		-0.342	0.0287821		0.115	0.999667		-0.562	0.000204185		-0.106	0.810719			-0.367	0.0177006		0.195	0.730831		PTHR34536,PTHR34536:SF2					AT5G52530.3
orange1.1g001877m.g	3944	3197	2906	3130	3146	3293	3010	4128		0.066	0.654632		-0.303	0.0116102		-0.44	0.000154641		-0.137	0.590946		-0.325	0.00505204		-0.455	6.4816e-05		-0.13	0.999667		-0.399	0.000476629		-0.074	0.82892			-0.392	0.00060421		0.007	0.98976	PF00690,PF13246,PF00689,PF00122	PTHR24093,PTHR24093:SF353		3.6.3.8,3.6.3.35	K05853	GO:0046872,GO:0000166	AT1G10130.1
orange1.1g001878m.g	2610	1977	2247	2182	2405	2274	2302	3015		0.209	0.24593		-0.4	0.0126184		-0.216	0.200019		0.184	0.586231		-0.408	0.0087314		-0.389	0.0123835		0.018	0.999667		-0.466	0.00238586		-0.059	0.909965			-0.327	0.0370184		0.139	0.798084	PF00397,PF01846	PTHR11864,PTHR11864:SF21	KOG0152		K12821	GO:0005515	AT1G44910.1
orange1.1g001879m.g	1818	1972	2224	1985	2179	2616	2695	2226		0.292	0.0284966		0.117	0.406133		0.291	0.02177		0.174	0.508693		0.232	0.0642142		0.276	0.0255791		0.044	0.999667		-0.165	0.197436		-0.398	0.0120528			-0.031	0.82895		0.135	0.751945	PF00343	PTHR11468,PTHR11468:SF8		2.4.1.1	K00688	GO:0008184,GO:0005975	AT3G29320.1
orange1.1g001882m.g	2359	1984	2094	1730	1810	1620	1748	2786		0.24	0.0590242		-0.249	0.0415026		-0.171	0.171282		0.078	0.777101		-0.784	2.15008e-12		-0.671	1.88506e-09		0.113	0.999667		-0.688	6.81864e-10		0.096	0.758163			-0.622	2.4455e-08		0.066	0.878771		PTHR12444,PTHR12444:SF2	KOG1877				AT1G05960.1
orange1.1g001884m.g	430	351	355	307	323	297	290	397		-0.116	0.415507		-0.293	0.0208806		-0.275	0.0271479		0.018	0.957924		-0.418	0.000498568		-0.453	0.000141816		-0.035	0.999667		-0.37	0.00197151		0.048	0.90746			-0.296	0.0128779		0.074	0.871141	PF00226,PF11926	PTHR24078,PTHR24078:SF224					AT5G18750.1
orange1.1g001889m.g	17	28	18	34	38	43	47	40		1.274	4.82979e-05		0.724	0.0442457		0.079	0.861821		-0.645	0.347109		0.075	0.807898		0.198	0.484406		0.123	0.999667		-0.251	0.390213		-0.326	0.601887			-0.102	0.729086		0.148	0.882479	PF13676,PF00931	PTHR11017,PTHR11017:SF174	KOG4658			GO:0007165,GO:0005515,GO:0043531	AT4G12010.1
orange1.1g001893m.g	2032	1897	1934	2031	2197	2124	2151	2280		0.167	0.212799		-0.098	0.467964		-0.07	0.606013		0.027	0.930127		-0.102	0.417081		-0.084	0.512458		0.019	0.999667		-0.167	0.167567		-0.064	0.859267			-0.053	0.681839		0.113	0.776074	PF00628,PF16135	PTHR24098,PTHR24098:SF5		2.3.1.48		GO:0005515	AT2G36720.1
orange1.1g001895m.g	2906	2518	2937	2930	3162	3162	3197	3127		0.107	0.588769		-0.206	0.238087		0.016	0.936857		0.222	0.512459		0.015	0.936167		0.032	0.865222		0.016	0.999667		-0.094	0.591084		-0.109	0.808819			0.016	0.932054		0.11	0.848855	PF07646,PF13418,PF00149	PTHR11668,PTHR11668:SF243	KOG0374	3.1.3.16		GO:0005515,GO:0016787	AT2G27210.1
orange1.1g001896m.g	2930	2590	3145	2593	2674	2543	2643	4180		0.513	5.54944e-05		-0.177	0.198703		0.103	0.473188		0.28	0.257098		-0.718	3.27133e-09		-0.662	5.03661e-08		0.056	0.999667		-0.688	1.30272e-08		0.03	0.948646			-0.645	1.03518e-07		0.044	0.930421	PF12710,PF00403,PF00122	PTHR24093,PTHR24093:SF360		3.6.3.54	K17686	GO:0046872,GO:0030001,GO:0000166	AT5G44790.1
orange1.1g001897m.g	293	436	419	496	472	470	468	265		-0.145	0.368212		0.571	1.49801e-05		0.52	7.18487e-05		-0.051	0.879869		0.83	3.64927e-11		0.816	7.16687e-11		-0.014	0.999667		0.904	3.53276e-13		0.074	0.847213			0.831	1.86785e-11		-0.073	0.876416	PF00931	PTHR23155,PTHR23155:SF442	KOG4658			GO:0043531	AT4G27190.1
orange1.1g001899m.g	1102	1553	1590	1924	1944	1832	1893	1214		0.141	0.369397		0.496	0.00016017		0.53	4.67374e-05		0.034	0.92158		0.595	2.61719e-06		0.641	3.62339e-07		0.046	0.999667		0.665	1.17855e-07		0.07	0.860918			0.679	5.96599e-08		0.014	0.983667	PF01513	PTHR20275,PTHR20275:SF6	KOG2178	2.7.1.23	K00858	GO:0008152,GO:0006741,GO:0003951	AT1G21640.1
orange1.1g001900m.g	20492	17223	19042	15037	18499	16624	17319	24145		0.237	0.126885		-0.251	0.0872548		-0.106	0.500951		0.145	0.635777		-0.539	6.40111e-05		-0.479	0.000400325		0.059	0.999667		-0.683	2.8285e-07		-0.145	0.669996			-0.384	0.00492439		0.299	0.621861	PF01326	PTHR22931,PTHR22931:SF1		2.7.9.4	K08244	GO:0016310,GO:0016301,GO:0005524	AT1G10760.1
orange1.1g001908m.g	NA	NA	NA	NA	NA	NA	NA	NA		NA	NA		NA	NA		NA	NA		NA	NA		NA	NA		NA	NA		NA	NA		NA	NA		NA	NA			NA	NA		NA	NA	PF08263,PF00069	PTHR27000,PTHR27000:SF114	KOG1187	2.7.11.1		GO:0006468,GO:0005524,GO:0004672	AT3G47570.1
orange1.1g001909m.g	NA	NA	NA	NA	NA	NA	NA	NA		NA	NA		NA	NA		NA	NA		NA	NA		NA	NA		NA	NA		NA	NA		NA	NA		NA	NA			NA	NA		NA	NA	PF11145	PTHR33389,PTHR33389:SF4					AT1G52780.1
orange1.1g001911m.g	220	159	175	169	185	188	189	156		-0.489	0.00406349		-0.461	0.00675167		-0.321	0.058144		0.14	0.716526		0.266	0.117497		0.28	0.0949433		0.014	0.999667		0.109	0.549677		-0.157	0.708952			0.239	0.151611		0.131	0.825614	PF01535,PF13041	PTHR24015,PTHR24015:SF430					AT1G06710.1
orange1.1g001912m.g	46	45	47	50	48	52	50	44		-0.063	0.856326		-0.014	0.968455		0.025	0.941209		0.039	0.957861		0.277	0.303909		0.207	0.449968		-0.069	0.999667		0.184	0.506654		-0.092	0.913028			0.143	0.602905		-0.041	0.971399	PF04851,PF00271	PTHR10799,PTHR10799:SF741		3.6.4.12		GO:0016787,GO:0005524,GO:0003677	AT5G07810.1
orange1.1g001917m.g	11797	16642	18559	15486	17240	16249	17107	11720		-0.009	0.961106		0.497	0.000172032		0.654	4.71904e-07		0.157	0.584016		0.471	0.000289768		0.545	2.38227e-05		0.074	0.999667		0.402	0.002086		-0.069	0.867346			0.557	1.5097e-05		0.155	0.741026	PF00694,PF00330	PTHR11670,PTHR11670:SF37		4.2.1.3	K01681	GO:0008152	AT2G05710.1
orange1.1g001919m.g	NA	NA	NA	NA	NA	NA	NA	NA		NA	NA		NA	NA		NA	NA		NA	NA		NA	NA		NA	NA		NA	NA		NA	NA		NA	NA			NA	NA		NA	NA		PTHR32472,PTHR32472:SF11					AT4G23440.1
orange1.1g001920m.g	1977	1791	1981	1853	1995	2081	2029	2448		0.309	0.0146706		-0.141	0.289927		0.004	0.98039		0.144	0.57659		-0.236	0.0513154		-0.271	0.0232533		-0.036	0.999667		-0.401	0.0005702		-0.166	0.508415			-0.295	0.0125215		0.106	0.798084	PF04096	PTHR23198,PTHR23198:SF4	KOG0845		K14297	GO:0006810,GO:0005643	AT1G10390.1
orange1.1g001921m.g	3263	2282	2561	2588	2996	2867	2973	3388		0.055	0.763413		-0.515	0.000213764		-0.349	0.0140316		0.166	0.583133		-0.242	0.0896989		-0.189	0.193135		0.053	0.999667		-0.389	0.00461873		-0.147	0.66503			-0.178	0.219165		0.211	0.712388	PF00076,PF14570	PTHR12603,PTHR12603:SF3	KOG2068		K10643	GO:0003676	AT3G45630.1
orange1.1g001922m.g	NA	NA	NA	NA	NA	NA	NA	NA		NA	NA		NA	NA		NA	NA		NA	NA		NA	NA		NA	NA		NA	NA		NA	NA		NA	NA			NA	NA		NA	NA	PF08263,PF00560,PF13855,PF07714	PTHR27000,PTHR27000:SF3	KOG1187	2.7.11.1		GO:0005515,GO:0006468,GO:0004672	AT5G65700.1
orange1.1g001927m.g	582	512	493	456	523	538	495	465		-0.318	0.0584098		-0.18	0.291844		-0.238	0.146528		-0.057	0.883967		0.202	0.20929		0.087	0.609656		-0.115	0.999667		-0.032	0.85844		-0.234	0.442903			0.166	0.301501		0.198	0.726906	PF14648,PF14647	PTHR28441,PTHR28441:SF1					AT1G35220.1
orange1.1g001939m.g	863	582	653	751	790	673	698	759		-0.183	0.179996		-0.566	2.81012e-06		-0.402	0.000933844		0.165	0.537538		-0.173	0.170152		-0.121	0.348957		0.052	0.999667		-0.016	0.909671		0.157	0.553922			0.057	0.667291		0.074	0.870372	PF10509,PF00288,PF13528	PTHR10457,PTHR10457:SF12	KOG0631	2.7.1.46	K12446	GO:0005524	AT4G16130.1
orange1.1g001942m.g	141	90	91	92	136	162	131	269		0.934	0.121262		-0.638	0.288434		-0.625	0.292917		0.013	0.994454		-0.733	0.189963		-1.031	0.0599197		-0.298	0.999667		-1.554	0.00399281		-0.821	0.443674			-0.982	0.0720906		0.572	0.758397		PTHR37079,PTHR37079:SF2		2.7.11.1			AT3G48190.1
orange1.1g001952m.g	138	170	143	139	147	137	132	152		0.152	0.455652		0.312	0.0868696		0.062	0.767669		-0.25	0.485259		-0.181	0.31432		-0.211	0.230932		-0.03	0.999667		-0.134	0.459224		0.047	0.937034			-0.06	0.746713		0.074	0.907688	PF07714,PF00069	PTHR24351,PTHR24351:SF92		2.7.11.1		GO:0006468,GO:0004672,GO:0005524	AT3G52890.1
orange1.1g001953m.g	825	442	467	345	449	355	381	745		-0.145	0.345389		-0.898	5.83717e-12		-0.817	2.25189e-10		0.08	0.807843		-1.079	5.73501e-17		-0.968	3.68026e-14		0.111	0.999667		-1.111	4.65746e-18		-0.032	0.951503			-0.734	6.83165e-09		0.377	0.30094	PF13713,PF01363,PF08381,PF00415	PTHR22870,PTHR22870:SF219	KOG1427			GO:0046872	AT1G69710.1
orange1.1g001954m.g	501	631	717	388	493	443	464	304		-0.719	2.57441e-05		0.337	0.0545774		0.519	0.00183481		0.182	0.615715		0.542	0.00127175		0.614	0.000214516		0.073	0.999667		0.352	0.0405301		-0.189	0.636767			0.698	2.01261e-05		0.345	0.645801	PF16487,PF16488,PF08699,PF16486,PF02170,PF02171	PTHR22891,PTHR22891:SF45			K11593	GO:0005515,GO:0003676	AT5G43810.1
orange1.1g001955m.g	327	398	380	441	445	473	440	213		-0.618	0.000104208		0.284	0.0808666		0.217	0.186711		-0.067	0.860284		1.154	4.00526e-15		1.046	1.24111e-12		-0.108	0.999667		1.045	1.26304e-12		-0.109	0.792455			1.06	3.95772e-13		0.015	0.984979	PF13855,PF00931	PTHR23155,PTHR23155:SF563	KOG4658			GO:0005515,GO:0043531	AT3G14460.1
orange1.1g001962m.g	2447	2091	2195	2240	2460	2300	2148	1951		-0.326	0.0248331		-0.226	0.118603		-0.156	0.292665		0.07	0.835709		0.236	0.0890273		0.138	0.338281		-0.098	0.999667		0.199	0.153688		-0.037	0.937929			0.334	0.0131035		0.135	0.768937		PTHR36029,PTHR36029:SF1					AT3G01780.1
orange1.1g001964m.g	1091	1207	1178	1154	1284	1231	1262	1278		0.229	0.165647		0.148	0.369024		0.112	0.503953		-0.037	0.924123		-0.059	0.722188		-0.019	0.912644		0.04	0.999667		-0.147	0.343602		-0.088	0.840213			0.006	0.97057		0.153	0.759798	PF05664	PTHR31280,PTHR31280:SF4					AT2G25800.1
orange1.1g001965m.g	3008	2468	2409	2405	2443	2426	2294	3298		0.133	0.418043		-0.285	0.0493387		-0.32	0.0242174		-0.035	0.923027		-0.444	0.00108473		-0.524	0.000101518		-0.08	0.999667		-0.456	0.00075028		-0.011	0.980513			-0.433	0.0013708		0.022	0.97255	PF03144,PF00679,PF03764,PF16004,PF00009	PTHR23115,PTHR23115:SF5		3.6.5.3	K12852	GO:0005525	AT1G06220.1
orange1.1g001966m.g	699	559	610	592	680	637	610	529		-0.4	0.00812496		-0.321	0.032332		-0.194	0.210117		0.128	0.696997		0.259	0.0780474		0.204	0.171591		-0.055	0.999667		0.164	0.277939		-0.095	0.817339			0.36	0.0110068		0.196	0.715743	PF01535,PF12854,PF13041	PTHR24015			K17964		AT5G61990.1
orange1.1g001968m.g	1925	1244	1202	1182	1172	1275	1192	2476		0.363	0.000464902		-0.629	3.98677e-10		-0.679	9.74239e-12		-0.05	0.851197		-0.958	6.70817e-23		-1.054	1.79705e-27		-0.096	0.999667		-1.067	3.7776e-28		-0.109	0.670543			-1.079	5.18435e-29		-0.012	0.982745	PF08389	PTHR15952			K14288		AT1G72560.2
orange1.1g001969m.g	2220	2571	3374	3108	3506	2935	2941	1929		-0.202	0.211148		0.213	0.162426		0.605	1.2365e-05		0.392	0.104488		0.606	8.92755e-06		0.608	8.24413e-06		0.002	0.999667		0.688	3.74903e-07		0.081	0.847265			0.861	1.40882e-10		0.174	0.730849	PF02362,PF06507	PTHR31384,PTHR31384:SF9				GO:0003677,GO:0009725,GO:0006355,GO:0005634	AT5G20730.2
orange1.1g001970m.g	1261	1147	1286	1327	1403	1360	1402	1428		0.181	0.182226		-0.136	0.310232		0.029	0.844205		0.165	0.519853		-0.071	0.590753		-0.027	0.84556		0.044	0.999667		-0.106	0.406154		-0.035	0.933004			-0.027	0.844743		0.079	0.852349	PF01805,PF07713	PTHR13384,PTHR13384:SF19	KOG2138		K13123	GO:0006396,GO:0003723	AT5G23080.1
orange1.1g001971m.g	3997	2898	2900	3165	3233	3176	3159	5689		0.509	9.01108e-06		-0.464	5.17436e-05		-0.462	5.03453e-05		0.001	0.998094		-0.841	1.61384e-14		-0.849	9.0437e-15		-0.007	0.999667		-0.846	1.00128e-14		-0.005	0.989405			-0.816	8.28555e-14		0.03	0.94793	PF03110	PTHR31251,PTHR31251:SF8				GO:0005634,GO:0003677	AT3G60030.1
orange1.1g001973m.g	880	725	696	630	713	705	684	819		-0.103	0.605382		-0.278	0.106068		-0.338	0.0429465		-0.059	0.885136		-0.216	0.200156		-0.258	0.118485		-0.043	0.999667		-0.381	0.0177471		-0.165	0.680054			-0.2	0.232172		0.181	0.750251	PF01116,PF03446,PF17042,PF14833,PF07005	PTHR22981,PTHR22981:SF27	KOG0409	1.1.1.291		GO:0016832,GO:0008270,GO:0005975,GO:0055114,GO:0004616,GO:0051287	AT1G18270.2
orange1.1g001974m.g	689	541	615	588	629	531	506	1183		0.782	2.71154e-08		-0.348	0.0220442		-0.162	0.312873		0.186	0.555786		-1.163	3.05353e-17		-1.229	3.67594e-19		-0.066	0.999667		-1.009	1.63769e-13		0.154	0.670865			-0.912	2.09548e-11		0.097	0.852309	PF08263,PF13855,PF00069	PTHR27000,PTHR27000:SF114	KOG1187	2.7.11.1		GO:0005515,GO:0006468,GO:0005524,GO:0004672	AT3G47570.1
orange1.1g001975m.g	3287	2581	2822	2361	2848	2545	2758	4018		0.29	0.0941313		-0.348	0.0321765		-0.219	0.191492		0.129	0.717085		-0.66	1.37734e-05		-0.543	0.000380496		0.117	0.999667		-0.767	3.41508e-07		-0.107	0.809327			-0.497	0.00116639		0.27	0.711878	PF00076,PF04059	PTHR24012,PTHR24012:SF390	KOG4660			GO:0003676	AT5G61960.1
orange1.1g001978m.g	1695	1449	1547	1385	1493	1451	1497	1731		0.031	0.876776		-0.225	0.170776		-0.13	0.445093		0.094	0.793171		-0.256	0.0998945		-0.209	0.183718		0.047	0.999667		-0.321	0.0340292		-0.066	0.89344			-0.214	0.170393		0.108	0.846591	PF00637,PF05131	PTHR23323,PTHR23323:SF26				GO:0016192,GO:0006886	AT1G12470.1
orange1.1g001979m.g	NA	NA	NA	NA	NA	NA	NA	NA		NA	NA		NA	NA		NA	NA		NA	NA		NA	NA		NA	NA		NA	NA		NA	NA		NA	NA			NA	NA		NA	NA	PF05729	PTHR11017,PTHR11017:SF169	KOG4658				AT5G17680.1
orange1.1g001984m.g	989	475	399	476	470	443	410	901		-0.134	0.390124		-1.058	4.33379e-16		-1.309	4.94054e-24		-0.251	0.381364		-1.032	8.76455e-16		-1.139	5.89751e-19		-0.107	0.999667		-0.921	4.99315e-13		0.111	0.76275			-0.941	1.00841e-13		-0.02	0.975864	PF12710,PF00403,PF00122	PTHR24093,PTHR24093:SF315		3.6.3.4	K17686	GO:0046872,GO:0030001,GO:0000166	AT1G63440.1
orange1.1g001988m.g	29	20	31	66	67	48	67	37		0.338	0.312154		-0.563	0.112831		0.089	0.807978		0.652	0.326232		0.382	0.162384		0.899	0.000221014		0.517	0.536602		0.85	0.0005507		0.468	0.268736			0.87	0.00028935		0.021	0.987051	PF08263,PF00560,PF00069,PF13855	PTHR27000,PTHR27000:SF31	KOG1187	2.7.11.1		GO:0005515,GO:0006468,GO:0005524,GO:0004672	AT3G47570.1
orange1.1g001995m.g	1267	534	767	564	602	372	372	889		-0.51	0.0120291		-1.247	4.19879e-11		-0.723	0.000153242		0.524	0.123546		-1.266	1.89504e-11		-1.255	2.33632e-11		0.011	0.999667		-0.657	0.00052051		0.609	0.0184161			-0.563	0.00305677		0.094	0.897393	PF00931	PTHR23155,PTHR23155:SF494	KOG4658			GO:0043531	AT3G14470.1
orange1.1g001998m.g	120	95	108	97	120	105	98	76		-0.653	0.0278607		-0.337	0.268649		-0.15	0.637328		0.187	0.773825		0.456	0.110554		0.358	0.2178		-0.098	0.999667		0.342	0.239229		-0.114	0.897953			0.651	0.0168822		0.309	0.747284	PF00931	PTHR23155,PTHR23155:SF494	KOG4658			GO:0043531	AT3G14470.1
orange1.1g001999m.g	57	78	67	77	92	103	101	53		-0.089	0.774437		0.475	0.0517909		0.235	0.364543		-0.239	0.634724		0.957	6.68643e-06		0.916	1.64324e-05		-0.042	0.999667		0.534	0.0179834		-0.424	0.229767			0.775	0.000273021		0.241	0.747284	PF00931	PTHR23155,PTHR23155:SF643	KOG4658		K13459	GO:0043531	AT1G61180.2
orange1.1g002002m.g	NA	NA	NA	NA	NA	NA	NA	NA		NA	NA		NA	NA		NA	NA		NA	NA		NA	NA		NA	NA		NA	NA		NA	NA		NA	NA			NA	NA		NA	NA	PF00168,PF08372	PTHR10024,PTHR10024:SF172				GO:0005515	AT3G03680.1
orange1.1g002006m.g	3232	2913	3299	3125	3602	3298	3427	3039		-0.088	0.661931		-0.149	0.410146		0.03	0.881536		0.179	0.610652		0.117	0.502181		0.173	0.305438		0.056	0.999667		0.04	0.82411		-0.077	0.880547			0.245	0.134051		0.205	0.726906	PF02209,PF00626	PTHR11977,PTHR11977:SF46			K05761	GO:0007010,GO:0003779	AT2G41740.1
orange1.1g002010m.g	NA	NA	NA	NA	NA	NA	NA	NA		NA	NA		NA	NA		NA	NA		NA	NA		NA	NA		NA	NA		NA	NA		NA	NA		NA	NA			NA	NA		NA	NA	PF08263,PF13855,PF00069	PTHR27000,PTHR27000:SF165	KOG1187	2.7.11.1,2.7.10.2		GO:0005515,GO:0006468,GO:0005524,GO:0004672	AT1G75820.1
orange1.1g002011m.g	874	752	762	784	826	827	817	861		-0.019	0.912529		-0.216	0.120057		-0.195	0.156321		0.021	0.952797		-0.061	0.674806		-0.074	0.602362		-0.014	0.999667		-0.137	0.311453		-0.076	0.843276			-0.061	0.668204		0.076	0.87322	PF04987	PTHR12250			K05285	GO:0016740,GO:0006506,GO:0005789	AT3G01380.1
orange1.1g002012m.g	1558	1786	1693	1983	2014	2079	2017	1647		0.08	0.546607		0.198	0.0855178		0.121	0.311866		-0.077	0.761255		0.335	0.00159875		0.293	0.00609275		-0.042	0.999667		0.268	0.0120084		-0.066	0.833389			0.29	0.00629987		0.022	0.962934	PF07728,PF10431,PF00004,PF02861	PTHR11638,PTHR11638:SF86			K03695	GO:0016887,GO:0005524,GO:0019538	AT2G25140.1
orange1.1g002015m.g	183	314	336	356	426	489	512	230		0.337	0.0503462		0.791	2.54709e-07		0.885	3.63516e-09		0.094	0.79024		1.091	7.99461e-15		1.156	1.17849e-16		0.065	0.999667		0.633	1.20047e-05		-0.458	0.0138023			0.889	2.47386e-10		0.256	0.711878	PF01799,PF01315,PF02738	PTHR11908,PTHR11908:SF98		1.2.3.1		GO:0055114,GO:0046872,GO:0016491	AT1G04580.1
orange1.1g002016m.g	1691	1963	1881	1861	1870	1765	1815	1618		-0.063	0.681818		0.216	0.0939791		0.154	0.241667		-0.062	0.837643		0.125	0.333778		0.165	0.190366		0.04	0.999667		0.201	0.102964		0.076	0.82852			0.208	0.090122		0.007	0.989986	PF13360,PF07774	PTHR21573,PTHR21573:SF0				GO:0072546	AT5G11560.1
orange1.1g002018m.g	1496	908	966	1052	1096	1025	1085	1212		-0.303	0.0659429		-0.719	1.32029e-06		-0.63	2.26592e-05		0.089	0.806878		-0.241	0.121797		-0.16	0.317578		0.081	0.999667		-0.204	0.192028		0.037	0.946067			-0.145	0.36454		0.059	0.919604	PF01235,PF03522	PTHR11827,PTHR11827:SF68			K14427	GO:0032328,GO:0016020,GO:0015655,GO:0006814,GO:0006811,GO:0005215	AT1G30450.1
orange1.1g002019m.g	1115	993	963	944	1051	1051	1017	1412		0.342	0.0318172		-0.166	0.317682		-0.21	0.188967		-0.044	0.908633		-0.429	0.00340644		-0.472	0.00114253		-0.044	0.999667		-0.581	5.1411e-05		-0.153	0.67859			-0.427	0.00325117		0.154	0.760145	PF14700,PF00940	PTHR10102,PTHR10102:SF3		2.7.7.6	K10908	GO:0006351,GO:0003899,GO:0003677	AT1G68990.1
orange1.1g002020m.g	NA	NA	NA	NA	NA	NA	NA	NA		NA	NA		NA	NA		NA	NA		NA	NA		NA	NA		NA	NA		NA	NA		NA	NA		NA	NA			NA	NA		NA	NA	PF14569,PF03552	PTHR13301,PTHR13301:SF31		2.4.1.12	K10999	GO:0030244,GO:0016760,GO:0016020	AT4G18780.1
orange1.1g002021m.g	NA	NA	NA	NA	NA	NA	NA	NA		NA	NA		NA	NA		NA	NA		NA	NA		NA	NA		NA	NA		NA	NA		NA	NA		NA	NA			NA	NA		NA	NA	PF08263,PF00560,PF07714,PF13855	PTHR27000,PTHR27000:SF31	KOG1187	2.7.11.1		GO:0005515,GO:0006468,GO:0004672	AT3G47570.1
orange1.1g002024m.g	182	187	169	225	232	177	226	107		-0.754	0.00140683		0.038	0.891982		-0.102	0.70079		-0.141	0.792383		0.72	0.0013858		1.069	9.46836e-07		0.349	0.844169		1.06	1.17642e-06		0.34	0.43116			1.104	3.32255e-07		0.044	0.962934	PF13855,PF00931	PTHR23155,PTHR23155:SF554	KOG1947,KOG0617			GO:0005515,GO:0043531	AT4G27190.1
orange1.1g002026m.g	1176	937	1079	942	1133	1008	1041	1221		0.057	0.766379		-0.325	0.033065		-0.122	0.458033		0.203	0.514427		-0.277	0.061918		-0.232	0.121298		0.045	0.999667		-0.375	0.00942964		-0.098	0.816186			-0.109	0.487326		0.266	0.711878	PF00397,PF01846	PTHR15377,PTHR15377:SF3	KOG0155		K12824	GO:0005515	AT3G19840.1
orange1.1g002027m.g	3017	2628	2785	2391	2625	2444	2526	2967		-0.023	0.886669		-0.198	0.12478		-0.114	0.395693		0.084	0.765629		-0.281	0.020128		-0.232	0.0578371		0.049	0.999667		-0.311	0.0091467		-0.03	0.943768			-0.177	0.154306		0.135	0.750251	PF00686,PF02446	PTHR32518,PTHR32518:SF3		2.4.1.25	K00705	GO:2001070,GO:0005975,GO:0004134	AT2G40840.1
orange1.1g002030m.g	645	679	668	749	723	731	734	968		0.587	0.000124945		0.075	0.680982		0.051	0.781552		-0.023	0.954058		-0.408	0.00634951		-0.402	0.00705484		0.006	0.999667		-0.37	0.0132292		0.038	0.943025			-0.421	0.00431767		-0.052	0.930421	PF05664	PTHR31280,PTHR31280:SF7					AT2G20010.2
orange1.1g002031m.g	7524	6282	6872	6164	6712	6242	6618	14413		0.938	2.55044e-13		-0.26	0.0617461		-0.131	0.375463		0.13	0.661715		-1.208	1.03488e-21		-1.123	5.46021e-19		0.085	0.999667		-1.226	2.17508e-22		-0.018	0.970361			-1.103	1.9646e-18		0.123	0.790652	PF03109,PF00144	PTHR10566,PTHR10566:SF84	KOG1235	3.1.1.1	K08869		AT5G24810.1
orange1.1g002032m.g	64	46	56	53	50	49	50	78		0.299	0.28118		-0.457	0.101016		-0.178	0.532145		0.279	0.634164		-0.713	0.00340304		-0.678	0.00491378		0.035	0.999667		-0.57	0.0179756		0.143	0.856839			-0.655	0.005406		-0.085	0.932217		PTHR23196					AT4G03130.1
orange1.1g002036m.g	3180	2782	2822	2886	2989	2947	2915	3599		0.179	0.236527		-0.193	0.176091		-0.172	0.225958		0.02	0.953316		-0.288	0.0292127		-0.304	0.02088		-0.016	0.999667		-0.319	0.0145665		-0.031	0.948779			-0.268	0.0423137		0.051	0.920408	PF09261,PF07748,PF01074	PTHR11607,PTHR11607:SF36		3.2.1.24	K01191	GO:0008270,GO:0004553,GO:0015923,GO:0006013,GO:0005975,GO:0004559	AT5G13980.1
orange1.1g002041m.g	1674	1223	1285	1298	1291	1244	1243	1764		0.076	0.54275		-0.452	9.75791e-06		-0.381	0.000195029		0.071	0.770359		-0.505	3.33817e-07		-0.505	3.03643e-07		0	1		-0.442	7.6864e-06		0.063	0.838888			-0.451	4.63437e-06		-0.008	0.988145	PF08389	PTHR12363,PTHR12363:SF32	KOG2081		K15436		AT5G62600.1
orange1.1g002043m.g	4853	2066	2123	1881	1941	2053	2012	6487		0.419	3.76351e-05		-1.232	2.62629e-36		-1.192	2.32945e-34		0.04	0.880699		-1.662	1.6793e-65		-1.689	1.20672e-67		-0.026	0.999667		-1.786	5.29489e-75		-0.124	0.601633			-1.741	5.31546e-72		0.045	0.909963	PF12937,PF13621	PTHR12480,PTHR12480:SF5	KOG2130			GO:0005515	AT1G78280.1
orange1.1g002044m.g	9	14	13	19	21	28	18	10		0.356	0.599056		0.722	0.226761		0.628	0.287475		-0.094	0.94572		1.42	0.00215775		0.783	0.116481		-0.637	0.910256		0.848	0.084777		-0.571	0.552047			0.979	0.0397053		0.131	0.941602	PF00931	PTHR23155,PTHR23155:SF494	KOG4658			GO:0043531	AT3G14470.1
orange1.1g002048m.g	1609	1440	1484	1419	1524	1550	1515	1658		0.045	0.79771		-0.159	0.279216		-0.115	0.44129		0.044	0.898288		-0.101	0.484921		-0.131	0.353079		-0.03	0.999667		-0.225	0.0958985		-0.124	0.717892			-0.122	0.386424		0.103	0.830077	PF03810,PF08506,PF03378	PTHR10997,PTHR10997:SF8			K18423	GO:0008536,GO:0006886,GO:0005515	AT2G46520.1
orange1.1g002054m.g	583	801	777	683	710	740	691	722		0.312	0.0280865		0.461	0.000502799		0.417	0.00161095		-0.044	0.89677		0.035	0.82023		-0.065	0.656236		-0.1	0.999667		-0.081	0.573701		-0.115	0.735821			-0.026	0.861283		0.055	0.914183	PF00575,PF03726,PF03725,PF01138	PTHR11252,PTHR11252:SF3		2.7.7.8	K00962	GO:0003676,GO:0006396,GO:0003723,GO:0000175,GO:0006402,GO:0004654	AT5G14580.1
orange1.1g002055m.g	95	85	88	127	162	189	267	47		-1.036	0.000119236		-0.166	0.581921		-0.107	0.722478		0.059	0.931496		2.022	1.19428e-16		2.519	1.48919e-25		0.497	0.50722		1.451	5.85331e-09		-0.571	0.103598			1.805	1.19379e-13		0.354	0.712606	PF08263,PF00560,PF13855	PTHR27004	KOG0472	2.7.11.1		GO:0005515	AT2G34930.1
orange1.1g002057m.g	NA	NA	NA	NA	NA	NA	NA	NA		NA	NA		NA	NA		NA	NA		NA	NA		NA	NA		NA	NA		NA	NA		NA	NA		NA	NA			NA	NA		NA	NA	PF00630	PTHR38537					AT5G49150.1
orange1.1g002059m.g	1032	760	722	724	800	860	804	1262		0.292	0.0351036		-0.438	0.000830996		-0.512	6.95173e-05		-0.074	0.814456		-0.555	8.70455e-06		-0.652	1.39592e-07		-0.097	0.999667		-0.802	7.77084e-11		-0.247	0.274404			-0.658	8.76664e-08		0.144	0.750997	PF13934	PTHR10044,PTHR10044:SF129			K16278		AT2G39810.1
orange1.1g002062m.g	329	522	629	820	984	1160	1266	710		1.114	2.52132e-18		0.669	5.19299e-07		0.939	3.21101e-13		0.27	0.30395		0.709	3.9485e-09		0.835	2.77482e-12		0.125	0.999667		0.208	0.108162		-0.501	0.000702837			0.47	0.000118979		0.262	0.62968	PF04434,PF10551,PF03101	PTHR31669,PTHR31669:SF63				GO:0008270,GO:0006355	AT4G38180.1
orange1.1g002063m.g	477	625	581	838	840	998	898	570		0.256	0.0762856		0.392	0.00336442		0.287	0.0342324		-0.105	0.725407		0.808	2.97174e-11		0.656	8.36414e-08		-0.152	0.999667		0.558	6.10172e-06		-0.251	0.232088			0.56	5.05377e-06		0.002	0.998324	PF00560,PF08263,PF00069	PTHR27000,PTHR27000:SF97	KOG1187	2.7.11.1		GO:0005515,GO:0006468,GO:0005524,GO:0004672	AT1G72180.1
orange1.1g002067m.g	3129	2263	2888	2648	3104	2655	2858	3101		-0.013	0.962955		-0.467	0.0188478		-0.116	0.605845		0.351	0.374109		-0.225	0.269337		-0.118	0.58023		0.107	0.999667		-0.228	0.259327		-0.003	0.995909			0.001	0.995556		0.229	0.738205	PF04818,PF08312,PF00076,PF01805	PTHR23140,PTHR23140:SF0			K12842	GO:0003676,GO:0006396,GO:0003723	AT5G25060.1
orange1.1g002068m.g	3066	3739	4458	4304	4523	3867	4230	2821		-0.12	0.464948		0.287	0.0426306		0.54	5.35744e-05		0.254	0.353618		0.454	0.000635724		0.584	8.39522e-06		0.13	0.999667		0.609	3.03506e-06		0.155	0.618638			0.681	1.62532e-07		0.071	0.886779	PF07728,PF10431,PF00004,PF02861	PTHR11638,PTHR11638:SF121			K03695	GO:0016887,GO:0005524,GO:0019538	AT5G15450.1
orange1.1g002069m.g	NA	NA	NA	NA	NA	NA	NA	NA		NA	NA		NA	NA		NA	NA		NA	NA		NA	NA		NA	NA		NA	NA		NA	NA		NA	NA			NA	NA		NA	NA	PF00560,PF07714,PF13855	PTHR27000,PTHR27000:SF196	KOG1187	2.7.11.1		GO:0005515,GO:0006468,GO:0004672	AT1G35710.1
orange1.1g002071m.g	NA	NA	NA	NA	NA	NA	NA	NA		NA	NA		NA	NA		NA	NA		NA	NA		NA	NA		NA	NA		NA	NA		NA	NA		NA	NA			NA	NA		NA	NA	PF00931	PTHR23155,PTHR23155:SF494	KOG4658			GO:0043531	AT3G14470.1
orange1.1g002078m.g	47	58	62	54	55	61	63	36		-0.385	0.274721		0.317	0.337021		0.407	0.192239		0.09	0.904299		0.782	0.00752465		0.826	0.00424651		0.044	0.999667		0.576	0.055278		-0.206	0.794183			0.604	0.0402647		0.028	0.985161	PF12043	PTHR31390,PTHR31390:SF0					AT5G01030.2
orange1.1g002079m.g	516	470	486	484	542	555	551	668		0.377	0.0351036		-0.131	0.499943		-0.083	0.675856		0.048	0.912541		-0.272	0.109792		-0.278	0.0997491		-0.006	0.999667		-0.467	0.00419771		-0.195	0.607437			-0.304	0.068055		0.163	0.772382	PF02922,PF11852	PTHR10357,PTHR10357:SF99	KOG0470	3.2.1.142		GO:0005975,GO:0004553,GO:0003824	AT5G04360.1
orange1.1g002083m.g	3217	2471	2696	2551	2755	2526	2596	2325		-0.468	0.000981627		-0.38	0.00700045		-0.255	0.0779625		0.125	0.688856		0.119	0.42821		0.159	0.275043		0.041	0.999667		0.134	0.363533		0.015	0.974557			0.245	0.08121		0.111	0.825948	PF01602	PTHR22780,PTHR22780:SF13			K12400	GO:0030117,GO:0016192,GO:0006886	AT1G31730.1
orange1.1g002086m.g	4	19	16	32	29	35	30	7		0.868	0.201776		2.411	6.34584e-07		2.096	2.45354e-05		-0.315	0.699909		2.411	2.55496e-12		2.162	1.10662e-09		-0.248	0.999667		2.262	1.20052e-10		-0.149	0.859504			2.136	9.12858e-10		-0.126	0.902779	PF00400	PTHR14221,PTHR14221:SF7				GO:0005515	AT2G37670.1
orange1.1g002089m.g	6973	6822	5758	7520	7423	7443	5990	6914		-0.012	0.946555		-0.031	0.843948		-0.276	0.0392389		-0.245	0.348922		0.106	0.450445		-0.207	0.120705		-0.313	0.357777		0.121	0.380356		0.015	0.973008			0.102	0.463347		-0.019	0.976638	PF00311	PTHR30523,PTHR30523:SF8		4.1.1.31	K01595	GO:0015977,GO:0008964,GO:0006099	AT3G14940.1
orange1.1g002093m.g	1310	1131	1257	1279	1401	1242	1267	1397		0.094	0.612412		-0.21	0.197144		-0.058	0.746405		0.152	0.648264		-0.17	0.279979		-0.141	0.377365		0.03	0.999667		-0.127	0.426014		0.043	0.93344			0.004	0.982196		0.131	0.802202	PF13893,PF00076	PTHR23139,PTHR23139:SF56	KOG0120		K12837	GO:0003676	AT2G33435.1
orange1.1g002094m.g	88	130	120	114	129	141	121	78		-0.181	0.404881		0.566	0.00137304		0.448	0.0113739		-0.118	0.763176		0.854	1.80148e-07		0.638	0.000144857		-0.216	0.959511		0.552	0.00125045		-0.302	0.289415			0.722	8.78336e-06		0.171	0.757961	PF08263,PF00560,PF13855,PF07714	PTHR27000,PTHR27000:SF112	KOG1187	2.7.11.1		GO:0005515,GO:0006468,GO:0004672	AT5G01890.1
orange1.1g002095m.g	3401	2329	2649	2328	2576	2465	2538	2889		-0.235	0.0728646		-0.546	3.30816e-06		-0.359	0.00265677		0.186	0.454352		-0.23	0.0574815		-0.186	0.128756		0.044	0.999667		-0.312	0.00825934		-0.081	0.810298			-0.166	0.177395		0.146	0.733186	PF12329,PF12325	PTHR13140	KOG4673				AT1G79830.3
orange1.1g002100m.g	1166	1110	1188	1169	1216	1101	1135	955		-0.286	0.0153987		-0.07	0.592155		0.027	0.843038		0.097	0.698248		0.2	0.0788164		0.247	0.0265515		0.047	0.999667		0.291	0.00809016		0.091	0.756259			0.348	0.00130314		0.057	0.889161	PF00515	PTHR23083,PTHR23083:SF420				GO:0005515	AT3G51770.2
orange1.1g002103m.g	1997	1797	1945	1843	1994	1901	1878	1802		-0.147	0.287291		-0.151	0.250119		-0.037	0.79946		0.114	0.670272		0.076	0.564139		0.059	0.659803		-0.017	0.999667		0.032	0.810577		-0.043	0.913566			0.146	0.23898		0.113	0.781181		PTHR33740,PTHR33740:SF3					AT5G23890.1
orange1.1g002104m.g	19	26	20	18	21	24	27	23		0.287	0.475374		0.428	0.255203		0.126	0.761211		-0.302	0.691484		0.052	0.89039		0.268	0.415408		0.216	0.999667		-0.394	0.259327		-0.446	0.535034			-0.115	0.745233		0.279	0.81422	PF00225	PTHR24115,PTHR24115:SF391	KOG4280	3.6.4.5	K10406	GO:0008017,GO:0007018,GO:0005524,GO:0003777,GO:0005871	AT1G55550.1
orange1.1g002105m.g	226	601	632	626	763	1188	733	202		-0.159	0.524321		1.413	1.80323e-13		1.484	7.45183e-15		0.071	0.884215		2.553	2.90128e-41		1.858	5.86108e-23		-0.694	0.0164419		1.629	4.95988e-18		-0.923	1.31956e-05			1.914	2.17241e-24		0.285	0.712388	PF08263,PF00069,PF00560,PF13855	PTHR27000,PTHR27000:SF87	KOG1187	2.7.11.1		GO:0006468,GO:0005524,GO:0004672,GO:0005515	AT2G25790.1
orange1.1g002109m.g	3224	2242	2629	2339	2825	2586	2718	3262		0.018	0.930655		-0.523	0.000347567		-0.294	0.0530177		0.23	0.450816		-0.337	0.0217051		-0.264	0.0768951		0.073	0.999667		-0.48	0.000800969		-0.143	0.69882			-0.208	0.167455		0.272	0.711878		PTHR23172					AT4G12780.1
orange1.1g002110m.g	1045	1393	1390	1401	1602	1528	1546	1384		0.407	0.0243		0.416	0.0161943		0.413	0.0162706		-0.003	0.995485		0.142	0.432008		0.159	0.374248		0.017	0.999667		0.018	0.92759		-0.124	0.78734			0.211	0.225153		0.193	0.742742	PF01663	PTHR23071,PTHR23071:SF1			K05288	GO:0003824	AT5G17250.1
orange1.1g002112m.g	13362	7437	7732	10586	9602	7735	7709	6695		-0.997	2.34377e-16		-0.845	3.95348e-12		-0.789	9.09578e-11		0.056	0.859449		0.208	0.108668		0.203	0.117691		-0.005	0.999667		0.661	4.58485e-08		0.453	0.00341487			0.52	2.03154e-05		-0.141	0.750271	PF00311	PTHR30523,PTHR30523:SF8		4.1.1.31	K01595	GO:0015977,GO:0008964,GO:0006099	AT2G42600.1
orange1.1g002115m.g	653	335	300	269	308	382	403	725		0.154	0.523081		-0.959	1.22843e-06		-1.12	1.04803e-08		-0.161	0.731572		-0.928	1.45073e-06		-0.846	1.10099e-05		0.082	0.999667		-1.429	1.07102e-13		-0.501	0.091356			-1.235	9.37315e-11		0.194	0.782247	PF00931	PTHR23155,PTHR23155:SF494	KOG4658			GO:0043531	AT3G14470.1
orange1.1g002121m.g	44	52	59	54	59	53	71	40		-0.1	0.779535		0.255	0.409112		0.447	0.106375		0.192	0.753584		0.374	0.17272		0.802	0.00123946		0.429	0.769276		0.402	0.135544		0.028	0.974557			0.547	0.0318131		0.145	0.874785	PF08263,PF07714	PTHR27003,PTHR27003:SF22	KOG1187	2.7.11.1		GO:0006468,GO:0004672	AT1G79620.1
orange1.1g002125m.g	849	264	272	409	391	460	492	2412		1.506	4.56512e-18		-1.689	1.7672e-20		-1.64	9.06806e-20		0.049	0.924123		-2.402	4.72775e-42		-2.297	3.82008e-39		0.105	0.999667		-2.56	2.62716e-47		-0.158	0.745926			-2.623	1.18761e-49		-0.063	0.932217	PF13676,PF00931	PTHR11017,PTHR11017:SF162				GO:0007165,GO:0005515,GO:0043531	AT4G12010.1
orange1.1g002128m.g	NA	NA	NA	NA	NA	NA	NA	NA		NA	NA		NA	NA		NA	NA		NA	NA		NA	NA		NA	NA		NA	NA		NA	NA		NA	NA			NA	NA		NA	NA	PF11995,PF00225	PTHR24115,PTHR24115:SF522		3.6.4.4	K11498	GO:0008017,GO:0007018,GO:0005524,GO:0003777,GO:0005871	AT1G18370.1
orange1.1g002130m.g	874	882	932	1028	1135	1060	1148	877		0.008	0.97127		0.016	0.932761		0.096	0.571874		0.08	0.822923		0.274	0.0645234		0.388	0.00716074		0.114	0.999667		0.228	0.127049		-0.046	0.926628			0.37	0.0100928		0.142	0.772393		PTHR10887,PTHR10887:SF331			K18422		AT1G05460.1
orange1.1g002131m.g	246	239	244	255	281	302	281	470		0.938	1.96558e-12		-0.036	0.844		-0.009	0.960378		0.027	0.946615		-0.649	6.99473e-07		-0.743	1.04834e-08		-0.094	0.999667		-0.878	1.52463e-11		-0.229	0.397967			-0.744	6.34875e-09		0.134	0.781266		PTHR18937,PTHR18937:SF221					AT3G55060.1
orange1.1g002132m.g	NA	NA	NA	NA	NA	NA	NA	NA		NA	NA		NA	NA		NA	NA		NA	NA		NA	NA		NA	NA		NA	NA		NA	NA		NA	NA			NA	NA		NA	NA	PF00931	PTHR23155,PTHR23155:SF494	KOG4658			GO:0043531	AT3G14470.1
orange1.1g002135m.g	579	515	465	431	467	440	423	517		-0.162	0.324886		-0.169	0.279583		-0.312	0.0313234		-0.144	0.650246		-0.237	0.103651		-0.289	0.043003		-0.052	0.999667		-0.265	0.0632005		-0.029	0.955183			-0.149	0.31405		0.117	0.820923	PF00271,PF09369,PF00270	PTHR24031,PTHR24031:SF252		3.6.4.12		GO:0005524,GO:0003676	AT5G08110.1
orange1.1g002136m.g	688	832	829	810	899	989	892	921		0.423	0.00276001		0.276	0.0550581		0.27	0.0576388		-0.006	0.987352		0.102	0.48683		-0.046	0.767395		-0.148	0.999667		-0.188	0.179245		-0.29	0.177395			-0.036	0.815949		0.152	0.750251	PF10458,PF08264,PF00133	PTHR11946,PTHR11946:SF76		6.1.1.9	K01873	GO:0006438,GO:0005737,GO:0005524,GO:0004832,GO:0000166,GO:0006418,GO:0004812	AT5G16715.1
orange1.1g002138m.g	1315	1255	1350	1332	1454	1436	1518	1634		0.315	0.0312439		-0.065	0.690509		0.039	0.814292		0.104	0.740547		-0.189	0.180221		-0.106	0.471599		0.083	0.999667		-0.295	0.0296229		-0.106	0.772451			-0.169	0.231397		0.127	0.788647	PF13423	PTHR24006,PTHR24006:SF520	KOG1870	3.4.19.12	K11835		AT5G22030.2
orange1.1g002139m.g	1001	759	796	809	877	781	944	1258		0.331	0.0067296		-0.398	0.000862698		-0.328	0.00595495		0.069	0.808543		-0.687	8.66954e-10		-0.413	0.000263947		0.274	0.41147		-0.638	1.09472e-08		0.049	0.898097			-0.519	3.23703e-06		0.119	0.766209	PF11995,PF00225	PTHR24115,PTHR24115:SF405	KOG0242	3.6.4.4	K11498	GO:0008017,GO:0007018,GO:0005524,GO:0003777,GO:0005871	AT2G21300.2
orange1.1g002141m.g	556	524	585	506	606	574	673	455		-0.287	0.0755513		-0.087	0.616718		0.074	0.668091		0.161	0.61789		0.332	0.0238754		0.566	6.11971e-05		0.234	0.830103		0.151	0.33004		-0.181	0.577493			0.411	0.00399292		0.26	0.711878	PF15629,PF15628	PTHR10359,PTHR10359:SF22		4.2.99.18			AT5G04560.1
orange1.1g002144m.g	119	85	85	125	127	146	159	96		-0.313	0.177491		-0.48	0.029536		-0.485	0.0235445		-0.005	0.995085		0.622	0.00158564		0.733	0.000148114		0.111	0.999667		0.383	0.0611191		-0.239	0.587421			0.408	0.0418891		0.025	0.978907	PF00564,PF02042	PTHR32002,PTHR32002:SF4				GO:0005515	AT4G24020.1
orange1.1g002146m.g	1342	1450	1573	1772	1713	1765	1730	1764		0.397	0.00224293		0.114	0.427402		0.231	0.0783674		0.118	0.676797		0.001	0.996841		-0.029	0.840807		-0.03	0.999667		0.006	0.967007		0.006	0.988331			-0.043	0.761733		-0.049	0.918918	PF07714,PF14381	PTHR23257,PTHR23257:SF440	KOG0192	2.7.11.1		GO:0006468,GO:0004672	AT1G08720.1
orange1.1g002147m.g	2905	2331	2549	2538	2822	2562	2712	3626		0.32	0.0424261		-0.317	0.0368001		-0.188	0.233983		0.129	0.695405		-0.501	0.000438812		-0.419	0.00359108		0.083	0.999667		-0.514	0.000285571		-0.013	0.97868			-0.362	0.0121821		0.152	0.759798	PF00098,PF03159	PTHR12341,PTHR12341:SF30			K12619	GO:0008270,GO:0003676,GO:0004527	AT1G54490.1
orange1.1g002150m.g	1707	1205	1391	1366	1219	1035	1171	1272		-0.425	0.00065685		-0.503	3.23992e-05		-0.296	0.0171252		0.207	0.418574		-0.301	0.0145721		-0.119	0.362271		0.181	0.895786		0.104	0.429661		0.404	0.00977072			-0.062	0.647879		-0.165	0.715981	PF08263,PF13855,PF07714	PTHR27001,PTHR27001:SF109	KOG1187	2.7.11.1		GO:0005515,GO:0006468,GO:0004672	AT1G66150.1
orange1.1g002151m.g	NA	NA	NA	NA	NA	NA	NA	NA		NA	NA		NA	NA		NA	NA		NA	NA		NA	NA		NA	NA		NA	NA		NA	NA		NA	NA			NA	NA		NA	NA	PF00690,PF00702,PF00122	PTHR24093,PTHR24093:SF264		3.6.3.6	K01535	GO:0046872,GO:0000166	AT5G62670.1
orange1.1g002154m.g	200	141	128	103	124	157	130	278		0.479	0.0484007		-0.503	0.0374865		-0.635	0.00662983		-0.133	0.814607		-0.847	0.000123378		-1.099	5.20004e-07		-0.252	0.999667		-1.433	8.23232e-11		-0.586	0.0888847			-1.165	7.61824e-08		0.268	0.748656	PF00931	PTHR23155,PTHR23155:SF494	KOG4658			GO:0043531	AT3G14470.1
orange1.1g002155m.g	445	292	286	291	305	253	246	175		-1.342	1.11024e-20		-0.608	3.09236e-05		-0.635	9.71276e-06		-0.027	0.947616		0.534	0.000451782		0.484	0.0015358		-0.05	0.999667		0.732	7.3197e-07		0.197	0.54528			0.799	3.85214e-08		0.067	0.904329	PF00560,PF13855,PF07714	PTHR27000,PTHR27000:SF106	KOG1187	2.7.11.1		GO:0005515,GO:0006468,GO:0004672	AT5G07280.1
orange1.1g002156m.g	195	203	232	209	240	246	284	267		0.457	0.0294182		0.062	0.800518		0.25	0.240712		0.188	0.670272		-0.126	0.552802		0.087	0.687514		0.213	0.999667		-0.351	0.0729457		-0.225	0.616096			-0.155	0.449905		0.196	0.7662		PTHR23155,PTHR23155:SF414					AT3G14460.1
orange1.1g002158m.g	978	1041	974	1342	1366	1325	1361	1406		0.525	1.29416e-05		0.091	0.519386		-0.004	0.979479		-0.095	0.734518		-0.087	0.505795		-0.047	0.727333		0.04	0.999667		-0.068	0.605901		0.019	0.964069			-0.042	0.757639		0.026	0.959428	PF08263,PF13855,PF07714	PTHR27003,PTHR27003:SF36	KOG1187	2.7.11.1		GO:0005515,GO:0006468,GO:0004672	AT5G01950.1
orange1.1g002159m.g	400	370	324	361	380	379	343	358		-0.153	0.355042		-0.108	0.511895		-0.3	0.0409568		-0.192	0.53162		0.084	0.590942		-0.061	0.700296		-0.145	0.999667		0.01	0.950269		-0.073	0.868776			0.082	0.588408		0.072	0.889199	PF05496,PF00004	PTHR23077,PTHR23077:SF9			K13339	GO:0009378,GO:0006310,GO:0006281,GO:0005524	AT1G03000.1
orange1.1g002164m.g	2200	3049	3489	2834	3116	2920	2708	1919		-0.197	0.205788		0.471	0.000506244		0.666	4.74249e-07		0.194	0.496473		0.604	4.12767e-06		0.497	0.000173694		-0.107	0.999667		0.562	1.82459e-05		-0.042	0.9282			0.699	7.55527e-08		0.137	0.7662	PF00326	PTHR11731,PTHR11731:SF117	KOG2100	3.4.19.1		GO:0008236,GO:0006508	AT2G47390.1
orange1.1g002166m.g	2311	1928	2183	1990	2354	2400	2357	2157		-0.098	0.554793		-0.26	0.0687767		-0.081	0.605362		0.179	0.538964		0.152	0.288844		0.127	0.380192		-0.025	0.999667		-0.117	0.420628		-0.269	0.234038			0.126	0.382312		0.243	0.711878	PF03031,PF00035	PTHR23081,PTHR23081:SF7	KOG0323	3.1.3.16	K18998		AT4G21670.1
orange1.1g002167m.g	NA	NA	NA	NA	NA	NA	NA	NA		NA	NA		NA	NA		NA	NA		NA	NA		NA	NA		NA	NA		NA	NA		NA	NA		NA	NA			NA	NA		NA	NA	PF08263,PF00560,PF13855	PTHR27004,PTHR27004:SF1	KOG0472			GO:0005515	AT5G27060.1
orange1.1g002168m.g	1714	1465	1601	1506	1713	1529	1615	1654		-0.05	0.766057		-0.225	0.102806		-0.097	0.508081		0.128	0.657666		-0.114	0.411408		-0.035	0.81476		0.08	0.999667		-0.136	0.319057		-0.021	0.963205			0.05	0.732183		0.185	0.714191	PF07744,PF00076	PTHR23189,PTHR23189:SF45	KOG0145,KOG0123			GO:0003676	AT2G43410.1
orange1.1g002174m.g	2496	1229	1473	1892	2040	1709	2393	4824		0.951	9.77432e-13		-1.022	3.58448e-14		-0.76	1.81113e-08		0.261	0.360357		-1.496	6.5894e-30		-1.011	1.23328e-14		0.485	0.0288572		-1.35	7.00772e-25		0.146	0.669156			-1.242	2.15265e-21		0.108	0.828725	PF08263,PF13855,PF00069	PTHR27003,PTHR27003:SF36	KOG1187	2.7.11.1		GO:0005515,GO:0006468,GO:0005524,GO:0004672	AT1G06840.1
orange1.1g002176m.g	9392	19181	19425	19244	17902	17101	15648	7198		-0.384	0.0012232		1.03	8.41253e-21		1.048	1.50588e-21		0.018	0.952709		1.248	2.85935e-30		1.12	1.07649e-24		-0.128	0.999667		1.419	1.30077e-38		0.17	0.458715			1.314	1.97987e-33		-0.104	0.793244	PF00690,PF00702,PF00122	PTHR24093,PTHR24093:SF264		3.6.3.6	K01535	GO:0046872,GO:0000166	AT3G47950.1
orange1.1g002177m.g	1283	1386	1463	1569	1617	1490	1506	1268		-0.017	0.91971		0.111	0.427574		0.19	0.145866		0.079	0.786413		0.233	0.0617384		0.249	0.0441707		0.016	0.999667		0.307	0.0112993		0.074	0.837389			0.35	0.00353238		0.043	0.928784	PF10497,PF02373,PF08879	PTHR12549,PTHR12549:SF17	KOG1356		K15601		AT1G09060.3
orange1.1g002184m.g	438	447	496	470	538	548	498	426		-0.038	0.898035		0.032	0.907028		0.182	0.461529		0.15	0.769907		0.364	0.105015		0.229	0.324417		-0.135	0.999667		0.141	0.55628		-0.223	0.679291			0.337	0.131153		0.196	0.794852	PF00271,PF00270,PF08148,PF13234			3.6.4.13	K12598	GO:0005524,GO:0003676	AT2G06990.1
orange1.1g002186m.g	21	32	32	28	34	37	27	21		0.029	0.949364		0.62	0.0670147		0.61	0.0615788		-0.01	0.991527		0.776	0.00883882		0.353	0.279059		-0.423	0.895048		0.394	0.223411		-0.382	0.535806			0.661	0.0244782		0.267	0.785861	PF08263,PF07714,PF13855	PTHR27000,PTHR27000:SF181	KOG1187	2.7.11.1		GO:0006468,GO:0004672,GO:0005515	AT5G51350.1
orange1.1g002187m.g	95	116	135	110	122	138	142	188		0.983	8.21418e-06		0.293	0.247882		0.51	0.028025		0.217	0.665811		-0.468	0.0303335		-0.402	0.0630901		0.067	0.999667		-0.771	0.000259709		-0.303	0.52078			-0.628	0.00270138		0.144	0.856933	PF00931	PTHR23155,PTHR23155:SF494	KOG4658			GO:0043531	AT3G14470.1
orange1.1g002189m.g	1020	624	643	719	804	727	782	924		-0.142	0.425772		-0.709	1.94252e-06		-0.665	7.18515e-06		0.044	0.911527		-0.347	0.0212924		-0.241	0.118261		0.107	0.999667		-0.362	0.0153854		-0.015	0.97739			-0.202	0.192338		0.16	0.755706	PF07714	PTHR27003,PTHR27003:SF15	KOG1187	2.7.11.1		GO:0006468,GO:0004672	AT5G49760.1
orange1.1g002197m.g	2265	1657	1546	1596	1614	1731	1482	2159		-0.069	0.709544		-0.451	0.00203836		-0.551	0.000125061		-0.1	0.769056		-0.319	0.0283951		-0.542	0.000124885		-0.223	0.867585		-0.436	0.00215899		-0.117	0.760936			-0.419	0.00320452		0.017	0.981942	PF00485	PTHR10285,PTHR10285:SF53	KOG4203	2.7.1.48		GO:0016301,GO:0008152,GO:0005524	AT2G01460.1
orange1.1g002199m.g	907	794	895	880	979	876	917	968		0.096	0.596098		-0.19	0.239835		-0.017	0.927306		0.173	0.587262		-0.147	0.348081		-0.078	0.633063		0.069	0.999667		-0.137	0.378315		0.009	0.984647			0.017	0.922158		0.154	0.758447	PF00226,PF13414	PTHR22904,PTHR22904:SF339	KOG0550		K09527		AT2G41520.1
orange1.1g002201m.g	735	531	604	592	714	668	645	786		0.1	0.630279		-0.466	0.0064186		-0.279	0.112228		0.186	0.614737		-0.238	0.165916		-0.285	0.0922364		-0.047	0.999667		-0.411	0.0124556		-0.173	0.672322			-0.141	0.422642		0.27	0.711878	PF13831,PF00628,PF00855,PF13832	PTHR13793,PTHR13793:SF5		2.1.1.43		GO:0005515	AT5G53430.1
orange1.1g002202m.g	720	687	749	585	643	572	608	635		-0.181	0.205127		-0.065	0.662218		0.059	0.692117		0.124	0.657004		-0.153	0.25069		-0.062	0.662362		0.091	0.999667		-0.118	0.37922		0.035	0.937223			0.018	0.899255		0.136	0.752228	PF12215,PF04685	PTHR12654,PTHR12654:SF3		3.2.1.45	K17108	GO:0016021,GO:0006665,GO:0004348	AT5G49900.1
orange1.1g002203m.g	3055	5226	6855	4499	4189	4100	3662	2013		-0.601	7.10151e-07		0.775	4.61522e-11		1.166	1.0944e-23		0.391	0.0367623		1.026	1.01782e-18		0.863	1.31791e-13		-0.163	0.95636		1.16	1.26959e-23		0.134	0.642624			1.057	6.88121e-20		-0.103	0.813412	PF00690,PF00702,PF00122	PTHR24093,PTHR24093:SF361		3.6.3.6	K01535	GO:0046872,GO:0000166	AT2G24520.1
orange1.1g002204m.g	83	83	66	73	70	74	83	169		1.027	4.92189e-06		0.005	0.987453		-0.332	0.207301		-0.337	0.521608		-1.204	3.76984e-08		-1.018	2.35426e-06		0.185	0.999667		-1.231	1.57606e-08		-0.027	0.974549			-1.273	2.73e-09		-0.043	0.968211	PF16487,PF16488,PF02170,PF08699,PF16486,PF02171	PTHR22891,PTHR22891:SF40			K11593	GO:0005515,GO:0003676	AT2G27880.1
orange1.1g002207m.g	1049	1368	1359	1350	1485	1723	1684	1607		0.617	1.26595e-06		0.384	0.00327825		0.375	0.00392065		-0.01	0.977967		0.1	0.472185		0.068	0.632814		-0.032	0.999667		-0.252	0.0496421		-0.352	0.0444293			-0.114	0.400156		0.138	0.755231	PF07478,PF01820	PTHR23132,PTHR23132:SF0		6.3.2.4		GO:0008716,GO:0005737	AT3G08840.2
orange1.1g002208m.g	8757	8912	8176	8259	7908	7704	6939	6318		-0.471	0.000193164		0.025	0.869161		-0.099	0.481189		-0.125	0.652505		0.286	0.0220079		0.135	0.306256		-0.151	0.999667		0.386	0.0015576		0.1	0.761215			0.324	0.00870462		-0.063	0.892842	PF00690,PF00702,PF00122	PTHR24093,PTHR24093:SF361		3.6.3.6	K01535	GO:0046872,GO:0000166	AT4G30190.1
orange1.1g002211m.g	1111	1300	1245	1480	1650	1547	1581	1297		0.225	0.172987		0.228	0.146806		0.166	0.301988		-0.063	0.86412		0.254	0.0871077		0.285	0.0522219		0.031	0.999667		0.19	0.206398		-0.064	0.890666			0.347	0.0162185		0.156	0.755231	PF13458,PF00497,PF00060	PTHR18966,PTHR18966:SF222	KOG1052		K05387	GO:0016020,GO:0004970	AT4G35290.1
orange1.1g002212m.g	13	11	19	12	18	15	18	11		-0.293	0.545263		-0.328	0.499052		0.47	0.228805		0.798	0.310264		0.392	0.337611		0.724	0.0487296		0.332	0.999667		0.092	0.840144		-0.3	0.771093			0.682	0.057504		0.59	0.711878	PF00225	PTHR24115,PTHR24115:SF388	KOG0242	3.6.4.4	K10400	GO:0008017,GO:0007018,GO:0005524,GO:0003777,GO:0005871	AT3G44050.1
orange1.1g002213m.g	NA	NA	NA	NA	NA	NA	NA	NA		NA	NA		NA	NA		NA	NA		NA	NA		NA	NA		NA	NA		NA	NA		NA	NA		NA	NA			NA	NA		NA	NA	PF03638	PTHR12446,PTHR12446:SF27					AT4G14770.1
orange1.1g002214m.g	NA	NA	NA	NA	NA	NA	NA	NA		NA	NA		NA	NA		NA	NA		NA	NA		NA	NA		NA	NA		NA	NA		NA	NA		NA	NA			NA	NA		NA	NA	PF00560,PF13855,PF00069	PTHR27000,PTHR27000:SF31	KOG1187	2.7.11.1		GO:0005515,GO:0006468,GO:0005524,GO:0004672	AT3G47570.1
orange1.1g002217m.g	1367	1090	1231	1014	1178	1189	1142	1715		0.328	0.0175684		-0.325	0.0157389		-0.15	0.294274		0.175	0.53282		-0.531	2.56344e-05		-0.587	2.8684e-06		-0.056	0.999667		-0.759	1.07067e-09		-0.228	0.342157			-0.542	1.47217e-05		0.217	0.711878	PF08264,PF09334,PF13603,PF00133	PTHR11946,PTHR11946:SF7		6.1.1.4	K01869	GO:0006418,GO:0000166,GO:0005524,GO:0004812,GO:0002161,GO:0006429,GO:0004823	AT4G04350.1
orange1.1g002218m.g	223	259	229	247	269	286	286	278		0.321	0.0866432		0.222	0.239666		0.044	0.83655		-0.178	0.63954		0.037	0.849444		0.039	0.837598		0.002	0.999667		-0.171	0.332666		-0.208	0.575891			-0.048	0.800289		0.124	0.839036	PF12847	PTHR21404	KOG1045			GO:0008173,GO:0008171,GO:0001510	AT4G20910.2
orange1.1g002220m.g	48	71	92	58	63	75	56	66		0.46	0.0957706		0.567	0.0309179		0.95	6.99739e-05		0.383	0.428141		0.212	0.400292		-0.215	0.404288		-0.427	0.733935		-0.183	0.480832		-0.395	0.377927			-0.058	0.827396		0.125	0.888079	PF13855,PF13676,PF00931	PTHR11017,PTHR11017:SF162	KOG0617,KOG0472			GO:0005515,GO:0007165,GO:0043531	AT4G12010.1
orange1.1g002223m.g	835	911	995	1045	1179	1061	1074	768		-0.118	0.539314		0.128	0.475761		0.254	0.124932		0.126	0.724679		0.463	0.00265346		0.482	0.00167378		0.019	0.999667		0.443	0.00393091		-0.02	0.97101			0.616	4.31305e-05		0.173	0.750251	PF10358	PTHR33414,PTHR33414:SF1					AT5G20610.1
orange1.1g002225m.g	582	704	831	831	872	863	866	418		-0.477	0.00162141		0.278	0.0687478		0.516	0.000297096		0.238	0.420476		1.046	3.11908e-14		1.051	2.08146e-14		0.005	0.999667		0.992	5.52818e-13		-0.054	0.90889			1.062	8.37397e-15		0.069	0.895777		PTHR33883,PTHR33883:SF2					AT2G34730.1
orange1.1g002232m.g	2124	2243	2607	2597	2900	2708	2707	1990		-0.093	0.552063		0.08	0.596066		0.297	0.0230767		0.217	0.411324		0.444	0.000362142		0.444	0.000359828		0	1		0.384	0.00210807		-0.06	0.882437			0.543	9.81554e-06		0.158	0.730831		PTHR13052,PTHR13052:SF2				GO:0031011	AT5G13950.1
orange1.1g002235m.g	8843	6457	6263	5928	6201	6219	5930	6930		-0.352	0.00086276		-0.454	7.50458e-06		-0.498	7.23044e-07		-0.044	0.865029		-0.156	0.142388		-0.225	0.0302569		-0.068	0.999667		-0.225	0.0289657		-0.069	0.816552			-0.16	0.128717		0.065	0.865476	PF14806,PF07718,PF01602	PTHR10635			K17301	GO:0030126,GO:0016192,GO:0006886,GO:0005198,GO:0030117,GO:0005737	AT4G31480.2
orange1.1g002236m.g	1778	1353	1642	1723	1778	1774	1881	3457		0.96	1.12011e-10		-0.394	0.0125222		-0.114	0.513868		0.28	0.374109		-0.964	4.31563e-11		-0.878	1.94359e-09		0.086	0.999667		-1.005	5.5731e-12		-0.041	0.940164			-0.959	4.50131e-11		0.045	0.941115	PF12698,PF00005	PTHR19229,PTHR19229:SF127		3.6.3.29		GO:0016887,GO:0005524,GO:0016021,GO:0006810,GO:0005215	AT3G47780.1
orange1.1g002237m.g	21	190	137	175	183	157	168	38		0.831	0.00497637		3.143	1.22752e-45		2.678	3.80881e-32		-0.466	0.156856		2.042	5.32092e-25		2.132	1.2395e-27		0.09	0.999667		2.195	2.4028e-29		0.153	0.741013			2.26	7.13877e-32		0.065	0.922697	PF04576	PTHR31448,PTHR31448:SF3					AT1G70750.1
orange1.1g002238m.g	439	273	232	223	223	183	147	151		-1.544	3.33865e-23		-0.686	1.13859e-05		-0.917	2.30333e-09		-0.231	0.508044		0.292	0.0969001		-0.037	0.853324		-0.329	0.6564		0.564	0.000619117		0.272	0.39134			0.565	0.000517661		0.001	0.998733	PF08263,PF00069	PTHR27001,PTHR27001:SF164	KOG1187	2.7.11.1		GO:0006468,GO:0005524,GO:0004672	AT1G66150.1
orange1.1g002240m.g	425	317	287	280	305	346	315	432		0.024	0.905118		-0.422	0.0061862		-0.565	0.000151069		-0.144	0.678089		-0.324	0.0300474		-0.448	0.00212822		-0.125	0.999667		-0.628	1.43331e-05		-0.304	0.231099			-0.503	0.000474734		0.125	0.821231		PTHR23196	KOG2043				AT3G21480.1
orange1.1g002241m.g	57	39	40	24	39	44	38	86		0.602	0.0108918		-0.505	0.0615466		-0.503	0.052731		0.003	0.998094		-0.957	1.74699e-05		-1.165	1.82796e-07		-0.209	0.999667		-1.831	1.9593e-14		-0.875	0.0149241			-1.143	1.46916e-07		0.688	0.440549	PF00004	PTHR13779,PTHR13779:SF31			K11269	GO:0005524	AT1G04730.1
orange1.1g002242m.g	60	72	72	87	79	87	78	71		0.245	0.404814		0.289	0.301727		0.278	0.30819		-0.011	0.987352		0.287	0.25209		0.156	0.550025		-0.13	0.999667		0.308	0.209576		0.021	0.978602			0.164	0.519062		-0.144	0.867439	PF00533
orange1.1g002245m.g	768	662	635	574	741	727	843	1414		0.882	1.91142e-13		-0.212	0.122425		-0.271	0.039201		-0.06	0.851887		-0.962	4.2217e-16		-0.745	2.71358e-10		0.217	0.773093		-1.302	4.84522e-28		-0.34	0.0582238			-0.932	1.70777e-15		0.37	0.242799	PF15629,PF15628	PTHR10359,PTHR10359:SF28		4.2.99.18			AT5G04560.1
orange1.1g002248m.g	NA	NA	NA	NA	NA	NA	NA	NA		NA	NA		NA	NA		NA	NA		NA	NA		NA	NA		NA	NA		NA	NA		NA	NA		NA	NA			NA	NA		NA	NA	PF10358	PTHR34452,PTHR34452:SF2	KOG0978				AT5G52280.1
orange1.1g002249m.g	108	111	125	119	150	123	148	92		-0.225	0.399991		0.045	0.872075		0.216	0.378011		0.171	0.737479		0.399	0.0789524		0.69	0.00123543		0.292	0.954343		0.375	0.0964979		-0.024	0.974557			0.702	0.000871285		0.328	0.712388	PF04783,PF04782	PTHR21450,PTHR21450:SF8					AT1G21740.1
orange1.1g002250m.g	5136	4453	4370	4176	4300	3834	3696	7130		0.473	3.12299e-06		-0.206	0.0554029		-0.233	0.0269629		-0.027	0.920064		-0.895	2.95379e-20		-0.948	1.36318e-22		-0.053	0.999667		-0.772	1.69216e-15		0.123	0.598428			-0.73	5.21767e-14		0.042	0.915326	PF00069	PTHR27000,PTHR27000:SF195	KOG1187	2.7.11.1		GO:0006468,GO:0005524,GO:0004672	AT1G09970.1
orange1.1g002252m.g	337	368	410	465	458	445	449	393		0.226	0.206667		0.134	0.459674		0.288	0.07949		0.153	0.66165		0.179	0.270732		0.19	0.238425		0.011	0.999667		0.243	0.12336		0.063	0.898097			0.221	0.159888		-0.021	0.977141	PF02272,PF07973,PF01411	PTHR11777,PTHR11777:SF14		6.1.1.7	K01872	GO:0003676,GO:0043039,GO:0016876,GO:0005524,GO:0006419,GO:0004813,GO:0000166	AT5G22800.1
orange1.1g002255m.g	3444	1846	1685	1690	1771	1842	1598	4016		0.222	0.144471		-0.899	8.80563e-12		-1.031	3.65062e-15		-0.132	0.667503		-1.129	2.81163e-18		-1.33	9.38129e-25		-0.201	0.895786		-1.249	4.11035e-22		-0.12	0.737295			-1.181	4.87362e-20		0.067	0.895763	PF08263,PF13855,PF00069	PTHR27001,PTHR27001:SF164	KOG1187	2.7.11.1		GO:0005515,GO:0006468,GO:0005524,GO:0004672	AT2G01820.1
orange1.1g002256m.g	567	431	351	304	294	301	352	475		-0.258	0.204572		-0.4	0.0321167		-0.692	0.000104021		-0.293	0.438179		-0.651	0.000247913		-0.432	0.0164606		0.219	0.999667		-0.646	0.000258083		0.005	0.993442			-0.691	7.98103e-05		-0.045	0.951559	PF16863,PF01055	PTHR22762,PTHR22762:SF56		3.2.1.177,3.2.1.55,3.2.1.37	K15925	GO:0005975,GO:0004553	AT1G68560.1
orange1.1g002259m.g	2473	2043	2129	1476	1578	1602	1438	1508		-0.713	1.5981e-06		-0.276	0.0810477		-0.216	0.176659		0.06	0.875042		0.084	0.616038		-0.069	0.683224		-0.153	0.999667		-0.032	0.854734		-0.115	0.777816			0.065	0.699701		0.096	0.860007	PF01794,PF08022,PF08414,PF08030	PTHR11972,PTHR11972:SF69		1.6.3.1	K13447	GO:0055114,GO:0016491,GO:0050664,GO:0004601	AT1G64060.1
orange1.1g002260m.g	4752	4095	4493	4295	4752	4532	4454	5318		0.163	0.234134		-0.214	0.0897119		-0.081	0.555801		0.134	0.610384		-0.231	0.0560424		-0.256	0.0325936		-0.025	0.999667		-0.308	0.00875342		-0.078	0.819339			-0.163	0.18582		0.146	0.733186	PF14370,PF01028,PF02919	PTHR10290,PTHR10290:SF3		5.99.1.2	K03163	GO:0006265,GO:0003918,GO:0003677,GO:0005694,GO:0003917	AT5G55310.1
orange1.1g002262m.g	42	20	12	25	41	51	63	83		1.01	0.000162396		-1.022	0.00201907		-1.716	3.36242e-07		-0.695	0.393777		-0.74	0.00369249		-0.416	0.103759		0.324	0.998608		-1.734	8.81317e-11		-0.994	0.00835843			-1.031	3.2949e-05		0.703	0.498286		PTHR34677,PTHR34677:SF2					AT3G48200.1
orange1.1g002265m.g	27	32	34	36	41	48	37	36		0.43	0.284371		0.307	0.452885		0.38	0.322696		0.073	0.936778		0.447	0.181942		0.046	0.905545		-0.402	0.99339		0.01	0.979353		-0.437	0.52696			0.188	0.593732		0.178	0.881414	PF00931	PTHR23155,PTHR23155:SF494	KOG4658			GO:0043531	AT3G14470.1
orange1.1g002266m.g	NA	NA	NA	NA	NA	NA	NA	NA		NA	NA		NA	NA		NA	NA		NA	NA		NA	NA		NA	NA		NA	NA		NA	NA		NA	NA			NA	NA		NA	NA	PF00400,PF12341	PTHR19932,PTHR19932:SF10			K11274	GO:0005515	AT3G42660.1
orange1.1g002267m.g	2056	1893	1900	1924	2073	1756	2124	1596		-0.365	0.000382275		-0.12	0.284475		-0.113	0.304951		0.006	0.982094		0.137	0.194696		0.412	2.43084e-05		0.275	0.20657		0.269	0.0070975		0.132	0.548374			0.377	0.000110862		0.108	0.755231	PF00497,PF13458,PF00060	PTHR18966,PTHR18966:SF190	KOG1052		K05387	GO:0016020,GO:0004970	AT1G05200.2
orange1.1g002273m.g	1707	1469	1550	1565	1721	1676	1721	2228		0.385	0.00289553		-0.216	0.107471		-0.138	0.316155		0.078	0.795251		-0.413	0.000732528		-0.373	0.00231995		0.04	0.999667		-0.51	2.27657e-05		-0.098	0.772612			-0.373	0.00221871		0.137	0.75121	PF13424,PF13414,PF13844,PF00515	PTHR23083,PTHR23083:SF397		2.4.1.255		GO:0005515	AT3G11540.1
orange1.1g002276m.g	NA	NA	NA	NA	NA	NA	NA	NA		NA	NA		NA	NA		NA	NA		NA	NA		NA	NA		NA	NA		NA	NA		NA	NA		NA	NA			NA	NA		NA	NA	PF00225	PTHR24115,PTHR24115:SF339	KOG0239	3.6.4.5	K10406	GO:0008017,GO:0007018,GO:0005524,GO:0003777,GO:0005871	AT1G72250.2
orange1.1g002278m.g	NA	NA	NA	NA	NA	NA	NA	NA		NA	NA		NA	NA		NA	NA		NA	NA		NA	NA		NA	NA		NA	NA		NA	NA		NA	NA			NA	NA		NA	NA	PF08263,PF00069,PF13855	PTHR27000,PTHR27000:SF84	KOG1187	2.7.11.1		GO:0006468,GO:0005524,GO:0004672,GO:0005515	AT5G62230.1
orange1.1g002282m.g	5458	3477	3932	3769	4235	3950	4090	6105		0.162	0.350735		-0.65	7.84995e-06		-0.473	0.00135184		0.177	0.578213		-0.628	1.09686e-05		-0.578	5.50546e-05		0.05	0.999667		-0.696	9.38497e-07		-0.068	0.885846			-0.528	0.000230826		0.168	0.747284	PF07714	PTHR24058,PTHR24058:SF64	KOG0667	2.7.11.1	K18670	GO:0006468,GO:0004672	AT5G35980.1
orange1.1g002284m.g	25	29	32	34	37	39	30	47		0.918	0.0121103		0.236	0.590127		0.378	0.344126		0.142	0.877655		-0.298	0.399066		-0.637	0.0604564		-0.339	0.999667		-0.483	0.156686		-0.185	0.859892			-0.333	0.327929		0.15	0.90587		PTHR23155,PTHR23155:SF414					AT3G14460.1
orange1.1g002285m.g	245	251	288	323	325	298	266	235		-0.055	0.801317		0.039	0.850029		0.242	0.167045		0.203	0.565749		0.349	0.0327873		0.188	0.273201		-0.161	0.999667		0.458	0.00396729		0.109	0.810719			0.468	0.00294059		0.01	0.989545	PF02358,PF00982	PTHR10788,PTHR10788:SF6		2.4.1.15	K16055	GO:0005992,GO:0003824	AT1G78580.1
orange1.1g002290m.g	1925	2009	2069	1730	1888	1827	1802	1959		0.026	0.864017		0.063	0.639016		0.105	0.404529		0.042	0.883095		-0.102	0.398568		-0.121	0.310451		-0.019	0.999667		-0.18	0.117919		-0.078	0.80865			-0.054	0.667291		0.126	0.750251	PF03989,PF00521	PTHR10169,PTHR10169:SF48	KOG0355	5.99.1.3	K02469	GO:0006265,GO:0005694,GO:0005524,GO:0003916,GO:0003677,GO:0003918	AT3G10690.1
orange1.1g002292m.g	3087	2202	2223	2169	2335	2468	2424	3305		0.099	0.441047		-0.487	4.14071e-06		-0.473	7.16467e-06		0.014	0.961393		-0.421	5.20288e-05		-0.446	1.64786e-05		-0.025	0.999667		-0.608	2.88194e-09		-0.187	0.342157			-0.501	1.06322e-06		0.107	0.770629		PTHR31515,PTHR31515:SF2					AT5G58100.1
orange1.1g002295m.g	2009	1593	1794	1891	2108	1888	2056	2092		0.06	0.738202		-0.333	0.0192771		-0.162	0.280963		0.17	0.565441		-0.149	0.30867		-0.025	0.876951		0.124	0.999667		-0.146	0.315822		0.003	0.994751			0.011	0.946949		0.156	0.747284	PF07814	PTHR22100,PTHR22100:SF13	KOG2152				AT1G11060.1
orange1.1g002299m.g	NA	NA	NA	NA	NA	NA	NA	NA		NA	NA		NA	NA		NA	NA		NA	NA		NA	NA		NA	NA		NA	NA		NA	NA		NA	NA			NA	NA		NA	NA	PF13676,PF00931	PTHR11017,PTHR11017:SF162	KOG4658			GO:0007165,GO:0005515,GO:0043531	AT5G17680.1
orange1.1g002300m.g	919	1303	1363	1361	1549	1344	1552	865		-0.086	0.653194		0.506	0.000836859		0.57	0.000136201		0.064	0.865189		0.634	1.45055e-05		0.842	5.1893e-09		0.208	0.930557		0.653	6.84291e-06		0.02	0.970683			0.839	5.13754e-09		0.186	0.730831	PF05904	PTHR33167,PTHR33167:SF3					AT1G69360.1
orange1.1g002301m.g	1856	1505	1550	1742	1684	1458	1654	2266		0.289	0.0210813		-0.301	0.0130397		-0.26	0.0325564		0.041	0.892479		-0.636	1.74562e-08		-0.455	6.46768e-05		0.181	0.871199		-0.38	0.000904534		0.256	0.169123			-0.428	0.000163454		-0.048	0.915959	PF00497,PF13458,PF00060	PTHR18966,PTHR18966:SF245	KOG1052		K05387	GO:0016020,GO:0004970	AT3G51480.1
orange1.1g002304m.g	343	490	468	482	493	483	495	338		-0.019	0.915233		0.516	9.1736e-05		0.45	0.000628997		-0.066	0.839692		0.513	5.7046e-05		0.551	1.28967e-05		0.038	0.999667		0.51	5.58586e-05		-0.003	0.995817			0.543	1.40915e-05		0.033	0.948591		PTHR20938,PTHR20938:SF0	KOG2259		K13141		AT3G08800.1
orange1.1g002306m.g	388	322	374	313	323	306	287	431		0.157	0.358776		-0.263	0.0967773		-0.05	0.779251		0.213	0.500415		-0.505	0.000434715		-0.593	3.01338e-05		-0.088	0.999667		-0.465	0.00111756		0.04	0.939605			-0.421	0.00301589		0.045	0.939165	PF01624,PF05190,PF05188,PF05192,PF00488	PTHR11361,PTHR11361:SF35			K08735	GO:0030983,GO:0006298,GO:0005524	AT3G18524.1
orange1.1g002307m.g	1709	2520	2758	2517	2745	2709	2635	1848		0.114	0.406804		0.561	5.9152e-07		0.691	4.3159e-10		0.13	0.601426		0.551	5.65427e-07		0.512	3.48808e-06		-0.039	0.999667		0.445	5.79783e-05		-0.105	0.720371			0.571	1.84106e-07		0.125	0.750997	PF07728,PF01434	PTHR23076,PTHR23076:SF71				GO:0016887,GO:0005524,GO:0006508,GO:0004222	AT4G23940.1
orange1.1g002308m.g	21	29	23	23	26	25	22	39		0.941	0.00213394		0.507	0.146234		0.209	0.579517		-0.298	0.671989		-0.638	0.0237579		-0.882	0.00183298		-0.244	0.999667		-0.795	0.00500242		-0.156	0.874996			-0.56	0.0390279		0.235	0.828725	PF00931	PTHR23155,PTHR23155:SF494	KOG4658			GO:0043531	AT3G14470.1
orange1.1g002309m.g	2531	1580	1710	1635	1704	1439	1360	1811		-0.482	1.98521e-05		-0.679	6.80177e-10		-0.564	3.0057e-07		0.115	0.651737		-0.332	0.00319656		-0.413	0.000198744		-0.081	0.999667		-0.149	0.207848		0.183	0.401256			-0.089	0.467012		0.06	0.88736	PF13458,PF00497,PF00060	PTHR18966,PTHR18966:SF186	KOG1052		K05387	GO:0016020,GO:0004970	AT1G42540.1
orange1.1g002310m.g	951	740	729	789	875	905	927	1218		0.358	0.00215595		-0.359	0.00213542		-0.381	0.000910796		-0.023	0.943156		-0.429	9.54083e-05		-0.393	0.000356481		0.037	0.999667		-0.628	6.88337e-09		-0.198	0.345792			-0.478	1.0365e-05		0.15	0.724574	PF00403,PF00702,PF00122	PTHR24093,PTHR24093:SF124		3.6.3.4,3.6.3.54	K01533	GO:0046872,GO:0030001,GO:0000166	AT4G33520.2
orange1.1g002313m.g	51	131	125	193	230	233	256	78		0.612	0.02182		1.361	9.00859e-09		1.293	3.73161e-08		-0.068	0.905137		1.578	6.03194e-14		1.713	2.27607e-16		0.135	0.999667		1.302	8.69902e-10		-0.276	0.5361			1.555	8.7531e-14		0.253	0.733186	PF00931	PTHR23155,PTHR23155:SF554				GO:0043531	AT4G27220.1
orange1.1g002314m.g	495	574	645	556	570	561	559	749		0.599	1.7457e-05		0.217	0.156073		0.385	0.00665341		0.168	0.576504		-0.419	0.00215331		-0.42	0.00197152		-0.001	0.999667		-0.429	0.00154984		-0.01	0.983219			-0.393	0.00358837		0.035	0.949704	PF02358,PF00982	PTHR10788,PTHR10788:SF6		2.4.1.15	K16055	GO:0005992,GO:0003824	AT1G78580.1
orange1.1g002316m.g	2345	2165	2406	1959	2264	2130	2051	2547		0.12	0.414436		-0.114	0.41435		0.037	0.803884		0.152	0.56628		-0.259	0.0371099		-0.314	0.0105468		-0.054	0.999667		-0.379	0.00172518		-0.12	0.70214			-0.17	0.179461		0.208	0.711878	PF01985	PTHR31846,PTHR31846:SF13	KOG1990			GO:0003723	AT3G23070.1
orange1.1g002317m.g	192	211	216	326	344	345	377	294		0.617	8.37976e-05		0.138	0.45752		0.177	0.314524		0.039	0.926948		0.227	0.13966		0.359	0.0147711		0.132	0.999667		0.152	0.333469		-0.075	0.872999			0.227	0.132535		0.075	0.891029	PF00564,PF02042	PTHR32002,PTHR32002:SF6				GO:0005515	AT1G20640.2
orange1.1g002321m.g	NA	NA	NA	NA	NA	NA	NA	NA		NA	NA		NA	NA		NA	NA		NA	NA		NA	NA		NA	NA		NA	NA		NA	NA		NA	NA			NA	NA		NA	NA	PF08263,PF00560,PF13855,PF00069	PTHR27000,PTHR27000:SF197	KOG1187	2.7.11.1		GO:0005515,GO:0006468,GO:0005524,GO:0004672	AT3G56370.1
orange1.1g002323m.g	7815	8432	9251	8149	9734	8955	9355	8087		0.049	0.809858		0.11	0.540459		0.243	0.138043		0.134	0.700885		0.147	0.375988		0.21	0.192329		0.063	0.999667		0.011	0.951816		-0.136	0.737221			0.267	0.0892498		0.256	0.711878	PF16078,PF00676,PF02779	PTHR23152,PTHR23152:SF8		1.2.4.2		GO:0016624,GO:0008152,GO:0055114,GO:0030976,GO:0006099,GO:0004591	AT3G55410.1
orange1.1g002326m.g	2479	4568	4953	5327	5064	5040	4614	1789		-0.471	6.19354e-05		0.882	2.17661e-15		0.998	1.75761e-19		0.117	0.646605		1.495	4.72775e-42		1.367	1.65991e-35		-0.128	0.999667		1.574	1.72714e-46		0.079	0.807832			1.501	1.54928e-42		-0.073	0.861272	PF07839	PTHR33923,PTHR33923:SF2		2.7.11.17		GO:0005516	AT2G38800.1
orange1.1g002329m.g	27	38	34	43	42	39	41	12		-1.135	0.00380096		0.518	0.142419		0.344	0.340753		-0.174	0.819086		1.685	7.54801e-07		1.792	8.91114e-08		0.107	0.999667		1.854	2.62672e-08		0.169	0.852133			1.786	6.31413e-08		-0.068	0.954666		PTHR13859,PTHR13859:SF15					AT1G09050.1
orange1.1g002333m.g	2915	3110	3534	3148	3585	3510	3658	2640		-0.143	0.369397		0.094	0.547468		0.278	0.0453008		0.184	0.518276		0.411	0.00188241		0.471	0.000325608		0.06	0.999667		0.254	0.0612768		-0.157	0.606812			0.441	0.000755794		0.188	0.715654	PF10497,PF02373	PTHR12549,PTHR12549:SF16			K15601		AT1G62310.1
orange1.1g002335m.g	5505	6649	8468	7517	9653	8929	8863	5394		-0.029	0.917202		0.273	0.220055		0.621	0.00246601		0.349	0.409249		0.727	0.000277395		0.716	0.000341073		-0.01	0.999667		0.479	0.018563		-0.248	0.58651			0.839	2.29346e-05		0.361	0.711878	PF00076,PF01480	PTHR18806,PTHR18806:SF4	KOG2253		K12822	GO:0003676,GO:0006397	AT1G60200.1
orange1.1g002336m.g	77	158	142	131	166	209	168	124		0.669	0.0173799		1.03	8.43184e-05		0.875	0.000890651		-0.155	0.797078		0.754	0.00230754		0.452	0.077343		-0.301	0.998753		0.09	0.753086		-0.663	0.0586598			0.427	0.0934514		0.337	0.71935	PF07714,PF12819	PTHR27003,PTHR27003:SF82	KOG1187	2.7.11.1		GO:0006468,GO:0004672	AT1G67720.1
orange1.1g002340m.g	617	570	578	537	578	591	559	567		-0.122	0.421526		-0.112	0.44174		-0.092	0.524384		0.02	0.953316		0.061	0.66856		-0.019	0.898124		-0.08	0.999667		-0.077	0.579974		-0.139	0.652159			0.028	0.848623		0.105	0.819071	PF01841,PF10404,PF10403,PF10405,PF03835	PTHR12135,PTHR12135:SF0	KOG2179		K10838	GO:0003677,GO:0006289,GO:0005634,GO:0003684	AT5G16630.1
orange1.1g002341m.g	4869	1971	2007	1913	1971	1948	1822	4295		-0.181	0.188797		-1.304	7.92567e-29		-1.278	6.07046e-28		0.026	0.936841		-1.141	7.62132e-23		-1.236	1.47987e-26		-0.095	0.999667		-1.167	6.30722e-24		-0.026	0.95405			-1.123	2.19586e-22		0.044	0.928784	PF00069,PF00481	PTHR13832,PTHR13832:SF347	KOG0698	3.1.3.16		GO:0006468,GO:0005524,GO:0004672,GO:0003824,GO:0006470,GO:0004722	AT3G63340.1
orange1.1g002343m.g	1737	1423	1475	1556	1626	1610	1631	1589		-0.129	0.317224		-0.287	0.0111525		-0.236	0.037909		0.051	0.853212		0.018	0.889238		0.037	0.767395		0.019	0.999667		-0.029	0.813765		-0.047	0.893629			0.033	0.793704		0.062	0.878771	PF07714,PF06479	PTHR13954,PTHR13954:SF13		2.7.11.1	K08852	GO:0006468,GO:0004672,GO:0006397,GO:0004540	AT5G24360.1
orange1.1g002346m.g	1039	428	341	264	318	396	343	1026		-0.018	0.932569		-1.279	9.30608e-18		-1.605	4.29093e-27		-0.326	0.310136		-1.392	3.17644e-21		-1.581	6.53428e-27		-0.189	0.999667		-1.96	2.94913e-39		-0.568	0.00482156			-1.691	8.85276e-31		0.269	0.711878	PF08263,PF13855,PF07714	PTHR27001,PTHR27001:SF172	KOG1187	2.7.11.1,2.7.10.1		GO:0005515,GO:0006468,GO:0004672	AT3G23750.1
orange1.1g002349m.g	119	183	210	228	278	269	318	293		1.311	1.06176e-11		0.632	0.00239897		0.829	3.26712e-05		0.198	0.653741		-0.127	0.540033		0.119	0.561176		0.247	0.972197		-0.362	0.0578892		-0.235	0.579454			-0.077	0.712672		0.285	0.712388	PF08263,PF00560,PF13855,PF00069	PTHR27000,PTHR27000:SF188	KOG1187	2.7.11.1		GO:0005515,GO:0006468,GO:0005524,GO:0004672	AT2G26330.1
orange1.1g002350m.g	NA	NA	NA	NA	NA	NA	NA	NA		NA	NA		NA	NA		NA	NA		NA	NA		NA	NA		NA	NA		NA	NA		NA	NA		NA	NA			NA	NA		NA	NA	PF08263,PF00560,PF13855	PTHR27004,PTHR27004:SF29	KOG0472			GO:0005515	AT1G74190.1
orange1.1g002351m.g	189	186	190	169	196	189	223	269		0.505	0.00116759		-0.025	0.898327		0.007	0.970794		0.033	0.938141		-0.503	0.000658073		-0.272	0.0712584		0.232	0.874846		-0.668	5.01449e-06		-0.164	0.670708			-0.456	0.00163314		0.212	0.715743	PF14383,PF12552,PF14309	PTHR21726,PTHR21726:SF49					AT3G53540.1
orange1.1g002352m.g	NA	NA	NA	NA	NA	NA	NA	NA		NA	NA		NA	NA		NA	NA		NA	NA		NA	NA		NA	NA		NA	NA		NA	NA		NA	NA			NA	NA		NA	NA	PF00497,PF13458,PF00060	PTHR18966,PTHR18966:SF242	KOG1052		K05387	GO:0016020,GO:0004970	AT2G29120.1
orange1.1g002353m.g	99	45	34	28	39	48	45	123		0.324	0.126861		-1.135	2.24461e-07		-1.5	6.12134e-12		-0.365	0.509372		-1.312	2.17211e-11		-1.42	4.6109e-13		-0.108	0.999667		-2.135	8.91167e-24		-0.823	0.0120358			-1.626	6.33347e-17		0.509	0.670406	PF14551,PF12619,PF00493	PTHR11630,PTHR11630:SF44		3.6.4.12	K02540	GO:0042555,GO:0006270,GO:0005634,GO:0005524,GO:0003678,GO:0003677,GO:0006260	AT1G44900.1
orange1.1g002355m.g	74	42	47	70	69	72	83	223		1.59	3.02037e-15		-0.816	0.00136527		-0.653	0.00802769		0.164	0.797078		-1.642	1.62716e-16		-1.422	2.82073e-13		0.22	0.999667		-1.666	4.12184e-17		-0.024	0.975094			-1.676	6.35e-18		-0.009	0.993416	PF07714,PF14381	PTHR23257,PTHR23257:SF349	KOG0192	2.7.11.1		GO:0006468,GO:0004672	AT4G24480.1
orange1.1g002360m.g	96	33	36	36	26	30	31	74		-0.384	0.144511		-1.535	3.12079e-09		-1.424	1.15579e-08		0.111	0.883827		-1.256	9.81503e-07		-1.235	1.16465e-06		0.021	0.999667		-1.031	4.0811e-05		0.224	0.77729			-1.495	3.01662e-09		-0.464	0.711878	PF08263,PF00560,PF13855	PTHR27004	KOG0472			GO:0005515	AT2G34930.1
orange1.1g002362m.g	24	60	62	47	65	70	83	223		3.191	2.79406e-28		1.282	8.07865e-05		1.335	2.63112e-05		0.053	0.946893		-1.706	4.9919e-11		-1.413	2.74611e-08		0.293	0.999667		-2.225	3.93752e-17		-0.519	0.32918			-1.758	4.8366e-12		0.467	0.711878	PF00931	PTHR23155,PTHR23155:SF494	KOG4658			GO:0043531	AT3G14470.1
orange1.1g002363m.g	3301	1811	1914	1691	1737	1713	1763	2363		-0.481	2.16329e-06		-0.866	2.21353e-18		-0.786	1.66995e-15		0.08	0.738262		-0.466	3.19455e-06		-0.422	2.52257e-05		0.044	0.999667		-0.483	1.18712e-06		-0.017	0.963205			-0.445	7.87564e-06		0.039	0.923771	PF00012	PTHR19375,PTHR19375:SF90			K09486		AT4G16660.1
orange1.1g002376m.g	33	11	15	25	30	27	29	150		2.218	5.66327e-20		-1.567	2.43723e-05		-1.068	0.00164415		0.499	0.587664		-2.456	6.42027e-24		-2.403	1.62065e-23		0.053	0.999667		-2.565	1.39254e-25		-0.109	0.916916			-2.329	1.77043e-23		0.235	0.829815	PF00560,PF08263,PF00069,PF13855	PTHR27000,PTHR27000:SF66	KOG1187	2.7.11.1		GO:0005515,GO:0006468,GO:0005524,GO:0004672	AT3G47570.1
orange1.1g002378m.g	14	20	25	29	25	28	23	27		0.983	0.00849643		0.537	0.204852		0.845	0.0237153		0.308	0.696777		0.039	0.916174		-0.259	0.453211		-0.298	0.999667		0.099	0.777193		0.06	0.957027			-0.101	0.772239		-0.2	0.856406	PF13307,PF06733	PTHR11472,PTHR11472:SF41		3.6.4.13	K11273	GO:0016818,GO:0008026,GO:0006139,GO:0005524,GO:0003676,GO:0004003,GO:0003677	AT1G79890.1
orange1.1g002379m.g	303	471	435	479	538	491	538	135		-1.17	1.3934e-11		0.638	0.000135855		0.525	0.00179722		-0.113	0.769814		1.871	1.79547e-29		1.998	1.27934e-33		0.127	0.999667		1.829	2.42695e-28		-0.041	0.943004			1.997	6.93782e-34		0.168	0.760145	PF13414	PTHR23083,PTHR23083:SF408					AT3G51770.2
orange1.1g002380m.g	5582	3821	4293	4339	4706	4257	4593	5858		0.07	0.66756		-0.547	1.85118e-05		-0.378	0.00363235		0.168	0.542357		-0.461	0.000258707		-0.351	0.00606737		0.11	0.999667		-0.433	0.000590433		0.028	0.953281			-0.316	0.0137234		0.117	0.793475	PF10374,PF10373	PTHR15696,PTHR15696:SF0	KOG2162		K14409		AT5G19400.2
orange1.1g002382m.g	995	912	856	863	1066	1035	1111	1769		0.83	6.46554e-12		-0.124	0.386107		-0.218	0.104079		-0.093	0.754387		-0.771	9.10105e-11		-0.67	1.7882e-08		0.101	0.999667		-1.036	2.33299e-18		-0.265	0.196964			-0.731	6.28291e-10		0.305	0.469372	PF07714,PF12819	PTHR27003,PTHR27003:SF23	KOG1187	2.7.11.1		GO:0006468,GO:0004672	AT2G37050.1
orange1.1g002385m.g	1209	1271	1270	1222	1210	1289	1295	1091		-0.149	0.229799		0.073	0.565218		0.072	0.563381		-0.001	0.99799		0.24	0.0265422		0.249	0.0208407		0.009	0.999667		0.164	0.138663		-0.076	0.80186			0.15	0.174875		-0.014	0.979078		PTHR12663,PTHR12663:SF5					AT4G31880.1
orange1.1g002387m.g	364	275	305	285	324	291	294	298		-0.286	0.113503		-0.401	0.0180636		-0.25	0.146652		0.15	0.688879		-0.044	0.816214		-0.022	0.906441		0.022	0.999667		-0.068	0.712547		-0.023	0.968453			0.117	0.499267		0.185	0.746664	PF01535,PF12854,PF13041	PTHR24015,PTHR24015:SF564					AT5G65560.1
orange1.1g002390m.g	3082	2381	2462	2156	2581	2512	2622	4053		0.396	0.00802049		-0.372	0.0107998		-0.323	0.0270207		0.048	0.895254		-0.691	4.6351e-07		-0.629	4.70665e-06		0.062	0.999667		-0.911	2.05406e-11		-0.22	0.430676			-0.651	1.91637e-06		0.259	0.711878	PF02309,PF02362,PF06507	PTHR31384,PTHR31384:SF33				GO:0006355,GO:0005634,GO:0003677,GO:0009725	AT5G37020.1
orange1.1g002393m.g	2140	1563	1661	1695	1705	1683	1656	2166		0.018	0.890446		-0.453	1.74741e-06		-0.365	0.000124868		0.088	0.688856		-0.366	8.817e-05		-0.387	3.03059e-05		-0.021	0.999667		-0.354	0.000141085		0.012	0.971087			-0.346	0.000192041		0.008	0.987568	PF02383	PTHR11200,PTHR11200:SF136				GO:0042578	AT1G22620.1
orange1.1g002400m.g	1806	1090	1183	1000	1248	1389	1166	3284		0.864	2.255e-06		-0.728	7.46156e-05		-0.609	0.000967703		0.119	0.786952		-1.243	1.84945e-12		-1.494	2.69227e-17		-0.251	0.954343		-1.715	3.33604e-22		-0.472	0.0748585			-1.396	2.0652e-15		0.319	0.711878	PF02985,PF13646	PTHR10527,PTHR10527:SF29				GO:0005515	AT5G19820.1
orange1.1g002402m.g	1704	1733	1815	2087	2176	2200	2323	1539		-0.146	0.244324		0.026	0.848981		0.092	0.452011		0.066	0.797168		0.515	7.24495e-07		0.593	9.40696e-09		0.077	0.999667		0.439	2.61522e-05		-0.076	0.800964			0.499	1.42499e-06		0.06	0.878771	PF01546	PTHR12147,PTHR12147:SF6	KOG2194			GO:0016787,GO:0008152	AT5G20660.1
orange1.1g002407m.g	895	709	830	833	928	832	879	682		-0.39	0.00897557		-0.332	0.0240731		-0.106	0.508449		0.226	0.445637		0.284	0.0482409		0.365	0.00935114		0.082	0.999667		0.288	0.0432151		0.004	0.993706			0.444	0.00128014		0.156	0.750738	PF00400	PTHR14221,PTHR14221:SF0				GO:0005515	AT5G54200.1
orange1.1g002408m.g	3887	2004	2165	2035	2164	2129	2059	3856		-0.012	0.939304		-0.956	1.65274e-18		-0.844	8.23063e-15		0.112	0.658461		-0.857	1.57543e-15		-0.904	3.70199e-17		-0.047	0.999667		-0.922	7.89637e-18		-0.065	0.852889			-0.833	7.25198e-15		0.089	0.828725	PF13423,PF06337	PTHR24006,PTHR24006:SF526		3.4.19.12	K11835	GO:0004843	AT4G10570.1
orange1.1g002414m.g	11	38	29	27	39	67	54	120		3.459	2.26311e-17		1.795	5.87116e-05		1.392	0.00239237		-0.403	0.651425		-0.896	0.0116762		-1.137	0.00115125		-0.241	0.999667		-2.137	3.33044e-09		-1.241	0.0123035			-1.622	3.3086e-06		0.515	0.722832	PF00027,PF00520	PTHR10217,PTHR10217:SF465	KOG0498		K05391	GO:0055085,GO:0016020,GO:0006811,GO:0005216	AT5G53130.1
orange1.1g002417m.g	7831	8649	9894	9156	9716	7824	8982	7217		-0.118	0.377134		0.144	0.244057		0.338	0.00281159		0.194	0.403219		0.117	0.331606		0.316	0.00456539		0.199	0.739671		0.343	0.00185238		0.227	0.221942			0.429	8.39502e-05		0.086	0.833301	PF01477,PF00305	PTHR11771,PTHR11771:SF60		1.13.11.12	K00454	GO:0005515,GO:0055114,GO:0046872,GO:0016702	AT1G67560.1
orange1.1g002418m.g	477	194	189	170	189	213	187	341		-0.483	0.000344527		-1.299	1.0441e-21		-1.332	1.56557e-23		-0.033	0.935041		-0.688	3.61615e-07		-0.862	1.44086e-10		-0.174	0.999667		-1.001	1.53339e-13		-0.313	0.197309			-0.851	1.23677e-10		0.15	0.766543	PF00856	PTHR22884,PTHR22884:SF237		2.1.1.43	K11430	GO:0005515	AT2G23380.1
orange1.1g002424m.g	201	224	208	181	198	228	181	185		-0.12	0.553597		0.158	0.39738		0.052	0.793457		-0.106	0.785705		0.306	0.0642142		-0.029	0.878547		-0.335	0.576895		-0.035	0.851941		-0.341	0.19772			0.102	0.564276		0.137	0.814468	PF12862	PTHR12830,PTHR12830:SF9			K03352		AT1G06590.1
orange1.1g002429m.g	2334	2857	3032	3113	3340	3570	3489	2989		0.357	0.00508558		0.293	0.0200322		0.378	0.00200823		0.086	0.763054		0.256	0.036485		0.223	0.0711906		-0.033	0.999667		0.058	0.665837		-0.198	0.390692			0.16	0.203185		0.102	0.816251	PF04389	PTHR12147,PTHR12147:SF6	KOG2194				AT5G20660.1
orange1.1g002431m.g	5414	3968	4688	3907	4282	3792	4287	5197		-0.059	0.759876		-0.448	0.00256786		-0.208	0.187974		0.24	0.428141		-0.455	0.00167625		-0.278	0.0627664		0.177	0.999667		-0.412	0.00453442		0.044	0.932331			-0.28	0.0598942		0.132	0.796704	PF13414,PF13424,PF13844	PTHR23083,PTHR23083:SF364		2.4.1.255	K09667		AT3G04240.1
orange1.1g002433m.g	761	381	442	268	326	285	337	923		0.281	0.129045		-0.994	1.95404e-09		-0.78	2.25347e-06		0.213	0.563317		-1.699	1.91836e-25		-1.454	1.68594e-19		0.245	0.929274		-1.784	6.05148e-28		-0.085	0.881471			-1.502	6.32887e-21		0.282	0.711878	PF11331	PTHR31105,PTHR31105:SF3					AT3G61670.1
orange1.1g002435m.g	NA	NA	NA	NA	NA	NA	NA	NA		NA	NA		NA	NA		NA	NA		NA	NA		NA	NA		NA	NA		NA	NA		NA	NA		NA	NA			NA	NA		NA	NA	PF08263,PF00560,PF13855	PTHR27004,PTHR27004:SF3	KOG0472			GO:0005515	AT3G11080.1
orange1.1g002437m.g	468	432	468	484	469	488	480	514		0.138	0.376903		-0.113	0.46405		0.001	0.994679		0.114	0.707869		-0.072	0.624131		-0.097	0.496889		-0.025	0.999667		-0.087	0.547135		-0.015	0.97424			-0.135	0.328786		-0.048	0.925138	PF02581,PF01926	PTHR11649,PTHR11649:SF36	KOG0448	2.5.1.3		GO:0009228,GO:0004789,GO:0005525	AT1G03160.1
orange1.1g002439m.g	1314	1106	1221	1088	1360	1295	1331	2050		0.643	0.00120841		-0.246	0.246466		-0.104	0.646368		0.142	0.753584		-0.665	0.000436238		-0.623	0.000992169		0.042	0.999667		-0.914	9.12404e-07		-0.249	0.554498			-0.593	0.00171248		0.322	0.711878	PF02181	PTHR23213,PTHR23213:SF195					AT5G54650.1
orange1.1g002442m.g	2547	2417	2533	2402	2589	2389	2467	2268		-0.167	0.198502		-0.075	0.577246		-0.008	0.957982		0.067	0.805616		0.075	0.55332		0.121	0.317319		0.046	0.999667		0.083	0.503328		0.008	0.983124			0.191	0.0995341		0.108	0.782688	PF13802,PF01055	PTHR22762,PTHR22762:SF54		3.2.1.84	K05546	GO:0005975,GO:0004553	AT5G63840.1
orange1.1g002445m.g	1446	1173	1152	1222	1260	1329	1214	1661		0.2	0.125781		-0.303	0.0124025		-0.327	0.00599338		-0.025	0.937566		-0.32	0.00575604		-0.452	6.9855e-05		-0.132	0.999667		-0.444	9.23025e-05		-0.124	0.667014			-0.398	0.000448589		0.045	0.921094	PF03635	PTHR13673,PTHR13673:SF0				GO:0042147,GO:0030904,GO:0015031,GO:0008565	AT1G50730.1
orange1.1g002446m.g	2016	1994	2350	2442	2689	2374	2490	2549		0.339	0.0258577		-0.015	0.934653		0.222	0.142082		0.237	0.420558		-0.103	0.506434		-0.034	0.833087		0.069	0.999667		-0.062	0.694663		0.041	0.93344			0.077	0.623585		0.139	0.773165	PF12490	PTHR13268,PTHR13268:SF1	KOG2109				AT5G54730.1
orange1.1g002447m.g	404	309	298	302	286	296	305	509		0.334	0.00974003		-0.386	0.00320315		-0.44	0.000550429		-0.055	0.871466		-0.774	8.64005e-11		-0.74	4.37815e-10		0.034	0.999667		-0.753	2.25014e-10		0.021	0.963706			-0.832	1.22604e-12		-0.078	0.870372	PF00331,PF02018	PTHR31490,PTHR31490:SF1		3.2.1.8		GO:0005975,GO:0004553,GO:0016798	AT1G58370.1
orange1.1g002449m.g	4102	4073	4004	4254	4847	5549	5414	5324		0.377	0.0110656		-0.01	0.958499		-0.035	0.842202		-0.025	0.947317		0.059	0.7087		0.024	0.882646		-0.035	0.999667		-0.324	0.020409		-0.383	0.0469361			-0.136	0.362078		0.188	0.719857	PF16487,PF16488,PF08699,PF02170,PF16486,PF02171	PTHR22891,PTHR22891:SF20			K11593	GO:0005515,GO:0003676	AT2G27040.2
orange1.1g002454m.g	415	669	740	691	787	1186	1331	6352		3.935	1.80117e-46		0.688	0.0114108		0.834	0.00174805		0.146	0.816906		-2.424	4.35606e-21		-2.256	1.19443e-18		0.168	0.999667		-3.2	8.18091e-34		-0.776	0.0268626			-3.013	1.2909e-30		0.187	0.846591	PF00497,PF13458,PF00060	PTHR18966,PTHR18966:SF233	KOG1052			GO:0016020,GO:0004970	AT2G29120.1
orange1.1g002458m.g	921	361	372	461	445	385	428	1030		0.161	0.324401		-1.352	5.15342e-22		-1.308	3.64484e-21		0.044	0.91036		-1.409	5.27773e-25		-1.263	1.15073e-20		0.147	0.999667		-1.162	7.84507e-18		0.247	0.369678			-1.211	1.91955e-19		-0.049	0.932217	PF00931	PTHR11017,PTHR11017:SF174	KOG4658			GO:0043531	AT5G36930.2
orange1.1g002459m.g	1598	1509	1532	1532	1603	1539	1560	1631		0.031	0.860206		-0.081	0.596593		-0.06	0.69925		0.021	0.951889		-0.083	0.562763		-0.066	0.653694		0.018	0.999667		-0.091	0.52088		-0.008	0.98574			-0.025	0.864742		0.066	0.892068	PF12937,PF00514	PTHR23315,PTHR23315:SF91				GO:0005515	AT2G44900.1
orange1.1g002460m.g	73	84	89	78	76	78	72	59		-0.298	0.201776		0.219	0.330229		0.292	0.161681		0.074	0.883018		0.331	0.113408		0.284	0.176528		-0.048	0.999667		0.395	0.0509732		0.064	0.92495			0.377	0.0576888		-0.018	0.985789	PF14432,PF01535,PF13041	PTHR24015,PTHR24015:SF577					AT4G33170.1
orange1.1g002461m.g	40	11	5	21	29	39	55	98		1.296	1.2338e-10		-1.876	5.37483e-09		-2.908	1.94467e-16		-1.032	0.310264		-1.304	2.64438e-11		-0.844	6.29025e-06		0.46	0.579613		-2.189	4.85051e-24		-0.886	0.00942086			-1.753	5.62674e-19		0.437	0.711878	PF13855,PF07714,PF12819	PTHR27003,PTHR27003:SF105	KOG1187	2.7.11.1,2.7.10.1		GO:0005515,GO:0006468,GO:0004672	AT4G29990.1
orange1.1g002462m.g	1296	1087	1215	1391	1460	1271	1236	2053		0.665	1.1734e-09		-0.253	0.0333349		-0.091	0.478287		0.162	0.506254		-0.694	9.10105e-11		-0.733	6.51013e-12		-0.039	0.999667		-0.562	1.59993e-07		0.133	0.606812			-0.491	4.66068e-06		0.07	0.866041	PF07714,PF13855	PTHR27000,PTHR27000:SF96	KOG1187	2.7.11.1		GO:0006468,GO:0004672,GO:0005515	AT2G16250.1
orange1.1g002463m.g	NA	NA	NA	NA	NA	NA	NA	NA		NA	NA		NA	NA		NA	NA		NA	NA		NA	NA		NA	NA		NA	NA		NA	NA		NA	NA			NA	NA		NA	NA	PF14383,PF14309	PTHR21726,PTHR21726:SF29					AT3G58650.1
orange1.1g002464m.g	140	105	93	93	120	136	119	156		0.166	0.54767		-0.41	0.100588		-0.577	0.0156869		-0.166	0.766253		-0.208	0.390944		-0.394	0.0874371		-0.187	0.999667		-0.748	0.000911996		-0.54	0.126082			-0.389	0.0874317		0.359	0.712388	PF00628,PF16135	PTHR24098,PTHR24098:SF7		2.3.1.48		GO:0005515,GO:0044030,GO:0043966,GO:0004402	AT3G14980.1
orange1.1g002466m.g	670	625	689	705	792	749	767	617		-0.117	0.502635		-0.098	0.561056		0.043	0.807168		0.141	0.661517		0.276	0.056231		0.313	0.0281346		0.037	0.999667		0.192	0.194483		-0.085	0.841641			0.359	0.0106229		0.167	0.738992	PF01429	PTHR37701,PTHR37701:SF1				GO:0005634,GO:0003677	AT1G22310.2
orange1.1g002470m.g	151	198	228	218	240	214	194	142		-0.079	0.729163		0.399	0.0283564		0.604	0.000403616		0.205	0.573196		0.582	0.000528366		0.451	0.0081777		-0.131	0.999667		0.62	0.000184664		0.038	0.951368			0.752	3.22014e-06		0.132	0.823426		PTHR35492,PTHR35492:SF1					AT4G14310.1
orange1.1g002471m.g	549	590	579	628	672	599	652	676		0.304	0.102404		0.107	0.589354		0.079	0.691789		-0.028	0.951428		-0.173	0.330005		-0.051	0.78799		0.122	0.999667		-0.106	0.561684		0.067	0.900702			-0.01	0.959775		0.096	0.876416	PF08513,PF00400	PTHR22847,PTHR22847:SF437	KOG0266			GO:0005515	AT4G32551.1
orange1.1g002475m.g	380	489	564	514	557	577	564	311		-0.287	0.0867782		0.368	0.0166128		0.572	9.26655e-05		0.204	0.513948		0.887	4.3302e-10		0.86	1.33362e-09		-0.027	0.999667		0.725	3.82955e-07		-0.161	0.641389			0.84	2.55908e-09		0.115	0.827951	PF06241	PTHR31563,PTHR31563:SF1					AT5G49960.1
orange1.1g002476m.g	7248	5560	5833	5550	6134	6465	6252	10906		0.59	4.29802e-07		-0.382	0.00132595		-0.313	0.00911389		0.069	0.807067		-0.755	2.21645e-11		-0.803	1.03039e-12		-0.048	0.999667		-0.975	3.56517e-18		-0.22	0.288172			-0.83	1.44196e-13		0.144	0.735279	PF00023,PF01833,PF00612,PF03859	PTHR23335,PTHR23335:SF3				GO:0005515,GO:0005634,GO:0003677	AT4G16150.1
orange1.1g002477m.g	1631	1470	1776	1602	1811	1726	1658	1426		-0.193	0.21389		-0.149	0.326246		0.124	0.415538		0.273	0.321348		0.273	0.0470475		0.217	0.120001		-0.056	0.999667		0.168	0.237572		-0.106	0.772451			0.344	0.0104642		0.177	0.725448	PF05843	PTHR11246,PTHR11246:SF5			K12867	GO:0006397,GO:0005634	AT5G28740.1
orange1.1g002483m.g	1324	1323	1574	1502	1691	1581	1569	1486		0.168	0.303585		0.001	0.996937		0.251	0.0859422		0.25	0.380632		0.088	0.565575		0.078	0.616138		-0.011	0.999667		0.016	0.923026		-0.073	0.867689			0.186	0.194525		0.171	0.733115	PF13639	PTHR22937				GO:0008270,GO:0005515	AT2G15530.1
orange1.1g002487m.g	1112	1033	1152	1003	1143	1115	1186	1449		0.384	0.0108283		-0.104	0.533858		0.053	0.758097		0.157	0.61817		-0.38	0.00728385		-0.289	0.0444181		0.091	0.999667		-0.531	0.000128185		-0.151	0.667138			-0.342	0.01555		0.189	0.722832	PF00013,PF00575,PF03725,PF01138	PTHR11252,PTHR11252:SF0		2.7.7.8	K00962	GO:0003723,GO:0003676,GO:0006402,GO:0004654	AT3G03710.1
orange1.1g002488m.g	329	315	306	352	420	396	375	357		0.116	0.473464		-0.063	0.703049		-0.106	0.491956		-0.044	0.903685		0.152	0.274654		0.075	0.607556		-0.077	0.999667		-0.019	0.901524		-0.172	0.551511			0.235	0.0742163		0.255	0.675916	PF14383,PF14309	PTHR21726,PTHR21726:SF40					AT5G26910.1
orange1.1g002489m.g	2839	1774	1954	2360	2571	2426	2650	5070		0.837	1.21787e-07		-0.678	2.1739e-05		-0.538	0.00083224		0.14	0.701843		-1.064	4.5615e-12		-0.936	1.21424e-09		0.128	0.999667		-1.103	6.37594e-13		-0.039	0.946024			-0.98	1.7086e-10		0.123	0.832581	PF07496,PF02362	PTHR23336,PTHR23336:SF10				GO:0008270,GO:0003677	AT4G32010.1
orange1.1g002496m.g	9896	6514	6876	6931	7282	7342	6929	9617		-0.041	0.775883		-0.603	2.05138e-08		-0.525	1.15324e-06		0.078	0.761872		-0.39	0.000307466		-0.473	9.79296e-06		-0.083	0.999667		-0.473	9.39834e-06		-0.083	0.785745			-0.401	0.000186986		0.071	0.859405	PF00400,PF04053	PTHR19876,PTHR19876:SF6			K17302	GO:0005515,GO:0030117,GO:0016192,GO:0006886,GO:0005198	AT1G52360.1
orange1.1g002497m.g	192	265	229	205	268	293	282	275		0.52	0.00477381		0.468	0.0105702		0.258	0.178176		-0.21	0.582909		0.086	0.656433		0.038	0.850495		-0.048	0.999667		-0.424	0.014685		-0.51	0.0297371			-0.035	0.859978		0.389	0.576144	PF02181	PTHR23213,PTHR23213:SF220	KOG1922				AT3G25500.1
orange1.1g002503m.g	329	323	290	327	344	374	373	408		0.311	0.023651		-0.024	0.882851		-0.178	0.213472		-0.154	0.60136		-0.123	0.367227		-0.121	0.371048		0.002	0.999667		-0.316	0.0126982		-0.194	0.451848			-0.244	0.0545477		0.072	0.878771	PF00570,PF01612	PTHR12124,PTHR12124:SF41		3.1.13.5	K12951	GO:0005622,GO:0003676,GO:0008408,GO:0006139	AT2G32415.2
orange1.1g002505m.g	12934	9447	10599	8719	9071	8510	9050	14370		0.152	0.234052		-0.453	3.74482e-05		-0.287	0.0110284		0.166	0.476532		-0.756	9.66558e-13		-0.667	3.46637e-10		0.089	0.999667		-0.721	9.91625e-12		0.035	0.927271			-0.664	3.90728e-10		0.057	0.889282	PF13458,PF00497,PF00060	PTHR18966,PTHR18966:SF222	KOG1052		K05387	GO:0016020,GO:0004970	AT3G51480.1
orange1.1g002512m.g	61	74	63	91	103	88	122	39		-0.659	0.0197165		0.277	0.325217		0.042	0.894436		-0.234	0.678089		1.188	1.26996e-06		1.652	2.33369e-12		0.463	0.585497		1.221	5.32274e-07		0.032	0.969249			1.407	2.74665e-09		0.186	0.822881	PF07714	PTHR27003,PTHR27003:SF87	KOG1187	2.7.11.1		GO:0006468,GO:0004672	AT3G59420.1
orange1.1g002514m.g	326	693	798	621	588	485	521	173		-0.906	6.38825e-10		1.09	5.71579e-16		1.293	1.80824e-22		0.203	0.470304		1.486	1.11331e-26		1.583	1.97198e-30		0.098	0.999667		1.838	5.8568e-41		0.352	0.0691167			1.759	6.05933e-38		-0.079	0.874785	PF08263,PF00560,PF13855	PTHR27004,PTHR27004:SF27	KOG0472			GO:0005515	AT2G34930.1
orange1.1g002515m.g	1036	1074	1213	1076	1150	1162	1087	1230		0.25	0.0969529		0.054	0.740839		0.229	0.108769		0.175	0.54553		-0.085	0.568646		-0.179	0.203282		-0.094	0.999667		-0.193	0.165929		-0.108	0.764745			-0.098	0.500223		0.095	0.847914	PF01043,PF07516,PF07517	PTHR30612,PTHR30612:SF5			K03070	GO:0017038,GO:0016020,GO:0005524	AT1G21650.2
orange1.1g002516m.g	1040	1800	1903	1776	1797	1507	1456	969		-0.1	0.545336		0.793	9.73587e-10		0.873	1.17918e-11		0.08	0.79888		0.636	8.24121e-07		0.587	5.55668e-06		-0.049	0.999667		0.874	5.9536e-12		0.238	0.313734			0.89	2.09413e-12		0.016	0.979674	PF02309,PF02362,PF06507	PTHR31384,PTHR31384:SF10			K14486	GO:0006355,GO:0005634,GO:0003677,GO:0009725	AT1G19850.1
orange1.1g002517m.g	655	549	587	578	605	565	554	753		0.203	0.101823		-0.252	0.0354915		-0.156	0.200899		0.095	0.716615		-0.419	0.000133537		-0.446	4.24384e-05		-0.027	0.999667		-0.381	0.000481956		0.038	0.923056			-0.316	0.00372709		0.065	0.876416	PF07842	PTHR12214,PTHR12214:SF0			K13211	GO:0006355,GO:0005634,GO:0003677,GO:0003700	AT5G08550.1
orange1.1g002521m.g	666	810	822	780	837	912	811	656		-0.02	0.938245		0.284	0.158937		0.305	0.121262		0.022	0.965469		0.472	0.0108217		0.306	0.108278		-0.166	0.999667		0.249	0.197254		-0.223	0.592876			0.349	0.062781		0.101	0.882798	PF07717,PF00270,PF00271,PF04408	PTHR18934,PTHR18934:SF103		3.6.4.13	K14442	GO:0005524,GO:0003676,GO:0004386	AT5G04895.1
orange1.1g002522m.g	5194	5613	6608	5842	6763	6372	6310	5332		0.038	0.856798		0.112	0.536183		0.348	0.0305866		0.235	0.470931		0.257	0.110403		0.243	0.131757		-0.014	0.999667		0.132	0.432121		-0.125	0.763853			0.343	0.0284277		0.211	0.717448	PF01399,PF05470	PTHR13937,PTHR13937:SF0			K03252	GO:0005515,GO:0031369,GO:0006413,GO:0005852,GO:0003743	AT3G56150.1
orange1.1g002525m.g	745	1405	1580	1256	1647	1755	1919	5181		2.8	5.08541e-60		0.917	7.52594e-08		1.086	1.17938e-10		0.17	0.657844		-1.564	1.48988e-21		-1.433	1.9843e-18		0.131	0.999667		-2.043	4.87818e-35		-0.479	0.0421226			-1.654	5.49264e-24		0.389	0.562209	PF01794,PF08022,PF08414,PF08030	PTHR11972,PTHR11972:SF73		1.6.3.1	K13447	GO:0055114,GO:0016491,GO:0050664,GO:0004601	AT5G47910.1
orange1.1g002532m.g	1414	1168	1215	1232	1251	1167	1259	2091		0.565	5.21229e-09		-0.275	0.00781357		-0.219	0.0353389		0.057	0.816509		-0.844	3.81579e-19		-0.732	7.30679e-15		0.112	0.999667		-0.764	4.45943e-16		0.08	0.76764			-0.741	2.23996e-15		0.023	0.957645	PF16876,PF04571,PF08235	PTHR12181,PTHR12181:SF12		3.1.3.4	K15728		AT3G09560.1
orange1.1g002533m.g	73	96	159	183	199	186	208	88		0.272	0.330076		0.397	0.123436		1.118	6.01245e-07		0.72	0.0428912		1.07	5.1683e-07		1.226	5.70125e-09		0.156	0.999667		1.051	7.46274e-07		-0.019	0.978288			1.167	2.42614e-08		0.116	0.879864	PF11721,PF07714	PTHR27003,PTHR27003:SF104	KOG1187	2.7.11.1		GO:0006468,GO:0004672	AT5G39000.1
orange1.1g002536m.g	844	624	647	599	705	644	706	614		-0.456	0.00133353		-0.432	0.0020536		-0.382	0.00626122		0.05	0.888228		0.063	0.690309		0.2	0.164064		0.137	0.999667		-0.036	0.817336		-0.099	0.801047			0.196	0.168509		0.232	0.711878	PF00481	PTHR13832,PTHR13832:SF301	KOG0700	3.1.3.16		GO:0003824,GO:0006470,GO:0004722	AT2G46920.2
orange1.1g002538m.g	8	15	12	28	33	35	38	6		-0.304	0.677134		0.976	0.0746688		0.702	0.212362		-0.274	0.811456		2.5	2.33563e-08		2.634	2.449e-09		0.134	0.999667		2.185	1.80834e-06		-0.316	0.75442			2.413	5.33505e-08		0.229	0.871291	PF13855,PF00931	PTHR23155,PTHR23155:SF639			K13459	GO:0005515,GO:0043531	AT5G63020.1
orange1.1g002540m.g	1818	1573	1803	1572	1695	1672	1673	1806		-0.01	0.954373		-0.209	0.105405		-0.011	0.941574		0.197	0.428141		-0.112	0.387394		-0.108	0.403007		0.004	0.999667		-0.2	0.104024		-0.088	0.793623			-0.091	0.482045		0.109	0.794349	PF04615	PTHR14150,PTHR14150:SF12	KOG2172		K14567	GO:0032040,GO:0006364	AT4G02400.1
orange1.1g002541m.g	1388	1723	1923	2044	2100	2014	2088	1197		-0.212	0.13487		0.314	0.0152366		0.472	0.000149755		0.158	0.555502		0.75	4.44153e-10		0.803	2.05653e-11		0.053	0.999667		0.772	1.10602e-10		0.023	0.95893			0.811	1.08146e-11		0.038	0.938012	PF05701	PTHR32054,PTHR32054:SF2	KOG0978				AT2G26570.1
orange1.1g002548m.g	2089	2029	2192	2120	2245	2194	2192	1964		-0.088	0.515702		-0.041	0.760653		0.071	0.579629		0.111	0.649648		0.159	0.164102		0.159	0.164383		0	0.999719		0.11	0.347564		-0.049	0.888323			0.192	0.0853341		0.082	0.836348	PF05641,PF05266	PTHR31917,PTHR31917:SF20					AT2G47230.1
orange1.1g002549m.g	271	179	178	167	207	226	192	295		0.122	0.743178		-0.598	0.0509072		-0.603	0.0456516		-0.005	0.995657		-0.384	0.202783		-0.616	0.0348279		-0.232	0.999667		-0.825	0.004079		-0.441	0.448153			-0.512	0.0804242		0.313	0.755663	PF01535,PF13041	PTHR24015,PTHR24015:SF556			K17964		AT3G18110.1
orange1.1g002551m.g	198	228	210	232	278	261	256	240		0.285	0.281572		0.212	0.415779		0.09	0.743791		-0.122	0.826462		0.108	0.669058		0.092	0.718551		-0.016	0.999667		-0.053	0.837042		-0.161	0.800964			0.21	0.377552		0.263	0.740862	PF04130	PTHR19302,PTHR19302:SF37			K16573	GO:0005815,GO:0000922,GO:0000226	AT3G43610.1
orange1.1g002555m.g	1154	1112	1093	1112	1211	1149	1227	1098		-0.072	0.586732		-0.055	0.670218		-0.079	0.520636		-0.024	0.932516		0.067	0.56998		0.161	0.14248		0.094	0.999667		0.019	0.880479		-0.049	0.886012			0.141	0.199871		0.123	0.742837	PF12776	PTHR31704,PTHR31704:SF10					AT2G24960.2
orange1.1g002556m.g	31	49	59	49	48	33	47	14		-1.153	0.00136671		0.685	0.0267869		0.957	0.000833778		0.272	0.656285		1.296	9.46015e-05		1.772	1.39649e-08		0.476	0.805902		1.841	2.82376e-09		0.545	0.265658			1.811	3.05765e-09		-0.03	0.982445	PF00560,PF08263,PF13855	PTHR27004,PTHR27004:SF27	KOG0472	2.7.11.1		GO:0005515	AT2G34930.1
orange1.1g002559m.g	694	692	784	760	817	753	816	535		-0.374	0.00357208		-0.001	0.996937		0.178	0.172134		0.178	0.487289		0.495	3.17465e-05		0.611	1.85373e-07		0.115	0.999667		0.507	1.77661e-05		0.012	0.977165			0.61	1.56402e-07		0.103	0.807578	PF00931	PTHR19851,PTHR19851:SF7				GO:0043531	AT1G12280.1
orange1.1g002562m.g	357	308	362	398	477	536	588	493		0.468	0.00814054		-0.208	0.275444		0.027	0.902023		0.235	0.52383		0.122	0.499097		0.254	0.134591		0.132	0.999667		-0.31	0.0661816		-0.433	0.0671215			-0.047	0.804254		0.264	0.711878	PF07714,PF11721	PTHR27006,PTHR27006:SF1		2.7.11.1		GO:0006468,GO:0004672	AT1G56130.1
orange1.1g002564m.g	1041	1206	1051	1017	1019	1188	1018	1240		0.252	0.0468425		0.212	0.0891878		0.015	0.922062		-0.197	0.419475		-0.061	0.638377		-0.283	0.0149258		-0.222	0.671572		-0.287	0.0131702		-0.226	0.25455			-0.283	0.0141489		0.004	0.995864	PF00400,PF04192	PTHR22840			K14554	GO:0005515,GO:0032040,GO:0006364	AT4G04940.1
orange1.1g002566m.g	228	80	49	76	70	136	96	554		1.279	4.33774e-14		-1.512	8.65182e-15		-2.206	3.45101e-28		-0.694	0.076439		-2.039	5.23511e-32		-2.512	8.40157e-46		-0.472	0.393098		-2.876	4.56659e-56		-0.836	0.000576933			-2.974	4.61438e-61		-0.098	0.904612	PF13855,PF07714,PF11721	PTHR27006,PTHR27006:SF37	KOG1187	2.7.11.1		GO:0005515,GO:0006468,GO:0004672	AT1G07650.1
orange1.1g002568m.g	3095	4347	4663	4487	5151	5196	5544	2668		-0.213	0.115189		0.491	4.06323e-05		0.592	5.05903e-07		0.101	0.709476		0.961	5.57217e-17		1.055	3.49448e-20		0.094	0.999667		0.75	7.76761e-11		-0.212	0.329928			0.949	1.19818e-16		0.199	0.711878	PF13802,PF16863,PF01055	PTHR22762,PTHR22762:SF82		3.2.1.20	K01187	GO:0005975,GO:0004553	AT5G11720.1
orange1.1g002569m.g	NA	NA	NA	NA	NA	NA	NA	NA		NA	NA		NA	NA		NA	NA		NA	NA		NA	NA		NA	NA		NA	NA		NA	NA		NA	NA			NA	NA		NA	NA	PF13855,PF00931	PTHR23155,PTHR23155:SF478			K13459	GO:0005515,GO:0043531	AT5G63020.1
orange1.1g002570m.g	1130	1027	1078	1734	1628	1721	1691	1616		0.517	0.010571		-0.138	0.536418		-0.067	0.774869		0.071	0.884152		0.091	0.672296		0.065	0.765086		-0.025	0.999667		0.101	0.631529		0.011	0.986687			0.011	0.962386		-0.09	0.899402	PF00179	PTHR24067,PTHR24067:SF97	KOG0895	6.3.2.19	K10581		AT2G33770.1
orange1.1g002574m.g	NA	NA	NA	NA	NA	NA	NA	NA		NA	NA		NA	NA		NA	NA		NA	NA		NA	NA		NA	NA		NA	NA		NA	NA		NA	NA			NA	NA		NA	NA	PF08263,PF00560,PF13855	PTHR27004,PTHR27004:SF21	KOG0472	2.7.11.1		GO:0005515	AT2G34930.1
orange1.1g002577m.g	1569	900	800	625	618	646	654	991		-0.662	3.12359e-07		-0.803	3.8961e-10		-0.972	2.02657e-14		-0.17	0.554205		-0.617	1.88236e-06		-0.597	3.85138e-06		0.02	0.999667		-0.666	2.27937e-07		-0.049	0.915011			-0.681	1.01796e-07		-0.015	0.983298	PF00225	PTHR24115,PTHR24115:SF515		3.6.4.4	K10398	GO:0008017,GO:0007018,GO:0005524,GO:0003777,GO:0005871	AT3G45850.1
orange1.1g002578m.g	455	399	372	417	402	480	397	517		0.184	0.271996		-0.188	0.248477		-0.287	0.0611015		-0.1	0.775693		-0.104	0.512379		-0.375	0.00930011		-0.271	0.689548		-0.309	0.0333672		-0.205	0.496556			-0.362	0.0112943		-0.053	0.925138	PF02902	PTHR24365	KOG3246	3.4.22.68	K08596	GO:0008234,GO:0006508	AT1G09730.1
orange1.1g002581m.g	98	59	58	80	95	118	121	239		1.293	9.86661e-12		-0.728	0.00154278		-0.746	0.000831803		-0.018	0.979121		-1.003	5.07622e-08		-0.987	6.85009e-08		0.016	0.999667		-1.591	3.16114e-17		-0.588	0.0393303			-1.331	2.79528e-13		0.26	0.732779	PF13855,PF07714,PF11721	PTHR27006,PTHR27006:SF1	KOG1187	2.7.11.1		GO:0005515,GO:0006468,GO:0004672	AT1G56130.1
orange1.1g002582m.g	NA	NA	NA	NA	NA	NA	NA	NA		NA	NA		NA	NA		NA	NA		NA	NA		NA	NA		NA	NA		NA	NA		NA	NA		NA	NA			NA	NA		NA	NA	PF13855,PF00069,PF12819	PTHR27003,PTHR27003:SF61	KOG1187	2.7.11.1,2.7.10.1		GO:0005515,GO:0006468,GO:0005524,GO:0004672	AT5G48740.1
orange1.1g002585m.g	4544	5027	5657	5501	5192	4453	4282	4334		-0.068	0.625256		0.146	0.231916		0.316	0.00491029		0.17	0.461811		0.04	0.755586		-0.017	0.895537		-0.057	0.999667		0.344	0.00162491		0.304	0.0469754			0.261	0.0189467		-0.084	0.836026	PF00128,PF07821	PTHR10357,PTHR10357:SF171	KOG0471	3.2.1.1,3.2.1.141		GO:0043169,GO:0005975,GO:0003824,GO:0005509,GO:0004556	AT1G69830.1
orange1.1g002586m.g	609	877	947	1267	1318	1446	1798	847		0.477	0.000149884		0.528	1.88158e-05		0.639	1.25507e-07		0.11	0.691689		0.772	2.21825e-11		1.085	1.76016e-21		0.313	0.252477		0.581	6.00836e-07		-0.191	0.40453			0.638	3.34301e-08		0.057	0.899402	PF05183	PTHR23079,PTHR23079:SF9		2.7.7.48	K11699	GO:0003968	AT1G14790.1
orange1.1g002589m.g	65	55	61	73	70	74	65	85		0.411	0.171561		-0.217	0.505674		-0.058	0.864217		0.158	0.814607		-0.201	0.479862		-0.379	0.162409		-0.178	0.999667		-0.228	0.414227		-0.027	0.976088			-0.295	0.27599		-0.067	0.949704	PF13579	PTHR12526,PTHR12526:SF304	KOG2991	2.4.1.21			AT4G18240.1
orange1.1g002590m.g	1381	1120	1202	1278	1314	1183	1393	1476		0.098	0.653464		-0.3	0.105652		-0.199	0.297053		0.102	0.806909		-0.322	0.069117		-0.083	0.669773		0.239	0.942101		-0.209	0.249302		0.113	0.820339			-0.169	0.358411		0.04	0.956579	PF07766	PTHR14009,PTHR14009:SF9	KOG1043				AT3G11560.4
orange1.1g002596m.g	2671	2514	2515	2653	2716	2649	2646	2855		0.097	0.558194		-0.087	0.582635		-0.087	0.57694		0	0.999873		-0.108	0.458918		-0.11	0.448964		-0.002	0.999667		-0.106	0.46388		0.002	0.995909			-0.072	0.626239		0.034	0.950354	PF03810,PF02985,PF13513	PTHR10527,PTHR10527:SF3			K18752	GO:0008536,GO:0006886,GO:0005515	AT2G16950.2
orange1.1g002600m.g	14	42	40	58	65	92	91	25		0.848	0.0510074		1.623	1.89481e-05		1.549	3.69104e-05		-0.074	0.932986		1.881	1.53337e-09		1.872	1.58436e-09		-0.009	0.999667		1.219	0.000167365		-0.663	0.156911			1.393	1.0359e-05		0.175	0.876416	PF08263,PF00560	PTHR27004	KOG0472			GO:0005515	AT2G34930.1
orange1.1g002602m.g	53	28	28	30	32	33	33	80		0.604	0.00669003		-0.905	0.000595419		-0.874	0.000519379		0.03	0.969078		-1.331	1.17628e-09		-1.253	5.32433e-09		0.079	0.999667		-1.409	1.31227e-10		-0.078	0.933816			-1.331	2.13565e-10		0.078	0.939877	PF01363,PF00415	PTHR22870,PTHR22870:SF219	KOG1427			GO:0046872	AT5G19420.1
orange1.1g002603m.g	987	1053	1294	1140	1277	1113	1214	1006		0.028	0.871763		0.095	0.532391		0.392	0.00288721		0.297	0.240189		0.148	0.285492		0.271	0.0393802		0.123	0.999667		0.181	0.180852		0.033	0.94335			0.343	0.00768382		0.162	0.730831	PF00855	PTHR22981,PTHR22981:SF77		2.7.11.1			AT5G40340.1
orange1.1g002606m.g	394	336	334	374	377	380	352	267		-0.559	0.000233673		-0.229	0.156527		-0.238	0.129741		-0.01	0.981604		0.508	0.000538117		0.401	0.00692183		-0.107	0.999667		0.484	0.000927144		-0.024	0.964069			0.494	0.000635282		0.01	0.988232	PF01637,PF13855	PTHR23155,PTHR23155:SF639			K13459	GO:0005524,GO:0005515	AT5G63020.1
orange1.1g002608m.g	NA	NA	NA	NA	NA	NA	NA	NA		NA	NA		NA	NA		NA	NA		NA	NA		NA	NA		NA	NA		NA	NA		NA	NA		NA	NA			NA	NA		NA	NA	PF00924	PTHR31618,PTHR31618:SF4				GO:0055085,GO:0016020	AT1G78610.1
orange1.1g002609m.g	646	722	739	684	663	700	636	624		-0.052	0.744593		0.16	0.232313		0.195	0.131194		0.035	0.91263		0.171	0.175845		0.029	0.834575		-0.142	0.999667		0.133	0.298819		-0.038	0.927731			0.087	0.504425		-0.046	0.922294	PF02922,PF00128,PF02806	PTHR10357,PTHR10357:SF119		2.4.1.18	K00700	GO:0005975,GO:0004553,GO:0043169,GO:0003824	AT3G20440.2
orange1.1g002610m.g	6346	10325	11602	9658	9885	8617	8793	5096		-0.316	0.00919503		0.702	2.61279e-10		0.871	2.79649e-15		0.168	0.482811		0.758	4.8549e-12		0.787	6.97712e-13		0.029	0.999667		0.922	2.66282e-17		0.164	0.481903			0.956	1.75145e-18		0.034	0.94184	PF00694,PF00330	PTHR11670,PTHR11670:SF40		4.2.1.3	K01681	GO:0008152	AT4G35830.1
orange1.1g002615m.g	286	283	258	315	335	330	351	325		0.188	0.346808		-0.009	0.967306		-0.146	0.453558		-0.136	0.731913		0.023	0.909022		0.113	0.53935		0.09	0.999667		-0.05	0.792178		-0.073	0.893348			0.043	0.823418		0.093	0.879874	PF13193,PF13360,PF00501	PTHR24095,PTHR24095:SF185	KOG4649	1.2.1.31	K00142	GO:0008152,GO:0003824	AT5G35930.1
orange1.1g002617m.g	110694	198250	222467	144811	162399	116534	175951	56442		-0.972	1.52726e-19		0.841	5.57431e-15		1.007	5.45352e-21		0.166	0.477333		1.046	7.50545e-23		1.64	3.46656e-53		0.594	2.25501e-05		1.359	1.76982e-37		0.313	0.0395003			1.525	1.8157e-46		0.165	0.714191	PF01477,PF00305	PTHR11771,PTHR11771:SF42		1.13.11.12	K00454	GO:0005515,GO:0055114,GO:0046872,GO:0016702	AT3G45140.1
orange1.1g002621m.g	2486	2515	2990	2742	2902	2630	2784	2256		-0.14	0.394751		0.017	0.922435		0.267	0.0634919		0.249	0.376382		0.22	0.121964		0.303	0.0288519		0.083	0.999667		0.281	0.04251		0.061	0.890272			0.363	0.00786061		0.082	0.87379	PF13920	PTHR10044,PTHR10044:SF98	KOG1853,KOG1003,KOG4172				AT4G03000.1
orange1.1g002624m.g	4391	4008	4525	4402	5050	4730	4576	3797		-0.209	0.244716		-0.131	0.462812		0.044	0.819091		0.175	0.610652		0.317	0.0445816		0.269	0.0916138		-0.048	0.999667		0.213	0.186584		-0.104	0.816552			0.411	0.00767248		0.198	0.729686	PF02309,PF02362,PF06507	PTHR31384,PTHR31384:SF3				GO:0006355,GO:0005634,GO:0003677,GO:0009725	AT5G37020.1
orange1.1g002625m.g	2550	2272	2426	2212	2300	2143	2263	2455		-0.054	0.722513		-0.166	0.195545		-0.071	0.602213		0.095	0.725359		-0.195	0.107853		-0.118	0.349047		0.077	0.999667		-0.151	0.21898		0.044	0.909965			-0.095	0.454095		0.056	0.899402	PF00962	PTHR11359,PTHR11359:SF9		3.5.4.6	K01490	GO:0019239,GO:0032264,GO:0003876	AT2G38280.2
orange1.1g002633m.g	752	1017	912	780	1083	1041	1017	981		0.387	0.0148057		0.439	0.00388373		0.281	0.0722418		-0.158	0.632831		0.085	0.606654		0.053	0.756125		-0.032	0.999667		-0.333	0.0256071		-0.417	0.0399887			0.142	0.364669		0.475	0.136135	PF07714	PTHR27001,PTHR27001:SF112	KOG1187	2.7.11.1		GO:0006468,GO:0004672	AT5G56890.1
orange1.1g002636m.g	NA	NA	NA	NA	NA	NA	NA	NA		NA	NA		NA	NA		NA	NA		NA	NA		NA	NA		NA	NA		NA	NA		NA	NA		NA	NA			NA	NA		NA	NA	PF16487,PF16488,PF08699,PF16486,PF02170,PF02171	PTHR22891,PTHR22891:SF20			K11593	GO:0005515,GO:0003676	AT2G27040.2
orange1.1g002638m.g	694	343	342	292	334	351	318	555		-0.319	0.108747		-1.014	1.08753e-08		-1.015	7.94034e-09		-0.001	0.999007		-0.67	0.000157595		-0.801	5.02676e-06		-0.131	0.999667		-0.927	1.19317e-07		-0.257	0.506067			-0.735	2.60893e-05		0.193	0.759798		PTHR31355,PTHR31355:SF7					AT4G27060.1
orange1.1g002640m.g	5404	4386	4906	4380	4676	4268	4263	4701		-0.201	0.254506		-0.301	0.0604542		-0.139	0.41499		0.161	0.63165		-0.139	0.39612		-0.141	0.387303		-0.002	0.999667		-0.102	0.54065		0.037	0.946091			-0.008	0.965911		0.094	0.868827	PF06972	PTHR12758,PTHR12758:SF20					AT1G29370.1
orange1.1g002642m.g	32	22	36	21	26	22	24	28		-0.208	0.587874		-0.531	0.139975		0.162	0.649694		0.692	0.285089		-0.408	0.238378		-0.178	0.613474		0.229	0.999667		-0.401	0.240141		0.006	0.995909			-0.078	0.824617		0.323	0.76916	PF00564,PF07714	PTHR23257,PTHR23257:SF331	KOG0192	2.7.11.1		GO:0005515,GO:0006468,GO:0004672	AT5G57610.1
orange1.1g002644m.g	NA	NA	NA	NA	NA	NA	NA	NA		NA	NA		NA	NA		NA	NA		NA	NA		NA	NA		NA	NA		NA	NA		NA	NA		NA	NA			NA	NA		NA	NA	PF01477,PF00305	PTHR11771,PTHR11771:SF42		1.13.11.12	K00454	GO:0005515,GO:0055114,GO:0046872,GO:0016702	AT3G45140.1
orange1.1g002645m.g	853	761	841	848	906	893	904	999		0.23	0.159873		-0.163	0.317501		-0.019	0.917323		0.143	0.660272		-0.163	0.286516		-0.145	0.345763		0.018	0.999667		-0.237	0.107987		-0.074	0.871503			-0.141	0.354545		0.096	0.853829	PF00651	PTHR24412,PTHR24412:SF142				GO:0005515	AT4G15840.1
orange1.1g002649m.g	1205	5472	4698	2408	3391	4034	3837	905		-0.412	0.113472		2.183	1.32127e-21		1.963	6.38074e-18		-0.22	0.668162		2.155	2.02302e-21		2.083	3.55707e-20		-0.072	0.999667		1.41	3.36211e-10		-0.745	0.0120952			1.905	2.81879e-17		0.495	0.621861	PF00305	PTHR11771,PTHR11771:SF42		1.13.11.12	K00454	GO:0055114,GO:0046872,GO:0016702	AT3G45140.1
orange1.1g002652m.g	2272	2224	2328	2381	2698	2662	2661	2487		0.131	0.4221		-0.03	0.858631		0.036	0.831778		0.066	0.847771		0.098	0.512279		0.098	0.510981		0	1		-0.063	0.677535		-0.161	0.602914			0.117	0.421218		0.181	0.720933	PF00498	PTHR12348,PTHR12348:SF15	KOG2010,KOG2129			GO:0005515,GO:0006355,GO:0003700	AT2G45460.2
orange1.1g002655m.g	372	205	213	253	229	270	254	1015		1.443	9.31889e-26		-0.868	1.39857e-08		-0.806	8.23334e-08		0.062	0.88194		-1.916	4.67434e-43		-1.999	7.9999e-47		-0.083	0.999667		-2.004	5.80651e-47		-0.088	0.853582			-2.151	3.71266e-54		-0.147	0.784106	PF13855,PF00931	PTHR23155,PTHR23155:SF639			K13459	GO:0005515,GO:0043531	AT5G63020.1
orange1.1g002657m.g	771	447	476	523	571	587	561	686		-0.168	0.249895		-0.787	4.72145e-10		-0.694	2.76668e-08		0.092	0.766163		-0.229	0.0790275		-0.29	0.0231353		-0.061	0.999667		-0.392	0.00179169		-0.163	0.568004			-0.265	0.037446		0.127	0.770633	PF00931	PTHR23155,PTHR23155:SF478			K13459	GO:0043531	AT5G63020.1
orange1.1g002661m.g	201	266	278	234	245	266	264	251		0.328	0.0774407		0.411	0.0193433		0.474	0.00537371		0.063	0.882271		0.087	0.635387		0.071	0.70176		-0.016	0.999667		-0.103	0.570235		-0.191	0.6205			-0.035	0.85349		0.069	0.914832	PF16488,PF08699,PF16486,PF02170,PF02171	PTHR22891,PTHR22891:SF35			K11593	GO:0005515,GO:0003676	AT2G32940.1
orange1.1g002663m.g	41	35	39	47	52	63	56	57		0.48	0.104274		-0.215	0.526429		-0.072	0.835837		0.143	0.846367		0.084	0.771717		-0.034	0.907796		-0.119	0.999667		-0.281	0.300695		-0.366	0.496108			-0.148	0.590533		0.133	0.889161	PF00931	PTHR23155,PTHR23155:SF592	KOG4658		K13457	GO:0043531	AT3G07040.1
orange1.1g002666m.g	677	522	514	494	509	489	471	830		0.292	0.0369117		-0.378	0.0051513		-0.398	0.00269328		-0.02	0.955425		-0.768	9.6512e-10		-0.821	5.20475e-11		-0.053	0.999667		-0.749	2.0153e-09		0.019	0.968453			-0.708	1.17157e-08		0.042	0.937211	PF01535,PF12854,PF13041	PTHR24015,PTHR24015:SF555					AT3G06920.1
orange1.1g002670m.g	2	18	21	90	141	39	62	8		2.083	0.0327203		3.258	0.000173606		3.445	5.31463e-05		0.187	0.914712		2.269	0.00106295		2.936	1.94199e-05		0.668	0.999667		3.466	4.93667e-07		1.197	0.282099			4.115	3.7446e-09		0.649	0.759798	PF01477,PF00305	PTHR11771,PTHR11771:SF42		1.13.11.12	K00454	GO:0005515,GO:0055114,GO:0046872,GO:0016702	AT3G45140.1
orange1.1g002672m.g	3	23	19	23	26	9	16	2		-0.534	0.664262		2.994	0.000121044		2.757	0.000408538		-0.236	0.885065		2.106	0.0141156		2.999	0.000167778		0.894	0.977049		3.532	5.90252e-06		1.426	0.19778			3.704	1.63578e-06		0.172	0.945953	PF01477,PF00305	PTHR11771,PTHR11771:SF42		1.13.11.12	K00454	GO:0005515,GO:0055114,GO:0046872,GO:0016702	AT3G45140.1
orange1.1g002673m.g	98	141	155	190	209	236	231	226		1.191	3.05048e-13		0.519	0.00484546		0.649	0.00020625		0.131	0.741673		0.065	0.711272		0.037	0.836842		-0.028	0.999667		-0.242	0.132776		-0.307	0.246535			-0.109	0.513391		0.133	0.81062	PF00560,PF00069,PF09353	PTHR27000,PTHR27000:SF208	KOG1187	2.7.11.1		GO:0005515,GO:0006468,GO:0005524,GO:0004672	AT1G72300.1
orange1.1g002676m.g	1575	1954	1988	1967	1985	2137	2132	1792		0.187	0.134744		0.312	0.0058945		0.336	0.00253402		0.025	0.932264		0.254	0.0214582		0.251	0.0230885		-0.003	0.999667		0.134	0.244792		-0.12	0.64993			0.147	0.197023		0.013	0.981324	PF13920	PTHR23163,PTHR23163:SF0	KOG0978	6.3.2.19	K10696		AT1G55250.3
orange1.1g002677m.g	634	676	802	769	913	836	858	810		0.355	0.136793		0.093	0.715845		0.341	0.131358		0.247	0.59192		0.044	0.860687		0.081	0.738151		0.037	0.999667		-0.078	0.745491		-0.121	0.850924			0.171	0.451518		0.249	0.740696	PF16457,PF01363,PF00415	PTHR22870,PTHR22870:SF219	KOG1427			GO:0046872	AT5G19420.1
orange1.1g002678m.g	1417	1430	1458	1413	1559	1469	1505	1448		0.032	0.839551		0.014	0.924576		0.043	0.761579		0.029	0.925726		0.02	0.882958		0.056	0.668627		0.036	0.999667		-0.035	0.789882		-0.056	0.881816			0.107	0.387974		0.142	0.733186	PF04153,PF04065	PTHR23326,PTHR23326:SF1	KOG2150		K12580	GO:0006355,GO:0005634	AT5G18230.1
orange1.1g002679m.g	2951	1968	1887	3063	3118	2674	3007	3234		0.133	0.444362		-0.584	4.88736e-05		-0.645	5.98281e-06		-0.061	0.869634		-0.274	0.0627802		-0.105	0.504348		0.168	0.999667		-0.079	0.619999		0.194	0.528566			-0.053	0.744111		0.026	0.968211	PF08263,PF13855	PTHR27000,PTHR27000:SF196	KOG0472	2.7.11.1		GO:0005515	AT1G35710.1
orange1.1g002681m.g	2369	1698	2003	1716	1866	1679	1639	2370		0.001	0.998268		-0.48	0.000167103		-0.241	0.0699092		0.239	0.36155		-0.499	6.16795e-05		-0.532	1.74925e-05		-0.033	0.999667		-0.465	0.000178395		0.033	0.941707			-0.345	0.00604574		0.12	0.786992							AT3G51650.1
orange1.1g002682m.g	904	1208	1448	1189	1291	1133	1290	722		-0.322	0.0141384		0.42	0.000607999		0.682	7.34823e-09		0.261	0.269447		0.647	4.16739e-08		0.837	6.25596e-13		0.19	0.848473		0.719	7.95378e-10		0.072	0.843776			0.838	4.76804e-13		0.119	0.771315	PF00462,PF00610,PF04784	PTHR23054,PTHR23054:SF27	KOG1752			GO:0045454,GO:0015035,GO:0009055,GO:0035556	AT4G08550.1
orange1.1g002688m.g	3	11	13	8	10	19	14	2		-0.65	0.622435		2.109	0.0198435		2.237	0.0111892		0.128	0.949004		3.452	7.16457e-05		3.123	0.000359531		-0.329	0.999667		2.313	0.0115938		-1.139	0.434253			2.511	0.00508972		0.197	0.948098	PF13855,PF07714,PF12819	PTHR27003,PTHR27003:SF105	KOG1187	2.7.11.1,2.7.10.1		GO:0005515,GO:0006468,GO:0004672	AT1G51800.1
orange1.1g002690m.g	1109	1448	1111	1581	1643	1859	1392	1766		0.672	8.47597e-06		0.386	0.0131134		0.004	0.98512		-0.382	0.171123		0.074	0.660572		-0.343	0.0228254		-0.417	0.1892		-0.16	0.31421		-0.234	0.425214			-0.104	0.520975		0.055	0.925138	PF01704	PTHR11952,PTHR11952:SF8		2.7.7.9		GO:0070569,GO:0008152	AT3G56040.1
orange1.1g002691m.g	354	439	372	438	433	497	468	272		-0.38	0.0130118		0.311	0.0354051		0.072	0.66736		-0.239	0.418439		0.873	1.02851e-10		0.783	7.83763e-09		-0.091	0.999667		0.685	5.44295e-07		-0.189	0.518031			0.67	8.0309e-07		-0.015	0.983667	PF13855,PF00931	PTHR23155,PTHR23155:SF639			K13459	GO:0005515,GO:0043531	AT5G63020.1
orange1.1g002696m.g	7886	7520	8293	8472	9187	8628	8978	7870		-0.003	0.990297		-0.068	0.68608		0.073	0.664664		0.141	0.655089		0.132	0.38541		0.19	0.200103		0.057	0.999667		0.106	0.49066		-0.026	0.958392			0.223	0.125116		0.117	0.821231		PTHR10943			K03028		AT2G20580.1
orange1.1g002700m.g	38	35	34	41	38	38	50	27		-0.458	0.164024		-0.065	0.855445		-0.12	0.726342		-0.054	0.945509		0.457	0.126392		0.896	0.000892896		0.44	0.811777		0.615	0.0302876		0.159	0.847898			0.462	0.108629		-0.154	0.876416	PF13855,PF00931	PTHR23155,PTHR23155:SF639			K13459	GO:0005515,GO:0043531	AT5G63020.1
orange1.1g002701m.g	191	235	238	255	265	276	247	128		-0.575	0.00127045		0.299	0.0944329		0.318	0.0659813		0.019	0.965598		1.096	9.51399e-12		0.942	5.7931e-09		-0.154	0.999667		0.988	9.07409e-10		-0.108	0.815406			1.044	5.12561e-11		0.056	0.928784	PF01535,PF13041	PTHR24015,PTHR24015:SF688					AT5G59900.1
orange1.1g002703m.g	1686	1888	1748	1959	1938	1991	1943	2037		0.273	0.0242928		0.163	0.185818		0.052	0.699941		-0.111	0.66165		-0.031	0.815282		-0.068	0.586718		-0.037	0.999667		-0.057	0.64685		-0.027	0.948181			-0.072	0.557508		-0.015	0.978652	PF12333	PTHR16056,PTHR16056:SF2	KOG2149		K14827		AT5G06350.1
orange1.1g002704m.g	NA	NA	NA	NA	NA	NA	NA	NA		NA	NA		NA	NA		NA	NA		NA	NA		NA	NA		NA	NA		NA	NA		NA	NA		NA	NA			NA	NA		NA	NA	PF00931	PTHR23155,PTHR23155:SF478			K13459	GO:0043531	AT5G63020.1
orange1.1g002706m.g	NA	NA	NA	NA	NA	NA	NA	NA		NA	NA		NA	NA		NA	NA		NA	NA		NA	NA		NA	NA		NA	NA		NA	NA		NA	NA			NA	NA		NA	NA	PF00305	PTHR11771,PTHR11771:SF42		1.13.11.12	K00454	GO:0055114,GO:0046872,GO:0016702	AT3G45140.1
orange1.1g002708m.g	1310	1375	1503	1380	1489	1452	1473	1685		0.364	0.00941384		0.071	0.652526		0.198	0.163527		0.127	0.670272		-0.215	0.11508		-0.194	0.158217		0.022	0.999667		-0.288	0.0297696		-0.073	0.858049			-0.179	0.192015		0.11	0.820923	PF07496,PF02362	PTHR23336,PTHR23336:SF24				GO:0008270,GO:0003677	AT4G32010.1
orange1.1g002709m.g	1434	1538	1618	1469	1572	1604	1632	1556		0.119	0.410589		0.102	0.464623		0.176	0.176369		0.074	0.798208		0.043	0.754247		0.069	0.605238		0.026	0.999667		-0.083	0.528599		-0.127	0.669996			0.014	0.920191		0.098	0.825192	PF00076	PTHR24012,PTHR24012:SF411	KOG0127		K14573	GO:0003676	AT2G21440.1
orange1.1g002711m.g	55	91	114	116	117	54	81	258		2.232	3.23812e-24		0.733	0.00368318		1.056	7.87777e-06		0.324	0.509948		-2.233	7.00924e-25		-1.657	1.3721e-15		0.576	0.393098		-1.157	1.35309e-08		1.077	7.12877e-05			-1.135	1.65374e-08		0.022	0.984996	PF01794,PF08022,PF08414,PF08030	PTHR11972,PTHR11972:SF57		1.6.3.1	K13447	GO:0055114,GO:0016491,GO:0050664,GO:0004601,GO:0016174	AT1G09090.2
orange1.1g002712m.g	1309	547	594	479	574	499	557	1220		-0.101	0.60717		-1.258	5.61658e-16		-1.139	1.60138e-13		0.119	0.754117		-1.29	4.21742e-17		-1.129	1.41181e-13		0.161	0.999667		-1.348	1.28634e-18		-0.058	0.915535			-1.088	7.80265e-13		0.26	0.711878	PF14309	PTHR31680,PTHR31680:SF4					AT1G74160.1
orange1.1g002713m.g	3705	3216	3439	3402	3640	3502	3422	4310		0.219	0.166626		-0.203	0.180287		-0.107	0.500928		0.096	0.768366		-0.3	0.0334365		-0.333	0.0173652		-0.033	0.999667		-0.341	0.0141056		-0.041	0.932631			-0.244	0.0861674		0.097	0.848813	PF16891,PF13418,PF00149	PTHR11668,PTHR11668:SF228	KOG0374	3.1.3.16	K01090	GO:0016787,GO:0009742,GO:0004721	AT4G03080.1
orange1.1g002716m.g	2252	1904	1865	1969	2002	1997	2054	2117		-0.088	0.55993		-0.241	0.0632081		-0.272	0.0325126		-0.03	0.925953		-0.084	0.535834		-0.043	0.759902		0.041	0.999667		-0.105	0.42553		-0.021	0.961848			-0.081	0.542908		0.024	0.964147	PF13414	PTHR23083,PTHR23083:SF430					AT4G02680.1
orange1.1g002717m.g	67	57	41	34	43	57	53	58		-0.207	0.391007		-0.232	0.32789		-0.707	0.00123734		-0.475	0.303674		-0.067	0.7789		-0.144	0.52849		-0.076	0.999667		-0.759	0.000578759		-0.692	0.0226084			-0.428	0.0419699		0.331	0.714191	PF00560,PF13855,PF00069	PTHR27000,PTHR27000:SF221	KOG1187	2.7.11.1		GO:0005515,GO:0006468,GO:0005524,GO:0004672	AT3G28040.1
orange1.1g002718m.g	75	55	55	58	63	62	57	98		0.369	0.0873434		-0.461	0.0439231		-0.452	0.040187		0.01	0.98801		-0.638	0.00106308		-0.795	4.33149e-05		-0.158	0.999667		-0.752	0.000110374		-0.114	0.863736			-0.626	0.000887341		0.126	0.871291	PF14432,PF01535,PF13041	PTHR24015,PTHR24015:SF52					AT3G02330.1
orange1.1g002719m.g	4339	5506	5567	6320	7557	7200	7725	4385		0.016	0.929258		0.344	0.00760365		0.36	0.00479301		0.016	0.962981		0.715	3.44231e-09		0.817	1.23659e-11		0.102	0.999667		0.527	1.55074e-05		-0.188	0.454444			0.785	7.02453e-11		0.258	0.645801	PF04564,PF00069	PTHR27003,PTHR27003:SF52	KOG1187	2.7.11.1,2.7.10.1		GO:0016567,GO:0004842,GO:0006468,GO:0005524,GO:0004672	AT2G45910.1
orange1.1g002721m.g	NA	NA	NA	NA	NA	NA	NA	NA		NA	NA		NA	NA		NA	NA		NA	NA		NA	NA		NA	NA		NA	NA		NA	NA		NA	NA			NA	NA		NA	NA	PF00560,PF00069,PF13855	PTHR27000,PTHR27000:SF38	KOG1187	2.7.10.1		GO:0005515,GO:0006468,GO:0005524,GO:0004672	AT2G41820.1
orange1.1g002724m.g	7601	2391	3959	2635	3827	3019	3706	12034		0.663	8.37385e-05		-1.668	1.0285e-24		-0.941	7.321e-09		0.727	0.00127357		-1.996	5.48735e-35		-1.699	3.79941e-26		0.297	0.739671		-2.191	1.74821e-41		-0.195	0.612762			-1.653	6.2889e-25		0.538	0.132089	PF00970,PF00173,PF00175,PF00174,PF03404	PTHR19370,PTHR19370:SF100		1.7.1.1	K10534	GO:0055114,GO:0016491,GO:0042128,GO:0030151	AT1G77760.1
orange1.1g002727m.g	1752	1397	1589	1584	1688	1554	1553	1814		0.051	0.761416		-0.327	0.0133622		-0.14	0.320186		0.186	0.494167		-0.225	0.0856994		-0.225	0.0850307		0	1		-0.195	0.136778		0.03	0.949642			-0.104	0.447409		0.091	0.846412	PF07714	PTHR24056,PTHR24056:SF45		2.7.11.1	K08827	GO:0006468,GO:0004672	AT3G25840.1
orange1.1g002728m.g	19	38	34	47	54	53	33	10		-0.948	0.0294182		1.012	0.00293468		0.857	0.0118763		-0.156	0.837784		2.438	9.8647e-14		1.767	4.54573e-07		-0.672	0.393098		2.253	1.29054e-11		-0.185	0.815502			2.464	1.79041e-14		0.211	0.829815	PF07885,PF00027,PF13857,PF12796,PF11834	PTHR10217,PTHR10217:SF504					AT2G25600.1
orange1.1g002731m.g	1693	1994	2178	2134	2481	2403	2326	2520		0.575	0.000455362		0.237	0.172906		0.365	0.0271124		0.128	0.727057		-0.07	0.700016		-0.116	0.505814		-0.046	0.999667		-0.24	0.145399		-0.17	0.663998			-0.023	0.903881		0.217	0.715743	PF00439	PTHR22881,PTHR22881:SF11			K11723	GO:0005515	AT5G55040.1
orange1.1g002736m.g	1630	1427	1570	1669	1717	1636	1828	1770		0.119	0.375397		-0.191	0.118422		-0.053	0.696151		0.138	0.574438		-0.114	0.345973		0.048	0.710505		0.162	0.915317		-0.084	0.492404		0.03	0.940388			-0.044	0.729956		0.04	0.92774	PF00069,PF00400	PTHR22847,PTHR22847:SF422	KOG0296,KOG1332,KOG0316			GO:0006468,GO:0005524,GO:0004672,GO:0005515	AT3G15354.1
orange1.1g002744m.g	189	135	121	103	120	157	122	355		0.906	1.72172e-09		-0.485	0.00523674		-0.643	0.000125435		-0.159	0.693099		-1.194	1.17588e-15		-1.535	2.18226e-24		-0.341	0.606954		-1.777	6.33608e-31		-0.583	0.00840143			-1.553	1.04233e-25		0.224	0.729162	PF00097,PF00271,PF00176	PTHR10799,PTHR10799:SF763		3.6.4.12	K15083	GO:0046872,GO:0005524	AT1G05120.1
orange1.1g002745m.g	1529	876	873	805	863	867	811	1631		0.094	0.472981		-0.804	4.31848e-14		-0.807	2.06503e-14		-0.003	0.993585		-0.912	1.75176e-18		-1.011	1.95944e-22		-0.099	0.999667		-1.019	8.02597e-23		-0.108	0.705733			-0.917	4.74289e-19		0.102	0.791943	PF01966,PF02824,PF04607	PTHR21262,PTHR21262:SF13		2.7.6.5		GO:0015969	AT4G02260.2
orange1.1g002746m.g	NA	NA	NA	NA	NA	NA	NA	NA		NA	NA		NA	NA		NA	NA		NA	NA		NA	NA		NA	NA		NA	NA		NA	NA		NA	NA			NA	NA		NA	NA	PF00069	PTHR27000,PTHR27000:SF79	KOG1187	2.7.11.1		GO:0006468,GO:0005524,GO:0004672	AT2G24130.1
orange1.1g002750m.g	589	556	457	497	552	637	623	922		0.644	1.6309e-05		-0.086	0.634243		-0.369	0.0178997		-0.283	0.363309		-0.535	0.000234594		-0.563	9.89637e-05		-0.028	0.999667		-0.892	4.60887e-10		-0.357	0.115329			-0.74	2.08393e-07		0.152	0.767172	PF00931	PTHR23155,PTHR23155:SF634	KOG4658			GO:0043531	AT3G46530.1
orange1.1g002754m.g	2214	1550	1686	1538	1799	1671	1630	2206		-0.004	0.980706		-0.513	3.47383e-05		-0.392	0.00170804		0.12	0.668124		-0.403	0.00100252		-0.437	0.000331212		-0.034	0.999667		-0.52	1.58768e-05		-0.117	0.716074			-0.294	0.017381		0.226	0.711878	PF01434,PF00004	PTHR23076,PTHR23076:SF56				GO:0006508,GO:0005524,GO:0004222	AT3G16290.1
orange1.1g002757m.g	293	143	100	122	138	138	139	193		-0.605	1.98253e-05		-1.038	9.05918e-13		-1.553	3.12315e-26		-0.516	0.0632274		-0.484	0.00123553		-0.481	0.00120362		0.002	0.999667		-0.665	7.85948e-06		-0.181	0.633259			-0.485	0.000857953		0.18	0.747284	PF13423	PTHR24006,PTHR24006:SF520		3.4.19.12	K11835		AT5G22030.1
orange1.1g002758m.g	36	61	65	71	51	58	59	44		0.33	0.250951		0.799	0.00120899		0.892	0.000148673		0.093	0.868469		0.405	0.0795724		0.407	0.0760495		0.002	0.999667		0.695	0.00121545		0.29	0.519798			0.195	0.419128		-0.5	0.496854	PF07724	PTHR11638,PTHR11638:SF113	KOG1051			GO:0005524	AT2G40130.2
orange1.1g002759m.g	853	227	268	289	299	338	295	397		-1.103	9.54941e-18		-1.908	3.01477e-45		-1.669	6.91917e-37		0.238	0.446471		-0.233	0.105366		-0.426	0.00203298		-0.193	0.954343		-0.455	0.000952646		-0.222	0.425435			-0.407	0.00289164		0.048	0.932217	PF08263,PF13855,PF00069	PTHR27000,PTHR27000:SF7	KOG1187	2.7.11.1		GO:0005515,GO:0006468,GO:0005524,GO:0004672	AT1G12460.1
orange1.1g002760m.g	1924	3330	3156	3637	3729	3548	3083	4247		1.143	3.95342e-28		0.792	5.28631e-14		0.715	1.15495e-11		-0.077	0.761323		-0.258	0.016746		-0.463	9.61206e-06		-0.205	0.676899		-0.224	0.038935		0.035	0.925721			-0.188	0.0865319		0.036	0.933359	PF00560,PF00069	PTHR27000,PTHR27000:SF114	KOG1187	2.7.11.1		GO:0005515,GO:0006468,GO:0005524,GO:0004672	AT5G20480.1
orange1.1g002761m.g	92	72	75	79	77	81	75	98		0.095	0.779226		-0.337	0.255716		-0.294	0.312891		0.043	0.953316		-0.237	0.395466		-0.383	0.155529		-0.146	0.999667		-0.307	0.260322		-0.07	0.940164			-0.342	0.199669		-0.035	0.977576	PF02037,PF13812	PTHR31407,PTHR31407:SF5					AT3G04260.1
orange1.1g002763m.g	38	82	93	134	123	99	93	117		1.63	3.34716e-11		1.108	2.59143e-05		1.294	3.14461e-07		0.186	0.73632		-0.229	0.34385		-0.337	0.153022		-0.107	0.999667		0.196	0.409901		0.425	0.276294			0.078	0.756671		-0.118	0.88439	PF07885,PF00027,PF13857,PF11834,PF12796	PTHR10217,PTHR10217:SF504					AT2G26650.1
orange1.1g002766m.g	1254	864	1096	1006	1153	1048	1157	1256		0.004	0.984512		-0.535	5.64214e-05		-0.193	0.17394		0.342	0.164614		-0.262	0.0512567		-0.118	0.406777		0.144	0.999667		-0.321	0.0150973		-0.058	0.892852			-0.125	0.375204		0.196	0.714191	PF07303	PTHR38372					AT3G21290.1
orange1.1g002768m.g	NA	NA	NA	NA	NA	NA	NA	NA		NA	NA		NA	NA		NA	NA		NA	NA		NA	NA		NA	NA		NA	NA		NA	NA		NA	NA			NA	NA		NA	NA	PF00702,PF00122	PTHR24093,PTHR24093:SF355		3.6.3.6	K01535	GO:0046872,GO:0000166	AT1G17260.1
orange1.1g002770m.g	689	762	821	800	821	944	887	781		0.182	0.23531		0.149	0.319441		0.256	0.0655358		0.108	0.724414		0.273	0.0406191		0.184	0.179731		-0.089	0.999667		0.036	0.811797		-0.238	0.314533			0.073	0.613977		0.037	0.944089	PF00403,PF00702,PF00122	PTHR24093,PTHR24093:SF246		3.6.3.4	K01533	GO:0046872,GO:0030001,GO:0000166	AT5G21930.1
orange1.1g002771m.g	NA	NA	NA	NA	NA	NA	NA	NA		NA	NA		NA	NA		NA	NA		NA	NA		NA	NA		NA	NA		NA	NA		NA	NA		NA	NA			NA	NA		NA	NA	PF08263,PF00560,PF13855	PTHR27004,PTHR27004:SF1	KOG0472			GO:0005515	AT1G71400.1
orange1.1g002772m.g	68	123	135	123	122	106	98	58		-0.218	0.438521		0.866	8.6366e-05		1.002	2.54951e-06		0.136	0.780945		0.869	6.03239e-05		0.771	0.000396058		-0.098	0.999667		1.096	1.76823e-07		0.227	0.648314			1.069	2.71647e-07		-0.027	0.977369	PF13812,PF14432,PF01535	PTHR24015,PTHR24015:SF96					AT3G57430.1
orange1.1g002775m.g	4078	4379	4801	4428	4813	4798	4951	4104		0.009	0.957207		0.103	0.468564		0.236	0.0687761		0.133	0.626177		0.225	0.0758705		0.271	0.0301306		0.046	0.999667		0.11	0.409516		-0.115	0.719095			0.23	0.0675066		0.12	0.776074	PF11838,PF01433	PTHR11533,PTHR11533:SF189		3.4.11.2	K08776	GO:0008270,GO:0008237,GO:0006508	AT4G33090.1
orange1.1g002776m.g	11	6	5	8	10	7	5	24		1.092	0.00655937		-0.818	0.142107		-1.16	0.0312451		-0.342	0.813894		-1.655	2.63853e-05		-2.271	7.5325e-08		-0.615	0.999667		-1.542	7.33266e-05		0.113	0.951368			-1.194	0.000916293		0.348	0.832582	PF01477,PF00305	PTHR11771,PTHR11771:SF53		1.13.11.58	K15718	GO:0005515,GO:0055114,GO:0046872,GO:0016702	AT3G22400.1
orange1.1g002777m.g	2395	1926	2112	2040	2339	2243	2270	2780		0.216	0.179113		-0.313	0.0340185		-0.181	0.240594		0.133	0.678438		-0.311	0.0293308		-0.293	0.0406335		0.018	0.999667		-0.447	0.00129801		-0.136	0.706727			-0.249	0.0831739		0.198	0.715743	PF04129,PF15277	PTHR16092,PTHR16092:SF21					AT1G47550.1
orange1.1g002779m.g	2124	1633	1714	1582	1726	1527	1637	1797		-0.24	0.140711		-0.378	0.0110321		-0.309	0.0392987		0.069	0.85049		-0.236	0.114968		-0.135	0.385726		0.101	0.999667		-0.185	0.222286		0.052	0.915519			-0.059	0.71761		0.126	0.807578		PTHR23092,PTHR23092:SF30		2.7.7.19			AT3G51620.2
orange1.1g002780m.g	169	147	190	193	206	198	186	137		-0.296	0.300264		-0.194	0.495425		0.182	0.509592		0.375	0.461811		0.525	0.0321257		0.44	0.0751637		-0.085	0.999667		0.491	0.0440277		-0.034	0.968453			0.584	0.0148487		0.093	0.919604	PF00931	PTHR23155,PTHR23155:SF592	KOG4658		K13457	GO:0043531	AT3G07040.1
orange1.1g002781m.g	NA	NA	NA	NA	NA	NA	NA	NA		NA	NA		NA	NA		NA	NA		NA	NA		NA	NA		NA	NA		NA	NA		NA	NA		NA	NA			NA	NA		NA	NA
orange1.1g002782m.g	623	526	478	468	481	499	475	814		0.386	0.000706991		-0.243	0.044315		-0.381	0.000923169		-0.138	0.586231		-0.711	3.86989e-11		-0.778	3.65099e-13		-0.067	0.999667		-0.798	9.13053e-14		-0.087	0.786709			-0.758	7.54387e-13		0.039	0.932048	PF08625,PF00400	PTHR19854,PTHR19854:SF15			K14555	GO:0032040,GO:0006364,GO:0005515	AT5G16750.1
orange1.1g002784m.g	844	997	1114	1002	1103	1034	1001	805		-0.067	0.722241		0.244	0.115844		0.402	0.00595556		0.158	0.617645		0.36	0.0127298		0.314	0.0308979		-0.046	0.999667		0.316	0.0290764		-0.044	0.93004			0.455	0.0012595		0.139	0.776074	PF06827,PF13603,PF09334,PF08264	PTHR11946,PTHR11946:SF82		6.1.1.5		GO:0006418,GO:0002161,GO:0005524,GO:0004812,GO:0000166	AT5G49030.3
orange1.1g002790m.g	88	150	151	128	143	129	132	57		-0.616	0.0024922		0.784	7.23588e-06		0.794	3.2363e-06		0.01	0.98232		1.178	2.47298e-11		1.204	5.85703e-12		0.027	0.999667		1.176	2.20625e-11		-0.001	0.99748			1.326	5.81889e-15		0.15	0.790652	PF13041,PF01535	PTHR24015,PTHR24015:SF617					AT1G17630.1
orange1.1g002795m.g	616	619	610	632	641	652	636	872		0.501	4.89062e-05		0.009	0.95509		-0.014	0.927057		-0.024	0.944212		-0.415	0.000530209		-0.453	0.000136851		-0.038	0.999667		-0.467	8.16314e-05		-0.052	0.896597			-0.444	0.000163506		0.023	0.967322	PF13812,PF01535	PTHR24015,PTHR24015:SF427					AT5G67570.1
orange1.1g002800m.g	749	872	829	1001	978	1069	1042	711		-0.078	0.653878		0.217	0.144209		0.145	0.341133		-0.072	0.831745		0.592	8.06319e-06		0.555	2.89148e-05		-0.037	0.999667		0.494	0.000213611		-0.098	0.79572			0.461	0.000545206		-0.033	0.953948	PF00931	PTHR23155,PTHR23155:SF494	KOG4658			GO:0043531	AT3G14470.1
orange1.1g002805m.g	439	495	507	492	497	482	492	355		-0.309	0.0315979		0.172	0.235653		0.207	0.137852		0.035	0.91957		0.444	0.000646147		0.471	0.000258188		0.027	0.999667		0.474	0.000228279		0.03	0.949642			0.488	0.000127158		0.014	0.984191		PTHR13119,PTHR13119:SF12					AT5G56930.1
orange1.1g002807m.g	3510	3093	3644	3328	3995	3607	3753	3514		0.002	0.995274		-0.182	0.382707		0.054	0.81183		0.236	0.550523		0.037	0.864458		0.094	0.649089		0.057	0.999667		-0.079	0.704874		-0.116	0.830044			0.185	0.345667		0.263	0.714191	PF13949,PF03097	PTHR23030,PTHR23030:SF13			K12200	GO:0005515	AT1G15130.1
orange1.1g002808m.g	1446	1447	1429	1372	1631	1722	1960	2438		0.754	9.40068e-12		0.002	0.98878		-0.016	0.913556		-0.018	0.953316		-0.503	4.7505e-06		-0.315	0.00507796		0.189	0.81045		-0.83	1.92585e-14		-0.326	0.0359555			-0.58	9.7884e-08		0.25	0.617871	PF00225	PTHR24115,PTHR24115:SF70	KOG0242	3.6.4.4	K11498	GO:0008017,GO:0007018,GO:0005524,GO:0003777,GO:0005871	AT5G06670.1
orange1.1g002809m.g	NA	NA	NA	NA	NA	NA	NA	NA		NA	NA		NA	NA		NA	NA		NA	NA		NA	NA		NA	NA		NA	NA		NA	NA		NA	NA			NA	NA		NA	NA	PF13855,PF07714,PF12819	PTHR27003,PTHR27003:SF105	KOG1187	2.7.11.1,2.7.10.1		GO:0005515,GO:0006468,GO:0004672	AT1G51800.1
orange1.1g002814m.g	3503	3025	3557	3041	3611	3259	3181	2706		-0.372	0.0102545		-0.211	0.153177		0.022	0.897682		0.233	0.412534		0.267	0.055639		0.233	0.0979669		-0.034	0.999667		0.169	0.239229		-0.098	0.80038			0.416	0.00203207		0.247	0.711878	PF13812,PF01535,PF13041	PTHR24015,PTHR24015:SF366					AT2G31400.1
orange1.1g002816m.g	4659	2695	2984	2911	3155	3142	3219	6050		0.377	0.00171026		-0.789	3.10274e-12		-0.642	1.51693e-08		0.147	0.559125		-0.945	1.50787e-17		-0.91	2.18935e-16		0.035	0.999667		-1.055	1.41151e-21		-0.11	0.714528			-0.939	1.91157e-17		0.116	0.771235	PF13920	PTHR23163,PTHR23163:SF3	KOG0978	6.3.2.19	K10696		AT2G44950.1
orange1.1g002819m.g	2052	1649	1682	1752	1873	1902	1921	2429		0.244	0.0578917		-0.314	0.00961894		-0.285	0.0185134		0.029	0.925622		-0.353	0.0024048		-0.338	0.00364009		0.015	0.999667		-0.472	3.55274e-05		-0.119	0.687767			-0.375	0.00111856		0.097	0.822401	PF00169,PF14389,PF00620	PTHR23176,PTHR23176:SF44	KOG4271			GO:0007165	AT5G19390.1
orange1.1g002823m.g	741	631	648	478	463	386	416	499		-0.57	9.20005e-05		-0.231	0.134801		-0.191	0.216393		0.04	0.913906		-0.373	0.0115892		-0.26	0.0833378		0.113	0.999667		-0.058	0.724086		0.315	0.186911			-0.107	0.494426		-0.049	0.932217	PF13893,PF00076,PF04059	PTHR24012,PTHR24012:SF390	KOG4660			GO:0003676	AT5G61960.2
orange1.1g002824m.g	306	364	339	365	354	368	340	220		-0.474	0.00431182		0.252	0.133522		0.15	0.386287		-0.102	0.781394		0.742	1.01913e-06		0.631	3.54696e-05		-0.11	0.999667		0.728	1.47806e-06		-0.014	0.978602			0.684	5.41652e-06		-0.043	0.944085		PTHR22884,PTHR22884:SF340		2.1.1.43			AT5G55390.2
orange1.1g002826m.g	17	45	51	42	53	51	56	7		-1.346	0.0040647		1.403	3.28413e-05		1.557	1.65003e-06		0.154	0.833111		2.895	1.31899e-15		3.041	1.23171e-17		0.146	0.999667		2.619	1.57901e-12		-0.276	0.712425			2.995	2.09441e-17		0.376	0.722832	PF00560,PF08263,PF13855,PF00069	PTHR27000,PTHR27000:SF146	KOG1187	2.7.11.1		GO:0005515,GO:0006468,GO:0005524,GO:0004672	AT5G06940.1
orange1.1g002828m.g	994	1047	1033	1046	1087	1168	1032	907		-0.133	0.321096		0.074	0.57998		0.056	0.678781		-0.018	0.952365		0.366	0.00100252		0.187	0.108527		-0.179	0.844169		0.206	0.0729836		-0.16	0.492175			0.261	0.0206811		0.054	0.897365	PF03101,PF10551	PTHR31669,PTHR31669:SF59				GO:0006355	AT4G38180.1
orange1.1g002830m.g	NA	NA	NA	NA	NA	NA	NA	NA		NA	NA		NA	NA		NA	NA		NA	NA		NA	NA		NA	NA		NA	NA		NA	NA		NA	NA			NA	NA		NA	NA	PF01794,PF08022,PF08414,PF08030	PTHR11972,PTHR11972:SF44		1.6.3.1	K13447	GO:0055114,GO:0016491,GO:0050664,GO:0004601	AT1G19230.1
orange1.1g002834m.g	66	69	78	66	75	80	62	79		0.293	0.240412		0.097	0.723755		0.285	0.229433		0.189	0.706709		-0.002	0.993444		-0.333	0.131956		-0.331	0.872503		-0.279	0.211054		-0.277	0.560325			-0.071	0.761398		0.208	0.774708	PF01535,PF13041	PTHR24015,PTHR24015:SF417					AT5G08490.1
orange1.1g002835m.g	74	55	65	63	61	49	48	76		0.039	0.902332		-0.441	0.101387		-0.186	0.499497		0.255	0.653917		-0.635	0.0096638		-0.651	0.00732979		-0.016	0.999667		-0.27	0.281663		0.365	0.477798			-0.329	0.175515		-0.059	0.952365	PF00169,PF14389,PF00620	PTHR23176,PTHR23176:SF42	KOG4271			GO:0007165	AT4G24580.1
orange1.1g002836m.g	143	208	195	198	245	282	303	717		2.327	1.10439e-31		0.546	0.0129141		0.45	0.0415445		-0.096	0.853908		-1.355	1.03998e-12		-1.24	5.2097e-11		0.114	0.999667		-1.86	3.29141e-22		-0.506	0.0916777			-1.55	2.12078e-16		0.31	0.712388		PTHR10218,PTHR10218:SF222				GO:0031683,GO:0019001,GO:0007186,GO:0004871,GO:0003924	AT2G23460.1
orange1.1g002839m.g	45	74	79	131	123	203	182	95		1.073	0.000111245		0.713	0.0146312		0.797	0.0047931		0.083	0.90456		1.1	4.08419e-06		0.938	9.81406e-05		-0.162	0.999667		0.461	0.0694859		-0.639	0.0607639			0.379	0.13937		-0.082	0.93223	PF01477,PF00305	PTHR11771,PTHR11771:SF48		1.13.11.58	K15718	GO:0005515,GO:0055114,GO:0046872,GO:0016702	AT1G55020.1
orange1.1g002842m.g	1717	1267	1330	1264	1346	1219	1256	1462		-0.23	0.0492018		-0.437	4.70975e-05		-0.368	0.000635754		0.07	0.787984		-0.264	0.0149254		-0.221	0.043205		0.043	0.999667		-0.211	0.0528676		0.053	0.87992			-0.12	0.289743		0.091	0.813635	PF04810,PF04815,PF08033,PF04811	PTHR11141,PTHR11141:SF6				GO:0030127,GO:0008270,GO:0006888,GO:0006886	AT4G01810.1
orange1.1g002844m.g	2067	1560	1768	1750	1900	1681	1880	2429		0.234	0.210996		-0.405	0.0163911		-0.225	0.202992		0.18	0.617456		-0.531	0.000975789		-0.37	0.0242204		0.161	0.999667		-0.474	0.00328459		0.057	0.916916			-0.354	0.0305308		0.119	0.841324	PF04109	PTHR13038,PTHR13038:SF10			K17907		AT2G31260.1
orange1.1g002846m.g	451	733	814	795	873	913	855	604		0.423	0.000880846		0.702	5.6679e-09		0.852	5.27866e-13		0.15	0.559942		0.595	2.44103e-07		0.503	1.45686e-05		-0.092	0.999667		0.394	0.000795111		-0.201	0.363229			0.53	3.92363e-06		0.136	0.745053	PF13812,PF16953	PTHR13547,PTHR13547:SF1		3.1.26.5	K18213		AT4G21900.1
orange1.1g002849m.g	126	140	135	177	182	187	178	142		0.176	0.404599		0.152	0.466465		0.111	0.593882		-0.041	0.931776		0.401	0.0182315		0.326	0.0585426		-0.075	0.999667		0.318	0.064989		-0.084	0.875677			0.36	0.0322775		0.042	0.949704	PF13086,PF13087	PTHR10887,PTHR10887:SF362	KOG1804	3.6.4.13,3.6.4.12	K18422		AT1G05460.1
orange1.1g002853m.g	285	212	217	251	232	290	239	308		0.115	0.642197		-0.425	0.0444289		-0.387	0.0637573		0.038	0.94572		-0.081	0.718457		-0.356	0.0769397		-0.276	0.93084		-0.295	0.146529		-0.215	0.654328			-0.407	0.0396413		-0.112	0.878771	PF00626	PTHR11977,PTHR11977:SF25				GO:0003779,GO:0051017	AT2G29890.2
orange1.1g002855m.g	1073	1236	1386	1266	1453	1437	1476	1357		0.341	0.030768		0.206	0.197096		0.371	0.012917		0.165	0.608515		0.08	0.620991		0.12	0.444262		0.04	0.999667		-0.1	0.53035		-0.18	0.578255			0.098	0.536178		0.198	0.715743	PF02493	PTHR23084,PTHR23084:SF155					AT5G22640.1
orange1.1g002857m.g	11	8	15	22	21	35	24	16		0.572	0.282476		-0.482	0.432597		0.447	0.393467		0.93	0.374109		1.121	0.00364036		0.629	0.126057		-0.492	0.966254		0.493	0.246605		-0.628	0.374289			0.453	0.280295		-0.04	0.984747	PF00069	PTHR27000,PTHR27000:SF114	KOG1187	2.7.11.1		GO:0006468,GO:0005524,GO:0004672	AT3G47570.1
orange1.1g002858m.g	1454	1717	1603	1666	1564	1537	1432	1326		-0.131	0.345816		0.241	0.0509942		0.142	0.26895		-0.099	0.71038		0.214	0.0761438		0.11	0.381985		-0.103	0.999667		0.329	0.00462018		0.115	0.698487			0.238	0.0446189		-0.091	0.829815	PF01546	PTHR12147,PTHR12147:SF22	KOG2194			GO:0016787,GO:0008152	AT1G67420.2
orange1.1g002863m.g	163	134	113	143	142	132	142	147		-0.148	0.405541		-0.29	0.0815746		-0.531	0.000683614		-0.241	0.483464		-0.154	0.34613		-0.057	0.739777		0.097	0.999667		-0.043	0.802865		0.111	0.797469			-0.055	0.743346		-0.012	0.988145	PF00931	PTHR23155,PTHR23155:SF639			K13459	GO:0043531	AT5G63020.1
orange1.1g002866m.g	836	887	994	968	1004	973	933	563		-0.568	1.82411e-05		0.088	0.56868		0.251	0.0641172		0.164	0.556418		0.786	4.43992e-10		0.726	8.78901e-09		-0.06	0.999667		0.781	5.1069e-10		-0.005	0.988812			0.833	2.38869e-11		0.053	0.915988		PTHR14237,PTHR14237:SF31		2.8.1.9			AT5G66950.1
orange1.1g002867m.g	224	99	81	98	107	101	97	188		-0.245	0.202368		-1.165	5.01923e-11		-1.474	6.41063e-17		-0.309	0.464131		-0.911	1.51629e-07		-0.97	1.8486e-08		-0.06	0.999667		-0.946	4.20112e-08		-0.035	0.95893			-0.806	1.65207e-06		0.14	0.837201	PF02140,PF01301	PTHR23421,PTHR23421:SF74		3.2.1.23		GO:0030246,GO:0005975,GO:0004553	AT3G13750.1
orange1.1g002868m.g	1867	1832	2082	2074	2234	2174	2176	3144		0.753	1.05496e-05		-0.026	0.902924		0.158	0.408682		0.184	0.622721		-0.533	0.00149541		-0.531	0.00153391		0.002	0.999667		-0.6	0.000304112		-0.067	0.902741			-0.493	0.00327397		0.107	0.865489	PF03110	PTHR31251,PTHR31251:SF21				GO:0005634,GO:0003677	AT3G60030.1
orange1.1g002869m.g	5834	1950	2253	2188	2626	2032	2470	6461		0.147	0.518589		-1.58	4.60998e-18		-1.373	4.52181e-14		0.208	0.614783		-1.671	2.31926e-20		-1.388	1.25276e-14		0.283	0.878691		-1.562	3.95527e-18		0.109	0.848359			-1.299	4.76726e-13		0.263	0.715125	PF00046,PF01852	PTHR24326,PTHR24326:SF303	KOG0485,KOG0843		K09338	GO:0003677,GO:0008289	AT4G00730.1
orange1.1g002871m.g	3438	3121	3328	2807	3373	3230	3441	4015		0.224	0.155429		-0.139	0.379526		-0.046	0.785305		0.093	0.779629		-0.315	0.0252941		-0.223	0.122286		0.092	0.999667		-0.517	0.000151887		-0.202	0.481145			-0.252	0.076615		0.265	0.706428	PF00076,PF04059	PTHR24012,PTHR24012:SF390	KOG4660			GO:0003676	AT1G29400.1
orange1.1g002872m.g	1127	835	860	1002	1089	1164	1156	1218		0.112	0.389691		-0.434	9.08155e-05		-0.39	0.000409618		0.044	0.878508		-0.063	0.604512		-0.076	0.522814		-0.014	0.999667		-0.281	0.00950828		-0.219	0.233676			-0.162	0.148013		0.12	0.751598	PF07944	PTHR31151,PTHR31151:SF0			K09955		AT5G12950.1
orange1.1g002876m.g	1916	2925	3039	2881	3171	3052	3133	1450		-0.401	0.0138061		0.611	5.32001e-05		0.666	8.98633e-06		0.055	0.887826		1.072	2.24274e-13		1.11	2.91308e-14		0.038	0.999667		0.989	1.27913e-11		-0.083	0.860218			1.128	9.75444e-15		0.138	0.792633	PF03810,PF13513	PTHR10527,PTHR10527:SF19			K14293	GO:0008536,GO:0006886	AT5G53480.1
orange1.1g002877m.g	2679	3492	3828	3596	3631	3446	3295	2574		-0.058	0.766576		0.383	0.0114148		0.515	0.000477009		0.132	0.692567		0.42	0.00413928		0.356	0.0162207		-0.064	0.999667		0.483	0.00085763		0.062	0.89574			0.496	0.000592201		0.014	0.986209	PF03810,PF13513	PTHR10527,PTHR10527:SF19			K14293	GO:0008536,GO:0006886	AT3G08947.1
orange1.1g002878m.g	2024	586	622	543	641	721	679	2200		0.121	0.547558		-1.787	2.81822e-28		-1.701	3.78654e-26		0.085	0.840593		-1.613	3.59385e-24		-1.692	1.78021e-26		-0.079	0.999667		-2.018	2.73059e-36		-0.405	0.106906			-1.78	3.49575e-29		0.238	0.714505		PTHR23160,PTHR23160:SF3					AT1G22260.1
orange1.1g002880m.g	253	557	542	557	548	620	578	313		0.303	0.0426558		1.138	1.15606e-18		1.098	1.01364e-17		-0.04	0.904253		0.996	6.02689e-16		0.886	7.42836e-13		-0.109	0.999667		0.836	1.52442e-11		-0.16	0.563583			0.809	4.93961e-11		-0.027	0.96087	PF03133	PTHR12241,PTHR12241:SF13			K16609	GO:0006464	AT1G77550.1
orange1.1g002882m.g	4400	3154	3505	3317	3619	3486	3567	5369		0.288	0.0333164		-0.48	0.000124077		-0.328	0.0102196		0.152	0.574438		-0.624	2.41697e-07		-0.59	1.05925e-06		0.034	0.999667		-0.695	7.12726e-09		-0.071	0.854075			-0.569	2.38785e-06		0.125	0.768425	PF04802	PTHR23318,PTHR23318:SF0	KOG2175		K17491		AT3G06670.1
orange1.1g002883m.g	NA	NA	NA	NA	NA	NA	NA	NA		NA	NA		NA	NA		NA	NA		NA	NA		NA	NA		NA	NA		NA	NA		NA	NA		NA	NA			NA	NA		NA	NA	PF00560,PF07714	PTHR27000,PTHR27000:SF114	KOG1187	2.7.11.1		GO:0005515,GO:0006468,GO:0004672	AT3G47570.1
orange1.1g002884m.g	26	18	17	26	26	22	31	56		1.111	0.00026728		-0.547	0.165111		-0.577	0.125226		-0.03	0.977938		-1.299	9.25629e-06		-0.819	0.00387541		0.48	0.891501		-1.098	0.000140614		0.201	0.839498			-1.115	6.95464e-05		-0.017	0.991387	PF03141	PTHR10108,PTHR10108:SF797		2.1.1.41		GO:0008168	AT3G51070.1
orange1.1g002886m.g	1109	897	986	890	995	1048	1084	1821		0.718	2.31781e-06		-0.305	0.0610155		-0.167	0.325348		0.138	0.69325		-0.797	6.02573e-08		-0.748	3.58472e-07		0.049	0.999667		-1.032	1.6523e-12		-0.235	0.439058			-0.872	2.31097e-09		0.16	0.760145	PF02891	PTHR10782,PTHR10782:SF4	KOG2169		K04706	GO:0008270,GO:0019789	AT5G41580.1
orange1.1g002887m.g	NA	NA	NA	NA	NA	NA	NA	NA		NA	NA		NA	NA		NA	NA		NA	NA		NA	NA		NA	NA		NA	NA		NA	NA		NA	NA			NA	NA		NA	NA	PF13855,PF07714,PF12819	PTHR27003	KOG1187	2.7.11.1,2.7.10.1		GO:0005515,GO:0006468,GO:0004672	AT4G29990.1
orange1.1g002892m.g	NA	NA	NA	NA	NA	NA	NA	NA		NA	NA		NA	NA		NA	NA		NA	NA		NA	NA		NA	NA		NA	NA		NA	NA		NA	NA			NA	NA		NA	NA	PF00560,PF13855,PF07714	PTHR27000,PTHR27000:SF31	KOG1187	2.7.11.1		GO:0005515,GO:0006468,GO:0004672	AT3G47570.1
orange1.1g002895m.g	4298	2656	2947	3070	3068	3040	3236	5349		0.316	0.0129579		-0.694	3.38917e-09		-0.544	4.19903e-06		0.15	0.563317		-0.816	1.20293e-12		-0.725	2.93289e-10		0.091	0.999667		-0.801	2.68937e-12		0.014	0.972353			-0.802	2.46221e-12		0	0.99914	PF00856	PTHR22884,PTHR22884:SF237		2.1.1.43	K11430	GO:0005515	AT4G02020.1
orange1.1g002897m.g	101	75	59	96	107	126	131	140		0.473	0.00584186		-0.443	0.021152		-0.778	2.69336e-05		-0.334	0.425075		-0.146	0.390045		-0.101	0.559474		0.045	0.999667		-0.547	0.000617205		-0.401	0.104298			-0.384	0.0138759		0.162	0.774708	PF00560,PF13855,PF00069	PTHR27000,PTHR27000:SF114	KOG1187	2.7.11.1		GO:0005515,GO:0006468,GO:0005524,GO:0004672	AT3G47570.1
orange1.1g002900m.g	6390	4623	4330	4260	4382	4202	4266	4727		-0.435	3.09274e-05		-0.467	5.08129e-06		-0.562	2.72285e-08		-0.095	0.688539		-0.17	0.112645		-0.148	0.171038		0.022	0.999667		-0.15	0.163579		0.021	0.955979			-0.109	0.32015		0.04	0.920277	PF16381,PF08752,PF01602	PTHR10261,PTHR10261:SF5			K17267	GO:0030126,GO:0016192,GO:0006886,GO:0005198,GO:0030117	AT4G34450.1
orange1.1g002901m.g	326	621	710	795	1003	1276	1122	1943		2.578	2.36806e-39		0.934	2.81882e-06		1.125	9.99069e-09		0.192	0.665811		-0.609	0.00148122		-0.792	2.8656e-05		-0.183	0.999667		-1.289	6.18908e-12		-0.68	0.00538595			-0.955	3.62022e-07		0.335	0.711878	PF00097,PF00271,PF08797,PF00176	PTHR10799	KOG1001	3.6.4.12	K15711	GO:0046872,GO:0016818,GO:0008270,GO:0003676,GO:0005524	AT5G05130.1
orange1.1g002907m.g	12227	9761	12193	7799	7672	6497	6421	6978		-0.809	4.34866e-06		-0.325	0.0812206		-0.004	0.985963		0.321	0.371355		-0.103	0.597779		-0.12	0.535766		-0.017	0.999667		0.161	0.394292		0.264	0.451659			0.137	0.472283		-0.024	0.977504	PF07173	PTHR34365,PTHR34365:SF2					AT2G22660.2
orange1.1g002909m.g	NA	NA	NA	NA	NA	NA	NA	NA		NA	NA		NA	NA		NA	NA		NA	NA		NA	NA		NA	NA		NA	NA		NA	NA		NA	NA			NA	NA		NA	NA	PF00534,PF00862	PTHR12526,PTHR12526:SF296	KOG0853	2.4.1.13	K00695	GO:0016157,GO:0005985	AT1G73370.1
orange1.1g002915m.g	1185	1414	1478	1322	1423	1527	1527	1313		0.149	0.35991		0.255	0.0805232		0.319	0.0238511		0.064	0.85201		0.215	0.129074		0.216	0.126327		0.001	0.999667		0.009	0.955901		-0.206	0.450449			0.114	0.436477		0.105	0.832332	PF02892,PF05699,PF14372	PTHR23272,PTHR23272:SF39	KOG1121			GO:0003677,GO:0046983	AT3G42170.1
orange1.1g002918m.g	1186	812	871	866	782	687	666	1131		-0.068	0.637281		-0.546	1.94038e-06		-0.445	0.000106828		0.102	0.702941		-0.72	1.13711e-10		-0.765	6.27831e-12		-0.044	0.999667		-0.384	0.000682016		0.336	0.0352829			-0.533	1.58916e-06		-0.149	0.728643		PTHR13859,PTHR13859:SF15					AT2G47820.2
orange1.1g002923m.g	63	51	59	65	60	69	69	70		0.163	0.522372		-0.311	0.211651		-0.081	0.755282		0.229	0.653741		-0.059	0.803229		-0.034	0.8843		0.025	0.999667		-0.134	0.554095		-0.074	0.915412			-0.228	0.28257		-0.095	0.904329	PF00498,PF13638	PTHR22593,PTHR22593:SF8				GO:0005515	AT1G34355.1
orange1.1g002925m.g	1454	410	345	523	417	434	398	3488		1.263	7.77374e-13		-1.826	6.25954e-24		-2.074	2.95253e-30		-0.248	0.54553		-3.016	7.45229e-61		-3.135	3.5659e-65		-0.119	0.999667		-2.735	5.67276e-52		0.281	0.455209			-3.064	3.40917e-63		-0.329	0.711878	PF05691	PTHR31268,PTHR31268:SF8		2.4.1.67	K06611		AT4G01970.1
orange1.1g002926m.g	1603	1340	1430	1390	1365	1317	1357	1655		0.046	0.717853		-0.258	0.0116973		-0.164	0.118487		0.094	0.676338		-0.33	0.000718641		-0.286	0.00350018		0.044	0.999667		-0.252	0.0104458		0.078	0.770928			-0.278	0.00433712		-0.026	0.948038		PTHR10615	KOG4443	2.1.1.43			AT3G08020.1
orange1.1g002928m.g	NA	NA	NA	NA	NA	NA	NA	NA		NA	NA		NA	NA		NA	NA		NA	NA		NA	NA		NA	NA		NA	NA		NA	NA		NA	NA			NA	NA		NA	NA	PF13847,PF13450	PTHR10108,PTHR10108:SF916		2.1.1.79			AT3G23510.1
orange1.1g002929m.g	1273	1315	1249	1263	1282	1320	1246	1350		0.085	0.45891		0.047	0.681354		-0.027	0.820933		-0.074	0.738589		-0.031	0.781582		-0.115	0.250761		-0.084	0.999667		-0.097	0.336537		-0.066	0.80638			-0.075	0.464574		0.022	0.955318	PF02854,PF09090,PF09088	PTHR12412			K12882	GO:0005515,GO:0003723,GO:0016070,GO:0051028,GO:0045292,GO:0005846,GO:0000339	AT2G13540.1
orange1.1g002931m.g	210	231	243	314	313	275	296	228		0.114	0.531127		0.14	0.413706		0.211	0.186559		0.07	0.851197		0.266	0.0717711		0.38	0.00759214		0.113	0.999667		0.464	0.000906001		0.198	0.504544			0.459	0.000889545		-0.004	0.995922	PF04576	PTHR31448,PTHR31448:SF13					AT1G08800.1
orange1.1g002939m.g	NA	NA	NA	NA	NA	NA	NA	NA		NA	NA		NA	NA		NA	NA		NA	NA		NA	NA		NA	NA		NA	NA		NA	NA		NA	NA			NA	NA		NA	NA	PF13855,PF00931	PTHR23155,PTHR23155:SF554	KOG4658			GO:0005515,GO:0043531	AT4G27190.1
orange1.1g002941m.g	564	727	700	669	775	731	771	594		0.077	0.669373		0.37	0.0116608		0.314	0.0331129		-0.056	0.876327		0.297	0.0381785		0.377	0.00734305		0.079	0.999667		0.17	0.252573		-0.127	0.73224			0.383	0.00601344		0.212	0.712388	PF13500,PF00202	PTHR11986,PTHR11986:SF8	KOG1401	6.3.3.3,2.6.1.62	K00833	GO:0030170,GO:0008483	AT5G57590.1
orange1.1g002943m.g	1001	723	819	775	940	1048	1043	1345		0.427	0.00275975		-0.467	0.00088373		-0.288	0.0451505		0.179	0.551984		-0.361	0.00815926		-0.366	0.00714098		-0.005	0.999667		-0.795	1.63614e-09		-0.435	0.0156225			-0.517	9.8719e-05		0.278	0.653768	PF08263,PF11721,PF07714	PTHR27003,PTHR27003:SF71	KOG1187	2.7.11.1		GO:0006468,GO:0004672	AT1G67720.1
orange1.1g002948m.g	NA	NA	NA	NA	NA	NA	NA	NA		NA	NA		NA	NA		NA	NA		NA	NA		NA	NA		NA	NA		NA	NA		NA	NA		NA	NA			NA	NA		NA	NA		PTHR36325					AT1G49870.1
orange1.1g002950m.g	915	734	798	953	857	811	791	1429		0.645	5.12265e-07		-0.317	0.0206366		-0.195	0.1668		0.122	0.684724		-0.818	5.04409e-11		-0.854	5.98328e-12		-0.036	0.999667		-0.585	2.7977e-06		0.233	0.324429			-0.738	2.38685e-09		-0.153	0.740862	PF00628,PF16135	PTHR24098,PTHR24098:SF12		2.3.1.48		GO:0005515	AT2G37520.1
orange1.1g002958m.g	1191	1741	1746	1861	2038	2011	2125	1681		0.499	0.00109317		0.55	0.000203964		0.553	0.000173475		0.003	0.994533		0.258	0.0877126		0.337	0.0222284		0.08	0.999667		0.146	0.349326		-0.111	0.782241			0.277	0.0626624		0.131	0.798084	PF02358,PF00982	PTHR10788,PTHR10788:SF48		2.4.1.15,3.1.3.12	K16055	GO:0005992,GO:0003824	AT4G17770.1
orange1.1g002960m.g	2306	2858	3172	3474	3315	3342	3239	2230		-0.048	0.76367		0.31	0.0132551		0.461	0.000139748		0.15	0.565093		0.584	6.87717e-07		0.539	4.89312e-06		-0.045	0.999667		0.64	4.20413e-08		0.056	0.884279			0.572	1.05368e-06		-0.068	0.878771	PF13091,PF00614,PF00168,PF12357	PTHR18896,PTHR18896:SF60		3.1.4.4	K01115	GO:0003824,GO:0005515	AT4G35790.2
orange1.1g002964m.g	973	605	676	598	735	651	635	935		-0.055	0.769344		-0.683	2.2955e-06		-0.524	0.000303543		0.159	0.625501		-0.523	0.000243021		-0.56	7.91842e-05		-0.036	0.999667		-0.644	4.82447e-06		-0.121	0.756691			-0.349	0.0153247		0.295	0.651294	PF13920	PTHR10044,PTHR10044:SF127	KOG4172	6.3.2.19			AT5G04460.3
orange1.1g002967m.g	221	379	406	399	419	466	503	1037		2.233	3.36967e-41		0.78	8.36131e-06		0.882	2.83031e-07		0.102	0.8039		-1.154	3.64658e-13		-1.045	4.09828e-11		0.109	0.999667		-1.377	4.15019e-18		-0.223	0.54528			-1.307	1.1455e-16		0.07	0.914832	PF12552,PF14309	PTHR21726,PTHR21726:SF39					AT5G02390.1
orange1.1g002969m.g	2027	1843	2069	1827	1980	1702	1851	3640		0.846	1.56842e-11		-0.136	0.350503		0.031	0.84982		0.167	0.548336		-1.098	5.10419e-19		-0.976	2.18347e-15		0.122	0.999667		-0.994	5.99431e-16		0.104	0.765096			-0.879	8.54168e-13		0.116	0.798084	PF12398,PF11883,PF08276,PF01453,PF00954,PF07714	PTHR27002,PTHR27002:SF93	KOG1187	2.7.11.1		GO:0004674,GO:0048544,GO:0006468,GO:0004672	AT4G21380.1
orange1.1g002971m.g	5312	4137	4226	4143	4504	4271	4429	5178		-0.036	0.853295		-0.36	0.0165997		-0.33	0.0284055		0.031	0.937434		-0.278	0.061918		-0.226	0.134766		0.052	0.999667		-0.322	0.0279539		-0.044	0.93159			-0.202	0.183085		0.12	0.821276	PF02883,PF09066,PF01602	PTHR11134,PTHR11134:SF14			K12392	GO:0030131,GO:0016192,GO:0006886,GO:0030117	AT4G23460.1
orange1.1g002975m.g	110	146	202	145	176	187	145	113		0.038	0.887943		0.411	0.0484387		0.878	3.06132e-06		0.467	0.186364		0.713	0.000125842		0.348	0.0772723		-0.365	0.636438		0.364	0.0623519		-0.349	0.28811			0.64	0.000510898		0.275	0.714191	PF14432,PF01535,PF13041	PTHR24015,PTHR24015:SF154					AT3G49170.1
orange1.1g002976m.g	676	989	912	787	857	878	803	691		0.033	0.854927		0.549	3.24209e-05		0.432	0.00121776		-0.117	0.694396		0.343	0.00971944		0.214	0.118401		-0.129	0.999667		0.186	0.177211		-0.157	0.603539			0.31	0.0188883		0.124	0.786834	PF13691,PF12706	PTHR12553,PTHR12553:SF49		3.1.26.11	K00784	GO:0008033	AT3G16260.1
orange1.1g002978m.g	27	56	41	40	39	29	27	29		0.152	0.666479		1.105	1.4043e-05		0.65	0.0165865		-0.455	0.343308		0.04	0.901203		-0.107	0.730241		-0.146	0.999667		0.469	0.0672959		0.43	0.363229			0.408	0.107152		-0.062	0.948098	PF07944	PTHR31151,PTHR31151:SF0			K09955		AT5G12950.1
orange1.1g002979m.g	543	326	436	494	497	428	402	828		0.609	0.000304384		-0.732	1.60308e-05		-0.315	0.0736079		0.417	0.202817		-0.952	2.86866e-09		-1.042	6.79648e-11		-0.09	0.999667		-0.744	3.35226e-06		0.208	0.578965			-0.735	3.94257e-06		0.008	0.992422	PF02358,PF00982	PTHR10788,PTHR10788:SF14		2.4.1.15,3.1.3.12	K16055	GO:0005992,GO:0003824	AT1G23870.1
orange1.1g002990m.g	1157	999	1043	936	1055	1040	975	1239		0.1	0.491316		-0.209	0.103287		-0.149	0.253674		0.06	0.841954		-0.253	0.036037		-0.345	0.00352944		-0.091	0.999667		-0.406	0.000520259		-0.153	0.565688			-0.232	0.0534095		0.174	0.714191	PF00642,PF00076,PF13847,PF05958	PTHR11061,PTHR11061:SF24	KOG2187	2.1.1.35	K15332	GO:0046872,GO:0003676,GO:0008173,GO:0006396	AT2G28450.1
orange1.1g002997m.g	18	36	29	40	51	54	52	20		0.136	0.766729		1.006	0.00249972		0.718	0.0359426		-0.288	0.670069		1.46	1.92875e-07		1.415	4.49823e-07		-0.046	0.999667		1.01	0.000670588		-0.451	0.358756			1.355	1.0344e-06		0.346	0.722832	PF13920	PTHR10044,PTHR10044:SF98	KOG4172				AT4G03000.1
orange1.1g002998m.g	367	362	469	459	458	410	435	557		0.602	2.4117e-05		-0.017	0.92691		0.355	0.0154832		0.372	0.158394		-0.448	0.00126469		-0.354	0.0113255		0.094	0.999667		-0.275	0.0517775		0.174	0.587103			-0.282	0.044218		-0.007	0.991648		PTHR13859,PTHR13859:SF15					AT2G47820.1
orange1.1g002999m.g	NA	NA	NA	NA	NA	NA	NA	NA		NA	NA		NA	NA		NA	NA		NA	NA		NA	NA		NA	NA		NA	NA		NA	NA		NA	NA			NA	NA		NA	NA	PF04564	PTHR22849,PTHR22849:SF41		6.3.2.19		GO:0016567,GO:0004842	AT1G76390.1
orange1.1g003003m.g	1125	1098	1021	945	1094	1063	1251	1324		0.235	0.0916116		-0.035	0.821671		-0.14	0.315102		-0.105	0.716615		-0.318	0.0112637		-0.079	0.56741		0.239	0.6716		-0.487	6.8147e-05		-0.168	0.53649			-0.275	0.0284277		0.212	0.711878	PF06241	PTHR31563,PTHR31563:SF2					AT5G43745.1
orange1.1g003005m.g	82	114	97	99	128	131	131	141		0.794	5.80811e-06		0.499	0.0086512		0.261	0.191912		-0.238	0.539768		-0.096	0.598766		-0.107	0.552158		-0.011	0.999667		-0.519	0.00183638		-0.423	0.0916777			-0.137	0.428094		0.382	0.564024	PF05922,PF00082	PTHR10795,PTHR10795:SF439		3.4.14.10		GO:0006508,GO:0004252	AT4G20430.1
orange1.1g003008m.g	1359	1566	1514	1511	1424	1537	1432	1268		-0.102	0.459889		0.203	0.0949437		0.154	0.211428		-0.049	0.86412		0.279	0.0142717		0.175	0.136513		-0.104	0.999667		0.254	0.0259929		-0.026	0.951368			0.168	0.150491		-0.085	0.836026	PF05804	PTHR23315,PTHR23315:SF90	KOG4224				AT1G23180.1
orange1.1g003009m.g	1089	1228	1282	1304	1361	1354	1365	1283		0.238	0.0605762		0.175	0.164029		0.237	0.048884		0.062	0.827749		0.077	0.541694		0.09	0.46878		0.013	0.999667		0.023	0.860044		-0.054	0.882437			0.085	0.490673		0.062	0.883999	PF00076,PF04059	PTHR24012,PTHR24012:SF390	KOG4660			GO:0003676	AT1G29400.1
orange1.1g003011m.g	171	96	110	135	144	133	134	359		1.068	6.63014e-10		-0.829	2.50985e-05		-0.629	0.00108793		0.2	0.665493		-1.438	6.4674e-17		-1.417	1.02913e-16		0.021	0.999667		-1.406	1.83179e-16		0.032	0.963205			-1.313	4.80637e-15		0.092	0.895763	PF07725,PF00931	PTHR11017,PTHR11017:SF162				GO:0043531	AT4G12010.1
orange1.1g003012m.g	2895	2871	2871	2764	2880	2984	2816	2827		-0.034	0.811525		-0.012	0.931766		-0.012	0.929976		0	0.999577		0.077	0.515567		-0.005	0.965721		-0.083	0.999667		-0.033	0.791771		-0.11	0.68354			0.027	0.829646		0.059	0.882094		PTHR21419,PTHR21419:SF23		3.2.1.162			AT3G09090.1
orange1.1g003013m.g	168	207	170	189	218	228	227	181		0.112	0.609819		0.308	0.103817		0.012	0.959743		-0.296	0.419899		0.325	0.0638141		0.323	0.063733		-0.002	0.999667		0.06	0.758165		-0.264	0.432913			0.262	0.132852		0.202	0.738992	PF00931	PTHR23155,PTHR23155:SF563	KOG4658			GO:0043531	AT3G14460.1
orange1.1g003020m.g	65	78	82	73	67	81	77	49		-0.407	0.0969107		0.279	0.232313		0.357	0.101478		0.078	0.882129		0.705	0.000726486		0.678	0.00109221		-0.027	0.999667		0.584	0.00581893		-0.121	0.840213			0.463	0.0293261		-0.121	0.871506	PF01535,PF13041	PTHR24015,PTHR24015:SF303					AT3G23020.1
orange1.1g003023m.g	1633	697	767	594	796	659	656	2364		0.534	0.00587006		-1.228	1.75254e-11		-1.088	2.20554e-09		0.14	0.751411		-1.848	1.20779e-24		-1.847	9.79932e-25		0	1		-1.992	2.51472e-28		-0.144	0.780462			-1.57	1.28217e-18		0.422	0.576144		PTHR23172,PTHR23172:SF19	KOG0431				AT4G36520.1
orange1.1g003025m.g	1323	759	882	1132	1032	910	930	1816		0.457	2.0787e-05		-0.801	6.61607e-14		-0.585	3.85337e-08		0.216	0.343644		-0.998	2.49119e-22		-0.965	3.86167e-21		0.033	0.999667		-0.681	2.83117e-11		0.317	0.0316896			-0.816	8.96078e-16		-0.136	0.730831	PF02358,PF00982	PTHR10788,PTHR10788:SF18		2.4.1.15,3.1.3.12	K16055	GO:0005992,GO:0003824	AT1G06410.1
orange1.1g003028m.g	1254	1173	1309	1086	1231	1302	1408	3205		1.354	7.82112e-14		-0.095	0.66854		0.061	0.787173		0.157	0.71038		-1.304	2.85241e-13		-1.188	2.81897e-11		0.116	0.999667		-1.56	2.38788e-18		-0.256	0.517451			-1.381	8.68901e-15		0.179	0.778342	PF13041	PTHR24015,PTHR24015:SF268					AT1G74750.1
orange1.1g003034m.g	1451	1729	2118	2045	2416	2235	2226	1362		-0.091	0.647665		0.253	0.133785		0.546	0.000493152		0.292	0.359678		0.713	2.67762e-06		0.708	3.17921e-06		-0.005	0.999667		0.586	0.000123737		-0.127	0.759163			0.826	4.16247e-08		0.24	0.712388		PTHR35120,PTHR35120:SF2					AT2G42370.1
orange1.1g003037m.g	28	47	37	46	55	76	58	40		0.552	0.199505		0.758	0.0575855		0.433	0.301704		-0.325	0.69546		0.907	0.00912149		0.532	0.143922		-0.375	0.999667		0.171	0.669286		-0.736	0.188982			0.433	0.237104		0.262	0.837286	PF00931	PTHR23155,PTHR23155:SF494	KOG4658			GO:0043531	AT3G14470.1
orange1.1g003038m.g	NA	NA	NA	NA	NA	NA	NA	NA		NA	NA		NA	NA		NA	NA		NA	NA		NA	NA		NA	NA		NA	NA		NA	NA		NA	NA			NA	NA		NA	NA	PF02861	PTHR11638,PTHR11638:SF69	KOG1051			GO:0019538	AT3G52490.1
orange1.1g003041m.g	1541	1732	1973	1859	2027	2003	1960	1504		-0.034	0.817577		0.171	0.150934		0.358	0.00111095		0.187	0.410678		0.412	0.000112274		0.381	0.000368436		-0.031	0.999667		0.305	0.0047269		-0.107	0.698487			0.43	4.78001e-05		0.125	0.746664	PF03129,PF13393	PTHR11476,PTHR11476:SF7		6.1.1.21	K01892	GO:0005737	AT3G02760.1
orange1.1g003042m.g	3173	1578	1659	1738	1469	1402	1339	6789		1.097	6.71281e-15		-1.008	1.45458e-12		-0.935	4.54801e-11		0.073	0.844115		-2.277	1.24984e-57		-2.342	1.17276e-60		-0.065	0.999667		-1.965	2.19387e-44		0.313	0.188443			-2.208	6.3355e-55		-0.244	0.711878	PF02358,PF00982	PTHR10788,PTHR10788:SF30		2.4.1.15,3.1.3.12	K16055	GO:0005992,GO:0003824	AT2G18700.1
orange1.1g003044m.g	1634	383	332	385	356	387	362	1943		0.25	0.0930571		-2.092	2.16992e-53		-2.298	5.89135e-64		-0.206	0.514249		-2.342	9.65917e-68		-2.425	1.46854e-72		-0.083	0.999667		-2.335	4.90413e-68		0.008	0.987297			-2.451	6.1272e-75		-0.116	0.826382	PF02140,PF01301	PTHR23421,PTHR23421:SF79		3.2.1.23		GO:0030246,GO:0005975,GO:0004553	AT4G36360.1
orange1.1g003045m.g	742	351	411	408	502	561	562	4384		2.562	2.98819e-68		-1.079	1.81077e-12		-0.85	2.09846e-08		0.229	0.50399		-2.974	1.35742e-88		-2.962	2.1229e-88		0.012	0.999667		-3.422	5.65126e-112		-0.448	0.0351847			-3.126	2.15437e-97		0.296	0.706428	PF11883,PF08276,PF01453,PF00954,PF07714	PTHR27002,PTHR27002:SF66	KOG1187	2.7.11.1		GO:0004674,GO:0048544,GO:0006468,GO:0004672	AT4G21390.1
orange1.1g003047m.g	953	757	843	860	892	867	883	937		-0.024	0.915152		-0.33	0.0555833		-0.177	0.327883		0.154	0.678089		-0.113	0.530559		-0.087	0.631953		0.025	0.999667		-0.123	0.487745		-0.01	0.985719			-0.072	0.694416		0.051	0.937405		PTHR12979,PTHR12979:SF5	KOG2471		K12607		AT5G35430.1
orange1.1g003050m.g	NA	NA	NA	NA	NA	NA	NA	NA		NA	NA		NA	NA		NA	NA		NA	NA		NA	NA		NA	NA		NA	NA		NA	NA		NA	NA			NA	NA		NA	NA	PF01477,PF00305	PTHR11771,PTHR11771:SF59		1.13.11.58	K00454	GO:0005515,GO:0055114,GO:0046872,GO:0016702	AT3G22400.1
orange1.1g003052m.g	22	16	15	18	21	24	21	34		0.644	0.0708896		-0.376	0.37681		-0.543	0.175122		-0.167	0.869945		-0.528	0.106719		-0.705	0.0289527		-0.178	0.999667		-0.902	0.0057305		-0.374	0.663728			-0.681	0.0297174		0.221	0.862486	PF07714	PTHR22974,PTHR22974:SF21	KOG0596	2.7.12.2	K08866	GO:0006468,GO:0004672,GO:0051304,GO:0007093,GO:0004712	AT1G77720.1
orange1.1g003054m.g	NA	NA	NA	NA	NA	NA	NA	NA		NA	NA		NA	NA		NA	NA		NA	NA		NA	NA		NA	NA		NA	NA		NA	NA		NA	NA			NA	NA		NA	NA	PF13458,PF00497,PF00060	PTHR18966,PTHR18966:SF242	KOG1052		K05387	GO:0016020,GO:0004970	AT2G29120.1
orange1.1g003056m.g	11119	9809	10824	10205	10845	10045	10068	10758		-0.047	0.825602		-0.181	0.314055		-0.039	0.846936		0.142	0.697051		-0.099	0.578822		-0.096	0.593971		0.004	0.999667		-0.076	0.672763		0.023	0.968386			0.012	0.952134		0.088	0.883118	PF00012	PTHR19375,PTHR19375:SF190			K09489		AT1G79930.1
orange1.1g003057m.g	627	697	723	639	769	874	1041	2718		2.118	4.61521e-57		0.155	0.326569		0.209	0.166485		0.054	0.88194		-1.639	2.16915e-36		-1.384	7.83831e-27		0.255	0.701167		-2.089	1.35137e-56		-0.45	0.0122082			-1.821	1.12046e-44		0.268	0.700065	PF13091,PF00614,PF00168,PF12357	PTHR18896,PTHR18896:SF15		3.1.4.4	K01115	GO:0003824,GO:0005515	AT2G42010.1
orange1.1g003059m.g	1558	1338	1550	1366	1531	1445	1419	1802		0.21	0.225859		-0.218	0.186083		-0.007	0.972562		0.212	0.513384		-0.322	0.0352034		-0.346	0.0227955		-0.024	0.999667		-0.399	0.00778477		-0.077	0.872999			-0.235	0.129208		0.164	0.755231	PF00954,PF01453,PF00069	PTHR27002,PTHR27002:SF52	KOG1187	2.7.11.1		GO:0048544,GO:0006468,GO:0005524,GO:0004672	AT1G34300.1
orange1.1g003061m.g	961	1165	1146	1057	1111	1142	1090	1005		0.067	0.666735		0.279	0.0292633		0.256	0.0447263		-0.023	0.944122		0.18	0.158391		0.117	0.371706		-0.063	0.999667		0.071	0.600319		-0.109	0.734662			0.143	0.265003		0.072	0.874785	PF08167	PTHR34105					AT1G30240.2
orange1.1g003062m.g	159	145	122	180	175	201	209	254		0.675	0.000388967		-0.134	0.561167		-0.378	0.065361		-0.245	0.571018		-0.341	0.0684351		-0.281	0.134465		0.06	0.999667		-0.497	0.00632477		-0.156	0.751486			-0.539	0.00267491		-0.042	0.958095	PF03368,PF02170,PF00636	PTHR14950,PTHR14950:SF19	KOG1817	3.1.26.3		GO:0016891,GO:0005515,GO:0006396,GO:0004525,GO:0003723	AT3G03300.3
orange1.1g003069m.g	111	137	137	135	154	172	151	182		0.721	0.00132008		0.317	0.194655		0.32	0.178705		0.004	0.995934		-0.087	0.717053		-0.264	0.233529		-0.178	0.999667		-0.432	0.0445239		-0.345	0.402542			-0.24	0.275891		0.192	0.79685	PF00046,PF08670,PF01852	PTHR24326,PTHR24326:SF191	KOG0483		K09338	GO:0003677,GO:0008289	AT2G34710.1
orange1.1g003070m.g	1	15	20	17	11	24	26	1		-0.161	0.921039		3.614	4.177e-07		4.086	4.8295e-10		0.472	0.621064		4.536	1.72976e-13		4.579	7.73995e-14		0.044	0.999667		4.02	8.39002e-10		-0.516	0.554545			3.356	1.66914e-06		-0.664	0.712388		PTHR11638,PTHR11638:SF123	KOG1051				AT5G57130.1
orange1.1g003071m.g	115	440	379	449	415	623	434	218		0.926	1.06972e-05		1.939	1.95705e-22		1.725	4.33275e-18		-0.214	0.614783		1.516	4.58227e-16		0.992	1.54048e-07		-0.523	0.1987		1.044	2.96758e-08		-0.471	0.0880042			0.931	8.06603e-07		-0.114	0.873252	PF00046,PF08670,PF01852	PTHR24326,PTHR24326:SF238	KOG0483		K09338	GO:0003677,GO:0008289	AT4G32880.1
orange1.1g003076m.g	1795	134	106	53	84	93	104	1098		-0.709	0.00144808		-3.741	1.33053e-58		-4.092	6.10038e-68		-0.352	0.502437		-3.59	1.30005e-53		-3.385	9.91563e-50		0.205	0.999667		-4.382	5.87803e-72		-0.793	0.0245445			-3.694	1.15182e-57		0.688	0.375692	PF02140,PF01301	PTHR23421,PTHR23421:SF51		3.2.1.23		GO:0030246,GO:0005975,GO:0004553	AT4G36360.1
orange1.1g003081m.g	3555	2406	2146	2394	2252	2279	2202	3044		-0.224	0.0762615		-0.564	5.65596e-07		-0.729	5.64163e-11		-0.165	0.503799		-0.416	0.000219542		-0.468	2.86246e-05		-0.052	0.999667		-0.346	0.00217509		0.069	0.839498			-0.435	9.72698e-05		-0.089	0.832332		PTHR23346,PTHR23346:SF19			K11886		AT2G26780.1
orange1.1g003082m.g	247	151	131	174	196	172	178	300		0.282	0.0898211		-0.715	7.81912e-06		-0.908	6.5437e-09		-0.193	0.610544		-0.793	8.00903e-08		-0.754	2.74574e-07		0.039	0.999667		-0.784	9.33332e-08		0.009	0.986687			-0.617	1.94576e-05		0.167	0.755706	PF01535,PF13041	PTHR24015,PTHR24015:SF643					AT5G02830.1
orange1.1g003086m.g	814	848	837	1004	1047	1074	1099	1410		0.794	6.44885e-13		0.061	0.661436		0.041	0.773034		-0.02	0.948463		-0.396	0.00034762		-0.361	0.00113428		0.035	0.999667		-0.489	7.28047e-06		-0.094	0.756243			-0.43	8.07793e-05		0.059	0.888998	PF00931	PTHR23155,PTHR23155:SF458	KOG4658			GO:0043531	AT3G50950.2
[truncated: 24,154 more rows]
[truncated: 2 more columns]
